# Supplementary material for: Genomic Analyses of >3,100 Nasopharyngeal Pneumococci Revealed Significant Differences Between Pneumococci Recovered in Four Different Geographical Regions
Source: Front Microbiol. 2019 Feb 25;10:317. doi: 10.3389/fmicb.2019.00317 (PMC6398412; doi:10.3389/fmicb.2019.00317)
Supplement: TABLE S1 — Metadata and accession numbers associated with the 3,100 pneumococcal genomes analyzed in this study. [file Table_1.XLSX]

## Sheet: all study genomes
pubmlst ID	ENA	Name	ST	CC	Serotype_original	Serotype	BAPS cluster	Region	Source	Year	Age (years)	MIC(Pen)	MIC(Chlor)	MIC(Tet)	MIC(Ery)	Publication	Reference	vaccine status	geolocation
25704	ERR039577	SMRU18	10031	5477	6A	6A	18	Maela	nasopharynx	2007	unknown	SUSCEPTIBLE	unknown	unknown	unknown	Maela	PMID: 24509479	pre	Maela
25708	ERR051604	SMRU1058	315	315	6B	6Bii	12	Maela	nasopharynx	2008	unknown	NON-SUSCEPTIBLE/0.064	unknown	unknown	unknown	Maela	PMID: 24509479	pre	Maela
25709	ERR054518	SMRU778	315	315	6B	6Bii	12	Maela	nasopharynx	2008	unknown	NON-SUSCEPTIBLE/0.125	unknown	unknown	unknown	Maela	PMID: 24509479	pre	Maela
25720	ERR048040	SMRU315	315	315	6A	6C/6Bii	12	Maela	nasopharynx	2004	unknown	NON-SUSCEPTIBLE/0.064	unknown	unknown	unknown	Maela	PMID: 24509479	pre	Maela
25722	ERR052602	SMRU745	315	315	6B	6Bii	12	Maela	nasopharynx	2008	unknown	NON-SUSCEPTIBLE/0.064	unknown	unknown	unknown	Maela	PMID: 24509479	pre	Maela
25726	ERR051461	SMRU651	4401	6692	6A	6A	unassigned	Maela	nasopharynx	2008	unknown	SUSCEPTIBLE	unknown	unknown	unknown	Maela	PMID: 24509479	pre	Maela
25728	ERR051502	SMRU692	4403	6767	6A	6A	unassigned	Maela	nasopharynx	2008	unknown	SUSCEPTIBLE	unknown	unknown	unknown	Maela	PMID: 24509479	pre	Maela
25729	ERR084309	SMRU3107	4403	6767	6A	6A	unassigned	Maela	nasopharynx	2008	unknown	SUSCEPTIBLE	unknown	unknown	unknown	Maela	PMID: 24509479	pre	Maela
25730	ERR050075	SMRU212	4403	6767	6A	6A	unassigned	Maela	nasopharynx	2008	unknown	SUSCEPTIBLE	unknown	unknown	unknown	Maela	PMID: 24509479	pre	Maela
25735	ERR048041	SMRU316	4404	385	6B	6Bii	6	Maela	nasopharynx	2008	unknown	SUSCEPTIBLE	unknown	unknown	unknown	Maela	PMID: 24509479	pre	Maela
25737	ERR051447	SMRU613	4407	982	6B	6D	unassigned	Maela	nasopharynx	2008	unknown	SUSCEPTIBLE	unknown	unknown	unknown	Maela	PMID: 24509479	pre	Maela
25738	ERR048095	SMRU418	4407	982	6B	6D	unassigned	Maela	nasopharynx	2008	unknown	SUSCEPTIBLE	unknown	unknown	unknown	Maela	PMID: 24509479	pre	Maela
25740	ERR048181	SMRU504	4407	982	6B	6D	unassigned	Maela	nasopharynx	2008	unknown	SUSCEPTIBLE	unknown	unknown	unknown	Maela	PMID: 24509479	pre	Maela
25745	ERR051582	SMRU1036	4420	4420	6C	6C	unassigned	Maela	nasopharynx	2008	unknown	SUSCEPTIBLE	unknown	unknown	unknown	Maela	PMID: 24509479	pre	Maela
25749	ERR051651	SMRU1105	4422	385	6B	6Bii	6	Maela	nasopharynx	2008	unknown	SUSCEPTIBLE	unknown	unknown	unknown	Maela	PMID: 24509479	pre	Maela
25752	ERR048068	SMRU343	4422	385	6B	6Bii	6	Maela	nasopharynx	2008	unknown	SUSCEPTIBLE	unknown	unknown	unknown	Maela	PMID: 24509479	pre	Maela
25764	ERR051544	SMRU734	4936	Singleton_4936	6A	6A	unassigned	Maela	nasopharynx	2008	unknown	SUSCEPTIBLE	unknown	unknown	unknown	Maela	PMID: 24509479	pre	Maela
25765	ERR051649	SMRU1103	4936	Singleton_4936	6A	6A	unassigned	Maela	nasopharynx	2008	unknown	SUSCEPTIBLE	unknown	unknown	unknown	Maela	PMID: 24509479	pre	Maela
25767	ERR056715	SMRU849	4966	156/162	6A	6A	9	Maela	nasopharynx	2008	unknown	SUSCEPTIBLE	unknown	unknown	unknown	Maela	PMID: 24509479	pre	Maela
25768	ERR050019	SMRU948	5105	385	6B	6Bii	6	Maela	nasopharynx	2008	unknown	SUSCEPTIBLE	unknown	unknown	unknown	Maela	PMID: 24509479	pre	Maela
25769	ERR051560	SMRU990	5116	385	6B	6Bii	6	Maela	nasopharynx	2008	unknown	SUSCEPTIBLE	unknown	unknown	unknown	Maela	PMID: 24509479	pre	Maela
25770	ERR049978	SMRU907	5116	385	6B	6Bii	6	Maela	nasopharynx	2008	unknown	SUSCEPTIBLE	unknown	unknown	unknown	Maela	PMID: 24509479	pre	Maela
25773	ERR051609	SMRU1063	5477	5477	6A	6A	18	Maela	nasopharynx	2004	unknown	SUSCEPTIBLE	unknown	unknown	unknown	Maela	PMID: 24509479	pre	Maela
25775	ERR049965	SMRU894	5477	5477	6A	6A	18	Maela	nasopharynx	2008	unknown	SUSCEPTIBLE	unknown	unknown	unknown	Maela	PMID: 24509479	pre	Maela
25780	ERR039609	SMRU50	10030	4420	6C	6C	unassigned	Maela	nasopharynx	2008	unknown	SUSCEPTIBLE	unknown	unknown	unknown	Maela	PMID: 24509479	pre	Maela
25783	ERR050009	SMRU938	10031	5477	6A	6A	18	Maela	nasopharynx	2008	unknown	SUSCEPTIBLE	unknown	unknown	unknown	Maela	PMID: 24509479	pre	Maela
25786	ERR054422	SMRU1473	95	90	6B	6Bii	6	Maela	nasopharynx	2005	unknown	NON-SUSCEPTIBLE/0.500	unknown	unknown	unknown	Maela	PMID: 24509479	pre	Maela
25793	ERR063899	SMRU2106	315	315	6B	6Bii	12	Maela	nasopharynx	2009	unknown	SUSCEPTIBLE	unknown	unknown	unknown	Maela	PMID: 24509479	pre	Maela
25800	ERR057902	SMRU1921	315	315	6A	6A	12	Maela	nasopharynx	2009	unknown	SUSCEPTIBLE	unknown	unknown	unknown	Maela	PMID: 24509479	pre	Maela
25805	ERR063876	SMRU2083	315	315	6B	6Bii	12	Maela	nasopharynx	2009	unknown	SUSCEPTIBLE	unknown	unknown	unknown	Maela	PMID: 24509479	pre	Maela
25806	ERR084261	SMRU2243	315	315	6A	6A	12	Maela	nasopharynx	2009	unknown	SUSCEPTIBLE	unknown	unknown	unknown	Maela	PMID: 24509479	pre	Maela
25809	ERR054399	SMRU1306	315	315	6B	6Bii	12	Maela	nasopharynx	2005	unknown	NON-SUSCEPTIBLE/0.064	unknown	unknown	unknown	Maela	PMID: 24509479	pre	Maela
25814	ERR054621	SMRU1169	315	315	6B	6Bii	12	Maela	nasopharynx	2009	unknown	NON-SUSCEPTIBLE/0.064	unknown	unknown	unknown	Maela	PMID: 24509479	pre	Maela
25815	ERR054613	SMRU1161	315	315	6B	6Bii	12	Maela	nasopharynx	2009	unknown	NON-SUSCEPTIBLE/0.064	unknown	unknown	unknown	Maela	PMID: 24509479	pre	Maela
25816	ERR063897	SMRU2104	315	315	6B	6Bii	12	Maela	nasopharynx	2009	unknown	SUSCEPTIBLE	unknown	unknown	unknown	Maela	PMID: 24509479	pre	Maela
25818	ERR057898	SMRU1917	315	315	6B	6Bii	12	Maela	nasopharynx	2009	unknown	SUSCEPTIBLE	unknown	unknown	unknown	Maela	PMID: 24509479	pre	Maela
25820	ERR063940	SMRU2147	982	982	6C	6C	unassigned	Maela	nasopharynx	2009	unknown	SUSCEPTIBLE	unknown	unknown	unknown	Maela	PMID: 24509479	pre	Maela
25824	ERR057790	SMRU1592	2528	2528	6A	6A	unassigned	Maela	nasopharynx	2009	unknown	SUSCEPTIBLE	unknown	unknown	unknown	Maela	PMID: 24509479	pre	Maela
25826	ERR057927	SMRU1946	4403	6767	6A	6A	unassigned	Maela	nasopharynx	2009	unknown	SUSCEPTIBLE	unknown	unknown	unknown	Maela	PMID: 24509479	pre	Maela
25827	ERR063813	SMRU2020	4403	6767	6A	6A	unassigned	Maela	nasopharynx	2009	unknown	SUSCEPTIBLE	unknown	unknown	unknown	Maela	PMID: 24509479	pre	Maela
25828	ERR056860	SMRU1714	4403	6767	6A	6A	unassigned	Maela	nasopharynx	2009	unknown	SUSCEPTIBLE	unknown	unknown	unknown	Maela	PMID: 24509479	pre	Maela
25832	ERR057869	SMRU1888	4403	6767	6A	6A	unassigned	Maela	nasopharynx	2009	unknown	SUSCEPTIBLE	unknown	unknown	unknown	Maela	PMID: 24509479	pre	Maela
25833	ERR057808	SMRU1610	4403	6767	6A	6A	unassigned	Maela	nasopharynx	2009	unknown	SUSCEPTIBLE	unknown	unknown	unknown	Maela	PMID: 24509479	pre	Maela
25834	ERR057764	SMRU1566	4403	6767	6A	6A	unassigned	Maela	nasopharynx	2009	unknown	SUSCEPTIBLE	unknown	unknown	unknown	Maela	PMID: 24509479	pre	Maela
25838	ERR066230	SMRU2263	4408	982	6A	6A	unassigned	Maela	nasopharynx	2009	unknown	SUSCEPTIBLE	unknown	unknown	unknown	Maela	PMID: 24509479	pre	Maela
25839	ERR063951	SMRU2158	4408	982	6A	6A	unassigned	Maela	nasopharynx	2009	unknown	SUSCEPTIBLE	unknown	unknown	unknown	Maela	PMID: 24509479	pre	Maela
25841	ERR066228	SMRU2261	4408	982	6A	6A	unassigned	Maela	nasopharynx	2009	unknown	SUSCEPTIBLE	unknown	unknown	unknown	Maela	PMID: 24509479	pre	Maela
25844	ERR056827	SMRU1681	4408	982	6A	6A	unassigned	Maela	nasopharynx	2009	unknown	SUSCEPTIBLE	unknown	unknown	unknown	Maela	PMID: 24509479	pre	Maela
25847	ERR063996	SMRU2203	4420	4420	6C	6C	unassigned	Maela	nasopharynx	2009	unknown	SUSCEPTIBLE	unknown	unknown	unknown	Maela	PMID: 24509479	pre	Maela
25848	ERR057964	SMRU1983	4420	4420	6C	6C	unassigned	Maela	nasopharynx	2009	unknown	SUSCEPTIBLE	unknown	unknown	unknown	Maela	PMID: 24509479	pre	Maela
25861	ERR057865	SMRU1884	4422	385	6B	6Bii	6	Maela	nasopharynx	2009	unknown	SUSCEPTIBLE	unknown	unknown	unknown	Maela	PMID: 24509479	pre	Maela
25864	ERR056841	SMRU1695	4422	385	6B	6Bii	6	Maela	nasopharynx	2009	unknown	SUSCEPTIBLE	unknown	unknown	unknown	Maela	PMID: 24509479	pre	Maela
25869	ERR054313	SMRU1220	4422	385	6B	6Bii	6	Maela	nasopharynx	2009	unknown	SUSCEPTIBLE	unknown	unknown	unknown	Maela	PMID: 24509479	pre	Maela
25874	ERR060044	SMRU1336	4422	385	6B	6Bii	6	Maela	nasopharynx	2009	unknown	SUSCEPTIBLE	unknown	unknown	unknown	Maela	PMID: 24509479	pre	Maela
25879	ERR056785	SMRU1447	4936	Singleton_4936	6A	6A	unassigned	Maela	nasopharynx	2009	unknown	SUSCEPTIBLE	unknown	unknown	unknown	Maela	PMID: 24509479	pre	Maela
25884	ERR054412	SMRU1319	4936	Singleton_4936	6A	6A	unassigned	Maela	nasopharynx	2009	unknown	SUSCEPTIBLE	unknown	unknown	unknown	Maela	PMID: 24509479	pre	Maela
25887	ERR066237	SMRU2270	4966	156/162	6A	6A	9	Maela	nasopharynx	2009	unknown	SUSCEPTIBLE	unknown	unknown	unknown	Maela	PMID: 24509479	pre	Maela
25888	ERR057910	SMRU1929	4966	156/162	6A	6A	9	Maela	nasopharynx	2009	unknown	SUSCEPTIBLE	unknown	unknown	unknown	Maela	PMID: 24509479	pre	Maela
25891	ERR057945	SMRU1964	4966	156/162	6A	6A	9	Maela	nasopharynx	2009	unknown	SUSCEPTIBLE	unknown	unknown	unknown	Maela	PMID: 24509479	pre	Maela
25896	ERR057974	SMRU1993	5127	90	6B	6Bii	6	Maela	nasopharynx	2009	unknown	NON-SUSCEPTIBLE/1.000	unknown	unknown	unknown	Maela	PMID: 24509479	pre	Maela
25897	ERR084290	SMRU3136	5127	90	6B	6Bii	6	Maela	nasopharynx	2009	unknown	NON-SUSCEPTIBLE/1.000	unknown	unknown	unknown	Maela	PMID: 24509479	pre	Maela
25899	ERR057813	SMRU1615	5127	90	6B	6Bii	6	Maela	nasopharynx	2009	unknown	NON-SUSCEPTIBLE/0.500	unknown	unknown	unknown	Maela	PMID: 24509479	pre	Maela
25903	ERR060049	SMRU1341	5127	90	6B	6Bii	6	Maela	nasopharynx	2009	unknown	NON-SUSCEPTIBLE/2.000	unknown	unknown	unknown	Maela	PMID: 24509479	pre	Maela
25908	ERR054337	SMRU1244	5477	5477	6A	6A	18	Maela	nasopharynx	2009	unknown	SUSCEPTIBLE	unknown	unknown	unknown	Maela	PMID: 24509479	pre	Maela
25909	ERR084253	SMRU2235	5477	5477	6A	6A	18	Maela	nasopharynx	2009	unknown	SUSCEPTIBLE	unknown	unknown	unknown	Maela	PMID: 24509479	pre	Maela
25911	ERR054386	SMRU1293	5477	5477	6A	6A	18	Maela	nasopharynx	2009	unknown	SUSCEPTIBLE	unknown	unknown	unknown	Maela	PMID: 24509479	pre	Maela
25915	ERR054338	SMRU1245	6172	385	6B	6Bii	6	Maela	nasopharynx	2009	unknown	SUSCEPTIBLE	unknown	unknown	unknown	Maela	PMID: 24509479	pre	Maela
25919	ERR054359	SMRU1266	6704	4399	6B	6Bii	unassigned	Maela	nasopharynx	2009	unknown	SUSCEPTIBLE	unknown	unknown	unknown	Maela	PMID: 24509479	pre	Maela
25927	ERR051667	SMRU1121	10032	6692	6B	6Bii	unassigned	Maela	nasopharynx	2009	unknown	SUSCEPTIBLE	unknown	unknown	unknown	Maela	PMID: 24509479	pre	Maela
25928	ERR066247	SMRU2280	10032	6692	6B	6Bii	unassigned	Maela	nasopharynx	2009	unknown	SUSCEPTIBLE	unknown	unknown	unknown	Maela	PMID: 24509479	pre	Maela
25929	ERR054296	SMRU1203	10032	6692	6B	6Bii	unassigned	Maela	nasopharynx	2009	unknown	SUSCEPTIBLE	unknown	unknown	unknown	Maela	PMID: 24509479	pre	Maela
25933	ERR057957	SMRU1976	10419	6767	6A	6A	unassigned	Maela	nasopharynx	2009	unknown	SUSCEPTIBLE	unknown	unknown	unknown	Maela	PMID: 24509479	pre	Maela
25934	ERR059979	SMRU1655		982	6A	6A	unassigned	Maela	nasopharynx	2009	unknown	SUSCEPTIBLE	unknown	unknown	unknown	Maela	PMID: 24509479	pre	Maela
25947	ERR064046	SMRU2541	315	315	6B	6Bii	12	Maela	nasopharynx	2010	unknown	SUSCEPTIBLE	unknown	unknown	unknown	Maela	PMID: 24509479	pre	Maela
25948	ERR064002	SMRU2497	315	315	6B	6Bii	12	Maela	nasopharynx	2010	unknown	SUSCEPTIBLE	unknown	unknown	unknown	Maela	PMID: 24509479	pre	Maela
25956	ERR066323	SMRU2356	315	315	6B	6Bii	12	Maela	nasopharynx	2010	unknown	NON-SUSCEPTIBLE/2.000	unknown	unknown	unknown	Maela	PMID: 24509479	pre	Maela
25958	ERR067811	SMRU2588	315	315	6B	6Bii	12	Maela	nasopharynx	2010	unknown	SUSCEPTIBLE	unknown	unknown	unknown	Maela	PMID: 24509479	pre	Maela
25959	ERR067829	SMRU2606	315	315	6B	6Bii	12	Maela	nasopharynx	2010	unknown	SUSCEPTIBLE	unknown	unknown	unknown	Maela	PMID: 24509479	pre	Maela
25962	ERR069596	SMRU2746	315	315	6B	6Bii	12	Maela	nasopharynx	2010	unknown	SUSCEPTIBLE	unknown	unknown	unknown	Maela	PMID: 24509479	pre	Maela
25968	ERR066312	SMRU2345	315	315	6B	6Bii	12	Maela	nasopharynx	2010	unknown	SUSCEPTIBLE	unknown	unknown	unknown	Maela	PMID: 24509479	pre	Maela
25974	ERR084168	SMRU2942	315	315	6B	6Bii	12	Maela	nasopharynx	2010	unknown	SUSCEPTIBLE	unknown	unknown	unknown	Maela	PMID: 24509479	pre	Maela
25975	ERR084176	SMRU2950	315	315	6B	6Bii	12	Maela	nasopharynx	2010	unknown	NON-SUSCEPTIBLE/0.064	unknown	unknown	unknown	Maela	PMID: 24509479	pre	Maela
25976	ERR066298	SMRU2331	315	315	6B	6Bii	12	Maela	nasopharynx	2010	unknown	SUSCEPTIBLE	unknown	unknown	unknown	Maela	PMID: 24509479	pre	Maela
25977	ERR072206	SMRU3057	315	315	6B	6Bii	12	Maela	nasopharynx	2010	unknown	NON-SUSCEPTIBLE/0.125	unknown	unknown	unknown	Maela	PMID: 24509479	pre	Maela
25978	ERR064077	SMRU2675	315	315	6B	6Bii	12	Maela	nasopharynx	2010	unknown	NON-SUSCEPTIBLE/0.064	unknown	unknown	unknown	Maela	PMID: 24509479	pre	Maela
25988	ERR084250	SMRU3024	315	315	6B	6Bii	12	Maela	nasopharynx	2010	unknown	NON-SUSCEPTIBLE/0.125	unknown	unknown	unknown	Maela	PMID: 24509479	pre	Maela
25991	ERR072186	SMRU3037	982	982	6C	6C	unassigned	Maela	nasopharynx	2010	unknown	SUSCEPTIBLE	unknown	unknown	unknown	Maela	PMID: 24509479	pre	Maela
25993	ERR069618	SMRU2768	982	982	6C	6C	unassigned	Maela	nasopharynx	2010	unknown	SUSCEPTIBLE	unknown	unknown	unknown	Maela	PMID: 24509479	pre	Maela
25996	ERR064181	SMRU2443	4113	4113	6A	6A	unassigned	Maela	nasopharynx	2010	unknown	SUSCEPTIBLE	unknown	unknown	unknown	Maela	PMID: 24509479	pre	Maela
25997	ERR084160	SMRU2934	4403	6767	6A	6A	unassigned	Maela	nasopharynx	2010	unknown	SUSCEPTIBLE	unknown	unknown	unknown	Maela	PMID: 24509479	pre	Maela
26001	ERR072229	SMRU3080	4403	6767	6A	6A	unassigned	Maela	nasopharynx	2010	unknown	SUSCEPTIBLE	unknown	unknown	unknown	Maela	PMID: 24509479	pre	Maela
26007	ERR064007	SMRU2502	4408	982	6A	6A	unassigned	Maela	nasopharynx	2010	unknown	SUSCEPTIBLE	unknown	unknown	unknown	Maela	PMID: 24509479	pre	Maela
26013	ERR066366	SMRU2399	4408	982	6A	6A	unassigned	Maela	nasopharynx	2010	unknown	SUSCEPTIBLE	unknown	unknown	unknown	Maela	PMID: 24509479	pre	Maela
26015	ERR084186	SMRU2960	4408	982	6A	6A	unassigned	Maela	nasopharynx	2010	unknown	SUSCEPTIBLE	unknown	unknown	unknown	Maela	PMID: 24509479	pre	Maela
26019	ERR066198	SMRU2663	4420	4420	6C	6C	unassigned	Maela	nasopharynx	2010	unknown	SUSCEPTIBLE	unknown	unknown	unknown	Maela	PMID: 24509479	pre	Maela
26020	ERR066281	SMRU2314	4420	4420	6C	6C	unassigned	Maela	nasopharynx	2010	unknown	SUSCEPTIBLE	unknown	unknown	unknown	Maela	PMID: 24509479	pre	Maela
26023	ERR064059	SMRU3154	4420	4420	6A	6C	unassigned	Maela	nasopharynx	2010	unknown	SUSCEPTIBLE	unknown	unknown	unknown	Maela	PMID: 24509479	pre	Maela
26024	ERR064061	SMRU3156	4420	4420	6A	6C	unassigned	Maela	nasopharynx	2010	unknown	SUSCEPTIBLE	unknown	unknown	unknown	Maela	PMID: 24509479	pre	Maela
26027	ERR072193	SMRU3044	4420	4420	6C	6C	unassigned	Maela	nasopharynx	2010	unknown	SUSCEPTIBLE	unknown	unknown	unknown	Maela	PMID: 24509479	pre	Maela
26028	ERR067815	SMRU2592	4420	4420	6C	6C	unassigned	Maela	nasopharynx	2010	unknown	SUSCEPTIBLE	unknown	unknown	unknown	Maela	PMID: 24509479	pre	Maela
26030	ERR069656	SMRU2806	4422	385	6B	6Bii	6	Maela	nasopharynx	2010	unknown	SUSCEPTIBLE	unknown	unknown	unknown	Maela	PMID: 24509479	pre	Maela
26032	ERR064220	SMRU2482	4422	385	6B	6Bii	6	Maela	nasopharynx	2010	unknown	SUSCEPTIBLE	unknown	unknown	unknown	Maela	PMID: 24509479	pre	Maela
26033	ERR064025	SMRU2520	4422	385	6B	6Bii	6	Maela	nasopharynx	2010	unknown	SUSCEPTIBLE	unknown	unknown	unknown	Maela	PMID: 24509479	pre	Maela
26036	ERR064152	SMRU2414	4936	Singleton_4936	6A	6A	unassigned	Maela	nasopharynx	2010	unknown	SUSCEPTIBLE	unknown	unknown	unknown	Maela	PMID: 24509479	pre	Maela
26038	ERR067841	SMRU2618	4936	Singleton_4936	6A	6A	unassigned	Maela	nasopharynx	2010	unknown	SUSCEPTIBLE	unknown	unknown	unknown	Maela	PMID: 24509479	pre	Maela
26039	ERR064153	SMRU2415	4936	Singleton_4936	6A	6A	unassigned	Maela	nasopharynx	2010	unknown	SUSCEPTIBLE	unknown	unknown	unknown	Maela	PMID: 24509479	pre	Maela
26041	ERR066328	SMRU2361	4936	Singleton_4936	6A	6A	unassigned	Maela	nasopharynx	2006	unknown	SUSCEPTIBLE	unknown	unknown	unknown	Maela	PMID: 24509479	pre	Maela
26043	ERR066176	SMRU2641	4936	Singleton_4936	6A	6A	unassigned	Maela	nasopharynx	2010	unknown	SUSCEPTIBLE	unknown	unknown	unknown	Maela	PMID: 24509479	pre	Maela
26044	ERR064147	SMRU2409	4966	156/162	6A	6A	9	Maela	nasopharynx	2010	unknown	SUSCEPTIBLE	unknown	unknown	unknown	Maela	PMID: 24509479	pre	Maela
26047	ERR066189	SMRU2654	4966	156/162	6A	6A	9	Maela	nasopharynx	2010	unknown	SUSCEPTIBLE	unknown	unknown	unknown	Maela	PMID: 24509479	pre	Maela
26048	ERR067775	SMRU2552	4966	156/162	6A	6A	9	Maela	nasopharynx	2010	unknown	SUSCEPTIBLE	unknown	unknown	unknown	Maela	PMID: 24509479	pre	Maela
26053	ERR067842	SMRU2619	5109	4420	6C	6C	unassigned	Maela	nasopharynx	2010	unknown	SUSCEPTIBLE	unknown	unknown	unknown	Maela	PMID: 24509479	pre	Maela
26055	ERR064021	SMRU2516	5127	90	6A	6A	6	Maela	nasopharynx	2010	unknown	NON-SUSCEPTIBLE/1.000	unknown	unknown	unknown	Maela	PMID: 24509479	pre	Maela
26058	ERR066261	SMRU2294	5127	90	6B	6Bii	6	Maela	nasopharynx	2010	unknown	NON-SUSCEPTIBLE/1.000	unknown	unknown	unknown	Maela	PMID: 24509479	pre	Maela
26066	ERR066191	SMRU2656	5127	90	6B	6Bii	6	Maela	nasopharynx	2010	unknown	NON-SUSCEPTIBLE/1.000	unknown	unknown	unknown	Maela	PMID: 24509479	pre	Maela
26068	ERR084278	SMRU3124	5127	90	6B	6Bii	6	Maela	nasopharynx	2010	unknown	NON-SUSCEPTIBLE/1.000	unknown	unknown	unknown	Maela	PMID: 24509479	pre	Maela
26071	ERR067850	SMRU2627	5228	4420	6C	6C	unassigned	Maela	nasopharynx	2010	unknown	SUSCEPTIBLE	unknown	unknown	unknown	Maela	PMID: 24509479	pre	Maela
26072	ERR066197	SMRU2662	5228	4420	6C	6C	unassigned	Maela	nasopharynx	2010	unknown	SUSCEPTIBLE	unknown	unknown	unknown	Maela	PMID: 24509479	pre	Maela
26077	ERR064227	SMRU2489	6703	385	6B	6Bii	6	Maela	nasopharynx	2010	unknown	SUSCEPTIBLE	unknown	unknown	unknown	Maela	PMID: 24509479	pre	Maela
26078	ERR084172	SMRU2946	6703	385	6B	6Bii	6	Maela	nasopharynx	2010	unknown	SUSCEPTIBLE	unknown	unknown	unknown	Maela	PMID: 24509479	pre	Maela
26079	ERR064143	SMRU2405	6831	385	6B	6Bii	6	Maela	nasopharynx	2010	unknown	SUSCEPTIBLE	unknown	unknown	unknown	Maela	PMID: 24509479	pre	Maela
26081	ERR084232	SMRU3006	6831	385	6B	6Bii	6	Maela	nasopharynx	2010	unknown	SUSCEPTIBLE	unknown	unknown	unknown	Maela	PMID: 24509479	pre	Maela
26084	ERR064075	SMRU2673	10032	6692	6B	6Bii	unassigned	Maela	nasopharynx	2010	unknown	SUSCEPTIBLE	unknown	unknown	unknown	Maela	PMID: 24509479	pre	Maela
26088	ERR064171	SMRU2433	10059	385	6B	6Bii	6	Maela	nasopharynx	2010	unknown	SUSCEPTIBLE	unknown	unknown	unknown	Maela	PMID: 24509479	pre	Maela
26091	ERR064179	SMRU2441		385	6B	6Bii	6	Maela	nasopharynx	2010	unknown	NON-SUSCEPTIBLE/0.125	unknown	unknown	unknown	Maela	PMID: 24509479	pre	Maela
26093	ERR067883	SMRU2876	10364	2912	6C	6C	unassigned	Maela	nasopharynx	2010	unknown	SUSCEPTIBLE	unknown	unknown	unknown	Maela	PMID: 24509479	pre	Maela
26112	ERR069770	135631	460	460	6A	6A	16	Massachusetts	nasopharynx	2001	2-3	0.06		0.25	0.03	Massachusetts	PMID: 23644493	post	Boston
26113	ERR069740	42397	460	460	6A	6A	16	Massachusetts	nasopharynx	2001	2-3	0.06		0.12	1	Massachusetts	PMID: 23644493	post	Boston
26114	ERR069798	223832	138	138/176	6B	6B	9	Massachusetts	nasopharynx	2001	3-5					Massachusetts	PMID: 23644493	post	Boston
26115	ERR069813	302649	146	146	6B	6Bii	6	Massachusetts	nasopharynx	2001	3-5	0.03		0.5	1	Massachusetts	PMID: 23644493	post	Boston
26116	ERR069819	323485	146	146	6B	6Bii	6	Massachusetts	nasopharynx	2001	3-5	0.03		0.5	0.03	Massachusetts	PMID: 23644493	post	Boston
26117	ERR069840	397079	315	315	6B	6Bii	12	Massachusetts	nasopharynx	2001	3-5	0.25		8	1	Massachusetts	PMID: 23644493	post	Boston
26118	ERR065963	448643	376	2090	6A	6A	unassigned	Massachusetts	nasopharynx	2001	3-5	2		0.25	1	Massachusetts	PMID: 23644493	post	Boston
26119	ERR069823	336850	460	460	6A	6A	16	Massachusetts	nasopharynx	2001	3-5	0.03		0.25	0.03	Massachusetts	PMID: 23644493	post	Boston
26120	ERR065962	446376	460	460	6A	6A	16	Massachusetts	nasopharynx	2001	3-5	0.06		0.25	0.03	Massachusetts	PMID: 23644493	post	Boston
26121	ERR065967	472699	460	460	6A	6A	16	Massachusetts	nasopharynx	2001	3-5	0.06		0.25	0.03	Massachusetts	PMID: 23644493	post	Boston
26122	ERR069746	62031	460	460	6A	6A	16	Massachusetts	nasopharynx	2001	3-5	0.06		0.25		Massachusetts	PMID: 23644493	post	Boston
26123	ERR069765	118039	460	460	6A	6A	16	Massachusetts	nasopharynx	2001	3-5	0.06		0.25	0.03	Massachusetts	PMID: 23644493	post	Boston
26124	ERR069759	101058	690	690	6A	6A	unassigned	Massachusetts	nasopharynx	2001	3-5	0.06		0.25	0.03	Massachusetts	PMID: 23644493	post	Boston
26125	ERR069757	93209	1379	1379	6C	6C	unassigned	Massachusetts	nasopharynx	2001	3-5	0.03		0.25	0.03	Massachusetts	PMID: 23644493	post	Boston
26126	ERR069811	291880	1390	1390	6C	6C	unassigned	Massachusetts	nasopharynx	2001	3-5	0.03		0.25	0.03	Massachusetts	PMID: 23644493	post	Boston
26127	ERR069766	119571	1390	1390	6C	6C	unassigned	Massachusetts	nasopharynx	2001	3-5	0.03		0.25	0.03	Massachusetts	PMID: 23644493	post	Boston
26128	ERR069779	153438	1827	138/176	6B	6B	9	Massachusetts	nasopharynx	2001	3-5	0.06		0.25	0.03	Massachusetts	PMID: 23644493	post	Boston
26129	ERR069734	15445	1876	473	6A	6A	unassigned	Massachusetts	nasopharynx	2001	3-5	0.5		0.25	1	Massachusetts	PMID: 23644493	post	Boston
26130	ERR069827	359370	1876	473	6A	6A	unassigned	Massachusetts	nasopharynx	2001	3-5	0.5		0.25	1	Massachusetts	PMID: 23644493	post	Boston
26131	ERR065953	420881	1940	473	6A	6A	unassigned	Massachusetts	nasopharynx	2001	3-5	I		0.25	1	Massachusetts	PMID: 23644493	post	Boston
26132	ERR069741	42861	10036	690	6A	6A	unassigned	Massachusetts	nasopharynx	2001	3-5	0.12		0.5	0.03	Massachusetts	PMID: 23644493	post	Boston
26133	ERR069812	299801	460	460	6A	6A	16	Massachusetts	nasopharynx	2001	<0.5	0.06		0.12	0.03	Massachusetts	PMID: 23644493	post	Boston
26134	ERR069735	18044	1518	146	6B	6Bii	6	Massachusetts	nasopharynx	2001	<0.5	4		0.5	1	Massachusetts	PMID: 23644493	post	Boston
26135	ERR065971	487827	138	138/176	6B	6B	9	Massachusetts	nasopharynx	2001	0.5-2	0.03		0.25	0.03	Massachusetts	PMID: 23644493	post	Boston
26136	ERR065969	481643	138	138/176	6B	6B	9	Massachusetts	nasopharynx	2001	0.5-2	0.03		0.25	0.03	Massachusetts	PMID: 23644493	post	Boston
26137	ERR069747	65435	376	2090	6A	6A	unassigned	Massachusetts	nasopharynx	2001	0.5-2	4		0.25	1	Massachusetts	PMID: 23644493	post	Boston
26138	ERR069787	179743	376	2090	6A	6A	unassigned	Massachusetts	nasopharynx	2001	0.5-2	2		0.25	1	Massachusetts	PMID: 23644493	post	Boston
26139	ERR069744	51715	376	2090	6A	6A	unassigned	Massachusetts	nasopharynx	2001	0.5-2	4		0.25	1	Massachusetts	PMID: 23644493	post	Boston
26140	ERR069763	108480	376	2090	6A	6A	unassigned	Massachusetts	nasopharynx	2001	0.5-2	2		0.25	1	Massachusetts	PMID: 23644493	post	Boston
26141	ERR069835	383739	460	460	6A	6A	16	Massachusetts	nasopharynx	2001	0.5-2	0.03		0.12	0.03	Massachusetts	PMID: 23644493	post	Boston
26142	ERR069755	89848	460	460	6A	6A	16	Massachusetts	nasopharynx	2001	0.5-2	0.06		0.25	0.03	Massachusetts	PMID: 23644493	post	Boston
26143	ERR069784	166637	473	473	6A	6A	unassigned	Massachusetts	nasopharynx	2001	0.5-2	0.5		0.5	1	Massachusetts	PMID: 23644493	post	Boston
26144	ERR069786	174702	639	171	6B	6B	9	Massachusetts	nasopharynx	2001	0.5-2	0.03		0.25	0.03	Massachusetts	PMID: 23644493	post	Boston
26145	ERR069732	1996	1360	460	6A	6A	16	Massachusetts	nasopharynx	2001	0.5-2	0.03		0.25	0.03	Massachusetts	PMID: 23644493	post	Boston
26146	ERR069782	160986	1536	1536	6B	6Bii	6	Massachusetts	nasopharynx	2001	0.5-2	2		1	0.06	Massachusetts	PMID: 23644493	post	Boston
26147	ERR069788	181272	1876	473	6A	6A	unassigned	Massachusetts	nasopharynx	2001	0.5-2	0.5		0.5	1	Massachusetts	PMID: 23644493	post	Boston
26148	ERR069825	342672	1922	Singleton_1922	6A	6Bii	unassigned	Massachusetts	nasopharynx	2001	0.5-2	1		0.12	0.03	Massachusetts	PMID: 23644493	post	Boston
26149	ERR069764	110093	1939	745/1939	6A	6A	unassigned	Massachusetts	nasopharynx	2001	0.5-2	0.03		0.25	0.03	Massachusetts	PMID: 23644493	post	Boston
26150	ERR065957	436154	1954	90	6B	6Bii	6	Massachusetts	nasopharynx	2001	0.5-2	I		0.12	0.03	Massachusetts	PMID: 23644493	post	Boston
26157	ERR065352	R34-3026	242	242	6A	6A	unassigned	Massachusetts	nasopharynx	2004	2-3	I	2	4	0.5	Massachusetts	PMID: 23644493	post	Boston
26158	ERR067969	R34-3171	376	2090	6A	6A	unassigned	Massachusetts	nasopharynx	2004	2-3	1	2	0.5	0.5	Massachusetts	PMID: 23644493	post	Boston
26159	ERR069719	R34-3220	460	460	6A	6A	16	Massachusetts	nasopharynx	2004	2-3	0.12	2	0.5	0.06	Massachusetts	PMID: 23644493	post	Boston
26160	ERR069685	R34-3186	138	138/176	6B	6B	9	Massachusetts	nasopharynx	2004	3-5	0.03	2	0.5	0.06	Massachusetts	PMID: 23644493	post	Boston
26161	ERR067964	R34-3166	460	460	6A	6A	16	Massachusetts	nasopharynx	2004	3-5	0.03	2	0.5	0.06	Massachusetts	PMID: 23644493	post	Boston
26162	ERR065292	R34-3035	460	460	6A	6A	16	Massachusetts	nasopharynx	2004	3-5	S	2	0.5	0.06	Massachusetts	PMID: 23644493	post	Boston
26163	ERR069721	R34-3222	460	460	6A	6A	16	Massachusetts	nasopharynx	2004	3-5	0.12	2	0.5	0.06	Massachusetts	PMID: 23644493	post	Boston
26164	ERR065353	R34-3027	473	473	6A	6A	unassigned	Massachusetts	nasopharynx	2004	3-5	I	2	4	0.5	Massachusetts	PMID: 23644493	post	Boston
26165	ERR067979	R34-3180	690	690	6A	6A	unassigned	Massachusetts	nasopharynx	2004	3-5	0.12	2	0.5	0.06	Massachusetts	PMID: 23644493	post	Boston
26166	ERR065327	R34-3072	1390	1390	6C	6C	unassigned	Massachusetts	nasopharynx	2004	3-5	S	2	0.5	0.06	Massachusetts	PMID: 23644493	post	Boston
26167	ERR067994	R34-3089	1390	1390	6C	6C	unassigned	Massachusetts	nasopharynx	2004	3-5	0.06	2	0.5	0.06	Massachusetts	PMID: 23644493	post	Boston
26168	ERR065298	R34-3041	1390	1390	6C	6C	unassigned	Massachusetts	nasopharynx	2004	3-5	S	2	0.5	0.06	Massachusetts	PMID: 23644493	post	Boston
26169	ERR069693	R34-3194		138/176	6B	6B	9	Massachusetts	nasopharynx	2004	3-5	0.03	2	0.5	0.06	Massachusetts	PMID: 23644493	post	Boston
26170	ERR065316	R34-3060	1379	1379	6C	6C	unassigned	Massachusetts	nasopharynx	2004	<0.5	S	2	0.5	0.06	Massachusetts	PMID: 23644493	post	Boston
26171	ERR067966	R34-3168	376	2090	6A	6A	unassigned	Massachusetts	nasopharynx	2004	0.5-2	2	2	0.5	0.5	Massachusetts	PMID: 23644493	post	Boston
26172	ERR065330	R34-3075	460	460	6A	6A	16	Massachusetts	nasopharynx	2004	0.5-2	S	2	0.5	0.06	Massachusetts	PMID: 23644493	post	Boston
26173	ERR065344	R34-3018	460	460	6A	6A	16	Massachusetts	nasopharynx	2004	0.5-2	S	2	0.5	0.5	Massachusetts	PMID: 23644493	post	Boston
26174	ERR067991	R34-3086	547	15	6C	6C	unassigned	Massachusetts	nasopharynx	2004	0.5-2	0.03	2	0.5	0.06	Massachusetts	PMID: 23644493	post	Boston
26175	ERR068005	R34-3100	690	690	6B	6Bii	unassigned	Massachusetts	nasopharynx	2004	0.5-2	0.12	2	0.5	0.06	Massachusetts	PMID: 23644493	post	Boston
26176	ERR065309	R34-3053	1379	1379	6C	6C	unassigned	Massachusetts	nasopharynx	2004	0.5-2	S	4	0.5	0.5	Massachusetts	PMID: 23644493	post	Boston
26177	ERR068025	R34-3125	1390	1390	6C	6C	unassigned	Massachusetts	nasopharynx	2004	0.5-2	0.03	2	0.5	0.06	Massachusetts	PMID: 23644493	post	Boston
26178	ERR067997	R34-3092	1390	1390	6C	6C	unassigned	Massachusetts	nasopharynx	2004	0.5-2	0.03	2	0.5	0.06	Massachusetts	PMID: 23644493	post	Boston
26179	ERR068043	R34-3151	1876	473	6A	6A	unassigned	Massachusetts	nasopharynx	2004	0.5-2	0.25	2	0.5	0.5	Massachusetts	PMID: 23644493	post	Boston
26180	ERR069710	R34-3211	1876	473	6A	6A	unassigned	Massachusetts	nasopharynx	2004	0.5-2	0.25	2	0.5	0.5	Massachusetts	PMID: 23644493	post	Boston
26181	ERR069709	R34-3210	1876	473	6A	6A	unassigned	Massachusetts	nasopharynx	2004	0.5-2	0.5	2	0.5	0.5	Massachusetts	PMID: 23644493	post	Boston
26182	ERR069700	R34-3201	1921	2090	6A	6A	unassigned	Massachusetts	nasopharynx	2004	0.5-2	4	2	0.5	0.5	Massachusetts	PMID: 23644493	post	Boston
26183	ERR068004	R34-3099	1927	473	6A	6A	unassigned	Massachusetts	nasopharynx	2004	0.5-2	0.25	2	0.5	0.5	Massachusetts	PMID: 23644493	post	Boston
26184	ERR068001	R34-3096	1928	473	6A	6A	unassigned	Massachusetts	nasopharynx	2004	0.5-2	0.25	2	0.5	0.5	Massachusetts	PMID: 23644493	post	Boston
26185	ERR065295	R34-3038	1930	Singleton_1930	6B	6Bii	6	Massachusetts	nasopharynx	2004	0.5-2	S	2	0.5	0.06	Massachusetts	PMID: 23644493	post	Boston
26194	ERR124305	PT8081	1379	1379	6C	6C	unassigned	Massachusetts	nasopharynx	2007	2-3	0.5			1.5	Massachusetts	PMID: 23644493	post	Boston
26195	ERR129048	BR1076	1379	1379	6C	6C	unassigned	Massachusetts	nasopharynx	2007	2-3	0.016			0.064	Massachusetts	PMID: 23644493	post	Boston
26196	ERR129044	BR1064	1692	395	6C	6C	11	Massachusetts	nasopharynx	2007	2-3					Massachusetts	PMID: 23644493	post	Boston
26197	ERR129168	MD5030	138	138/176	6C	6C	9	Massachusetts	nasopharynx	2007	3-5	0.01			0.064	Massachusetts	PMID: 23644493	post	Boston
26198	ERR129115	GL3043	473	473	6C	6C	unassigned	Massachusetts	nasopharynx	2007	3-5	0.032			0.064	Massachusetts	PMID: 23644493	post	Boston
26199	ERR129027	BR1008	473	473	6C	6C	unassigned	Massachusetts	nasopharynx	2007	3-5	0.047			0.064	Massachusetts	PMID: 23644493	post	Boston
26200	ERR124253	NP7028	1379	1379	6C	6C	unassigned	Massachusetts	nasopharynx	2007	3-5	0.023			0.094	Massachusetts	PMID: 23644493	post	Boston
26201	ERR129111	GL3032	1379	1379	6C	6C	unassigned	Massachusetts	nasopharynx	2007	3-5	0.016			0.064	Massachusetts	PMID: 23644493	post	Boston
26202	ERR124317	PT8114	1390	1390	6C	6C	unassigned	Massachusetts	nasopharynx	2007	3-5	0.023			0.094	Massachusetts	PMID: 23644493	post	Boston
26203	ERR124232	ND6135	1390	1390	6C	6C	unassigned	Massachusetts	nasopharynx	2007	3-5	0.023			0.064	Massachusetts	PMID: 23644493	post	Boston
26204	ERR129203	ND6046	1390	1390	6C	6C	unassigned	Massachusetts	nasopharynx	2007	3-5	0.023			0.094	Massachusetts	PMID: 23644493	post	Boston
26205	ERR129092	CH2090	1876	473	6A	6A	unassigned	Massachusetts	nasopharynx	2007	3-5	0.38			3	Massachusetts	PMID: 23644493	post	Boston
26206	ERR124254	NP7029	1390	1390	6C	6C	unassigned	Massachusetts	nasopharynx	2007	<0.5	0.023			0.094	Massachusetts	PMID: 23644493	post	Boston
26207	ERR129128	LE4007	1538	2090	6A	6A	unassigned	Massachusetts	nasopharynx	2007	<0.5	3			12	Massachusetts	PMID: 23644493	post	Boston
26208	ERR129172	MD5037	138	138/176	6B	6B	9	Massachusetts	nasopharynx	2007	0.5-2	0.023			0.047	Massachusetts	PMID: 23644493	post	Boston
26209	ERR124314	PT8105	376	2090	6A	6A	unassigned	Massachusetts	nasopharynx	2007	0.5-2	2			3	Massachusetts	PMID: 23644493	post	Boston
26210	ERR124303	PT8074	376	2090	6A	6A	unassigned	Massachusetts	nasopharynx	2007	0.5-2	1			3	Massachusetts	PMID: 23644493	post	Boston
26211	ERR124231	ND6134	460	460	6A	6A	16	Massachusetts	nasopharynx	2007	0.5-2	0.064			0.094	Massachusetts	PMID: 23644493	post	Boston
26212	ERR124223	ND6119	473	473	6C	6C	unassigned	Massachusetts	nasopharynx	2007	0.5-2	0.016			0.064	Massachusetts	PMID: 23644493	post	Boston
26213	ERR124230	ND6133	547	15	6C	6C	unassigned	Massachusetts	nasopharynx	2007	0.5-2	0.023			0.094	Massachusetts	PMID: 23644493	post	Boston
26214	ERR124266	NP7078	1379	1379	6C	6C	unassigned	Massachusetts	nasopharynx	2007	0.5-2	0.5			1.5	Massachusetts	PMID: 23644493	post	Boston
26215	ERR129145	LE4079	1379	1379	6C	6C	unassigned	Massachusetts	nasopharynx	2007	0.5-2	0.5			2	Massachusetts	PMID: 23644493	post	Boston
26216	ERR124217	ND6110	1379	1379	6C	6C	unassigned	Massachusetts	nasopharynx	2007	0.5-2	0.023			0.064	Massachusetts	PMID: 23644493	post	Boston
26217	ERR124310	PT8092	1379	1379	6C	6C	unassigned	Massachusetts	nasopharynx	2007	0.5-2	0.5			1.5	Massachusetts	PMID: 23644493	post	Boston
26218	ERR129152	LE4100	1390	1390	6C	6C	unassigned	Massachusetts	nasopharynx	2007	0.5-2	0.023			0.064	Massachusetts	PMID: 23644493	post	Boston
26219	ERR129169	MD5031	1390	1390	6C	6C	unassigned	Massachusetts	nasopharynx	2007	0.5-2	0.032			0.064	Massachusetts	PMID: 23644493	post	Boston
26220	ERR129039	BR1045	1390	1390	6C	6C	unassigned	Massachusetts	nasopharynx	2007	0.5-2	0.023			0.064	Massachusetts	PMID: 23644493	post	Boston
26221	ERR124264	NP7070	1390	1390	6C	6C	unassigned	Massachusetts	nasopharynx	2007	0.5-2	0.016			0.032	Massachusetts	PMID: 23644493	post	Boston
26222	ERR129194	ND6012	1692	395	6C	6C	11	Massachusetts	nasopharynx	2007	0.5-2					Massachusetts	PMID: 23644493	post	Boston
26542	ERR048064	SMRU339	217	217	1	1	unassigned	Maela	nasopharynx	2008	unknown	SUSCEPTIBLE	unknown	unknown	unknown	Maela	PMID: 24509479	pre	Maela
26543	ERR048189	SMRU512	217	217	1	1	unassigned	Maela	nasopharynx	2008	unknown	SUSCEPTIBLE	unknown	unknown	unknown	Maela	PMID: 24509479	pre	Maela
26546	ERR072224	SMRU3075	217	217	1	1	unassigned	Maela	nasopharynx	2010	unknown	SUSCEPTIBLE	unknown	unknown	unknown	Maela	PMID: 24509479	pre	Maela
26548	ERR047925	SMRU128	8799	1765/8799	3	3	unassigned	Maela	nasopharynx	2008	unknown	SUSCEPTIBLE	unknown	unknown	unknown	Maela	PMID: 24509479	pre	Maela
26554	ERR047953	SMRU276	4389	Singleton_4389	3	3	unassigned	Maela	nasopharynx	2008	unknown	SUSCEPTIBLE	unknown	unknown	unknown	Maela	PMID: 24509479	pre	Maela
26560	ERR047993	SMRU364	4389	Singleton_4389	3	3	unassigned	Maela	nasopharynx	2008	unknown	SUSCEPTIBLE	unknown	unknown	unknown	Maela	PMID: 24509479	pre	Maela
26564	ERR048175	SMRU498	4389	Singleton_4389	3	3	unassigned	Maela	nasopharynx	2008	unknown	SUSCEPTIBLE	unknown	unknown	unknown	Maela	PMID: 24509479	pre	Maela
26567	ERR051460	SMRU650	4389	Singleton_4389	3	3	unassigned	Maela	nasopharynx	2008	unknown	SUSCEPTIBLE	unknown	unknown	unknown	Maela	PMID: 24509479	pre	Maela
26573	ERR054282	SMRU1405	6012	6012	3	3	unassigned	Maela	nasopharynx	2009	unknown	SUSCEPTIBLE	unknown	unknown	unknown	Maela	PMID: 24509479	pre	Maela
26574	ERR054279	SMRU1402	4389	Singleton_4389	3	3	unassigned	Maela	nasopharynx	2009	unknown	SUSCEPTIBLE	unknown	unknown	unknown	Maela	PMID: 24509479	pre	Maela
26578	ERR054434	SMRU1485	4389	Singleton_4389	3	3	unassigned	Maela	nasopharynx	2009	unknown	SUSCEPTIBLE	unknown	unknown	unknown	Maela	PMID: 24509479	pre	Maela
26579	ERR060001	SMRU1773	4389	Singleton_4389	3	3	unassigned	Maela	nasopharynx	2009	unknown	SUSCEPTIBLE	unknown	unknown	unknown	Maela	PMID: 24509479	pre	Maela
26581	ERR063831	SMRU2038	4389	Singleton_4389	3	3	unassigned	Maela	nasopharynx	2009	unknown	SUSCEPTIBLE	unknown	unknown	unknown	Maela	PMID: 24509479	pre	Maela
26582	ERR064159	SMRU2421	458	458	3	3	unassigned	Maela	nasopharynx	2010	unknown	SUSCEPTIBLE	unknown	unknown	unknown	Maela	PMID: 24509479	pre	Maela
26609	ERR072241	SMRU3092	5120	5099	4	4	unassigned	Maela	nasopharynx	2010	unknown	SUSCEPTIBLE	unknown	unknown	unknown	Maela	PMID: 24509479	pre	Maela
26677	ERR048195	SMRU518	4395	15	14	14	10	Maela	nasopharynx	2008	unknown	N/A	unknown	unknown	unknown	Maela	PMID: 24509479	pre	Maela
26678	ERR047982	SMRU305	63	63	14	14	3	Maela	nasopharynx	2008	unknown	NON-SUSCEPTIBLE/0.064	unknown	unknown	unknown	Maela	PMID: 24509479	pre	Maela
26682	ERR049081	SMRU147	63	63	14	14	3	Maela	nasopharynx	2008	unknown	NON-SUSCEPTIBLE/0.125	unknown	unknown	unknown	Maela	PMID: 24509479	pre	Maela
26687	ERR047957	SMRU280	63	63	14	14	3	Maela	nasopharynx	2008	unknown	NON-SUSCEPTIBLE/0.125	unknown	unknown	unknown	Maela	PMID: 24509479	pre	Maela
26690	ERR048080	SMRU355	63	63	14	14	3	Maela	nasopharynx	2008	unknown	NON-SUSCEPTIBLE/0.125	unknown	unknown	unknown	Maela	PMID: 24509479	pre	Maela
26694	ERR048090	SMRU413	63	63	14	14	3	Maela	nasopharynx	2008	unknown	NON-SUSCEPTIBLE/0.125	unknown	unknown	unknown	Maela	PMID: 24509479	pre	Maela
26696	ERR273517	SMRU638	4395	15	14	14	10	Maela	nasopharynx	2008	unknown	NON-SUSCEPTIBLE/0.125	unknown	unknown	unknown	Maela	PMID: 24509479	pre	Maela
26697	ERR051487	SMRU677	63	63	14	14	3	Maela	nasopharynx	2008	unknown	NON-SUSCEPTIBLE/0.125	unknown	unknown	unknown	Maela	PMID: 24509479	pre	Maela
26698	ERR051494	SMRU684	63	63	14	14	3	Maela	nasopharynx	2008	unknown	NON-SUSCEPTIBLE/0.125	unknown	unknown	unknown	Maela	PMID: 24509479	pre	Maela
26699	ERR052615	SMRU758	63	63	14	14	3	Maela	nasopharynx	2008	unknown	NON-SUSCEPTIBLE/0.125	unknown	unknown	unknown	Maela	PMID: 24509479	pre	Maela
26700	ERR051652	SMRU1106	63	63	14	14	3	Maela	nasopharynx	2008	unknown	NON-SUSCEPTIBLE/0.125	unknown	unknown	unknown	Maela	PMID: 24509479	pre	Maela
26701	ERR054327	SMRU1234	63	63	14	14	3	Maela	nasopharynx	2009	unknown	NON-SUSCEPTIBLE/0.125	unknown	unknown	unknown	Maela	PMID: 24509479	pre	Maela
26703	ERR060035	SMRU1327	63	63	14	14	3	Maela	nasopharynx	2009	unknown	NON-SUSCEPTIBLE/0.125	unknown	unknown	unknown	Maela	PMID: 24509479	pre	Maela
26708	ERR056826	SMRU1680	63	63	14	14	3	Maela	nasopharynx	2009	unknown	NON-SUSCEPTIBLE/0.125	unknown	unknown	unknown	Maela	PMID: 24509479	pre	Maela
26713	ERR072192	SMRU3043	2108	63	14	14	3	Maela	nasopharynx	2010	unknown	NON-SUSCEPTIBLE/0.125	unknown	unknown	unknown	Maela	PMID: 24509479	pre	Maela
26716	ERR072238	SMRU3089	2108	63	14	14	3	Maela	nasopharynx	2010	unknown	NON-SUSCEPTIBLE/0.125	unknown	unknown	unknown	Maela	PMID: 24509479	pre	Maela
26721	ERR039636	SMRU77		15	14	14	10	Maela	nasopharynx	2008	unknown	NON-SUSCEPTIBLE/0.250	unknown	unknown	unknown	Maela	PMID: 24509479	pre	Maela
26724	ERR052593	SMRU256	4395	15	14	14	10	Maela	nasopharynx	2008	unknown	NON-SUSCEPTIBLE/0.250	unknown	unknown	unknown	Maela	PMID: 24509479	pre	Maela
26725	ERR047972	SMRU295		15	14	14	10	Maela	nasopharynx	2008	unknown	NON-SUSCEPTIBLE/0.250	unknown	unknown	unknown	Maela	PMID: 24509479	pre	Maela
26729	ERR048143	SMRU466	63	63	14	14	3	Maela	nasopharynx	2008	unknown	NON-SUSCEPTIBLE/0.250	unknown	unknown	unknown	Maela	PMID: 24509479	pre	Maela
26731	ERR048148	SMRU471	63	63	14	14	3	Maela	nasopharynx	2008	unknown	NON-SUSCEPTIBLE/0.250	unknown	unknown	unknown	Maela	PMID: 24509479	pre	Maela
26732	ERR048155	SMRU478	63	63	14	14	3	Maela	nasopharynx	2008	unknown	NON-SUSCEPTIBLE/0.250	unknown	unknown	unknown	Maela	PMID: 24509479	pre	Maela
26733	ERR048159	SMRU482	63	63	14	14	3	Maela	nasopharynx	2008	unknown	NON-SUSCEPTIBLE/0.250	unknown	unknown	unknown	Maela	PMID: 24509479	pre	Maela
26736	ERR051413	SMRU579	63	63	14	14	3	Maela	nasopharynx	2008	unknown	NON-SUSCEPTIBLE/0.250	unknown	unknown	unknown	Maela	PMID: 24509479	pre	Maela
26737	ERR051456	SMRU622	4395	15	14	14	10	Maela	nasopharynx	2008	unknown	NON-SUSCEPTIBLE/0.250	unknown	unknown	unknown	Maela	PMID: 24509479	pre	Maela
26743	ERR054631	SMRU1179	4395	15	14	14	10	Maela	nasopharynx	2009	unknown	NON-SUSCEPTIBLE/0.250	unknown	unknown	unknown	Maela	PMID: 24509479	pre	Maela
26756	ERR089617	SMRU1826	4395	15	14	14	10	Maela	nasopharynx	2009	unknown	NON-SUSCEPTIBLE/0.250	unknown	unknown	unknown	Maela	PMID: 24509479	pre	Maela
26757	ERR059988	SMRU1760	63	63	14	14	3	Maela	nasopharynx	2009	unknown	NON-SUSCEPTIBLE/0.250	unknown	unknown	unknown	Maela	PMID: 24509479	pre	Maela
26759	ERR060019	SMRU1815	63	63	14	14	3	Maela	nasopharynx	2009	unknown	NON-SUSCEPTIBLE/0.250	unknown	unknown	unknown	Maela	PMID: 24509479	pre	Maela
26762	ERR057896	SMRU1915	4395	15	14	14	10	Maela	nasopharynx	2009	unknown	NON-SUSCEPTIBLE/0.250	unknown	unknown	unknown	Maela	PMID: 24509479	pre	Maela
26768	ERR063873	SMRU2080	4395	15	14	14	10	Maela	nasopharynx	2009	unknown	NON-SUSCEPTIBLE/0.250	unknown	unknown	unknown	Maela	PMID: 24509479	pre	Maela
26769	ERR063923	SMRU2130	4395	15	14	14	10	Maela	nasopharynx	2009	unknown	NON-SUSCEPTIBLE/0.250	unknown	unknown	unknown	Maela	PMID: 24509479	pre	Maela
26772	ERR064211	SMRU2473	63	63	14	14	3	Maela	nasopharynx	2010	unknown	NON-SUSCEPTIBLE/0.250	unknown	unknown	unknown	Maela	PMID: 24509479	pre	Maela
26774	ERR064032	SMRU2527	4395	15	14	14	10	Maela	nasopharynx	2010	unknown	NON-SUSCEPTIBLE/0.250	unknown	unknown	unknown	Maela	PMID: 24509479	pre	Maela
26775	ERR067773	SMRU2550	63	63	14	14	3	Maela	nasopharynx	2010	unknown	NON-SUSCEPTIBLE/0.250	unknown	unknown	unknown	Maela	PMID: 24509479	pre	Maela
26778	ERR064128	SMRU2726	4395	15	14	14	10	Maela	nasopharynx	2010	unknown	NON-SUSCEPTIBLE/0.250	unknown	unknown	unknown	Maela	PMID: 24509479	pre	Maela
26791	ERR063861	SMRU2068	4396	15	14	14	10	Maela	nasopharynx	2009	unknown	NON-SUSCEPTIBLE/0.500	unknown	unknown	unknown	Maela	PMID: 24509479	pre	Maela
26792	ERR057922	SMRU1941	4395	15	14	14	10	Maela	nasopharynx	2009	unknown	NON-SUSCEPTIBLE/0.500	unknown	unknown	unknown	Maela	PMID: 24509479	pre	Maela
26793	ERR060052	SMRU1344	4396	15	14	14	10	Maela	nasopharynx	2009	unknown	NON-SUSCEPTIBLE/1.000	unknown	unknown	unknown	Maela	PMID: 24509479	pre	Maela
26796	ERR066208	SMRU2217	4396	15	14	14	10	Maela	nasopharynx	2009	unknown	NON-SUSCEPTIBLE/1.000	unknown	unknown	unknown	Maela	PMID: 24509479	pre	Maela
26797	ERR066352	SMRU2385	4396	15	14	14	10	Maela	nasopharynx	2010	unknown	NON-SUSCEPTIBLE/1.000	unknown	unknown	unknown	Maela	PMID: 24509479	pre	Maela
26798	ERR066187	SMRU2652	4396	15	14	14	10	Maela	nasopharynx	2010	unknown	NON-SUSCEPTIBLE/1.000	unknown	unknown	unknown	Maela	PMID: 24509479	pre	Maela
26800	ERR072226	SMRU3077	4396	15	14	14	10	Maela	nasopharynx	2010	unknown	NON-SUSCEPTIBLE/1.000	unknown	unknown	unknown	Maela	PMID: 24509479	pre	Maela
26804	ERR057939	SMRU1958	4396	15	14	14	10	Maela	nasopharynx	2009	unknown	NON-SUSCEPTIBLE/2.000	unknown	unknown	unknown	Maela	PMID: 24509479	pre	Maela
26805	ERR054263	SMRU1386	2108	63	14	14	3	Maela	nasopharynx	2009	unknown	SUSCEPTIBLE	unknown	unknown	unknown	Maela	PMID: 24509479	pre	Maela
26809	ERR054472	SMRU1524	63	63	14	14	3	Maela	nasopharynx	2009	unknown	SUSCEPTIBLE	unknown	unknown	unknown	Maela	PMID: 24509479	pre	Maela
26810	ERR057812	SMRU1614	63	63	14	14	3	Maela	nasopharynx	2009	unknown	SUSCEPTIBLE	unknown	unknown	unknown	Maela	PMID: 24509479	pre	Maela
26814	ERR066361	SMRU2394	2108	63	14	14	3	Maela	nasopharynx	2010	unknown	SUSCEPTIBLE	unknown	unknown	unknown	Maela	PMID: 24509479	pre	Maela
26817	ERR064017	SMRU2512	63	63	14	14	3	Maela	nasopharynx	2010	unknown	SUSCEPTIBLE	unknown	unknown	unknown	Maela	PMID: 24509479	pre	Maela
26828	ERR067895	SMRU2840	2108	63	14	14	3	Maela	nasopharynx	2010	unknown	SUSCEPTIBLE	unknown	unknown	unknown	Maela	PMID: 24509479	pre	Maela
26832	ERR067947	SMRU2916	2108	63	14	14	3	Maela	nasopharynx	2010	unknown	SUSCEPTIBLE	unknown	unknown	unknown	Maela	PMID: 24509479	pre	Maela
26833	ERR064064	SMRU3159	2108	63	14	14	3	Maela	nasopharynx	2010	unknown	SUSCEPTIBLE	unknown	unknown	unknown	Maela	PMID: 24509479	pre	Maela
26837	ERR084215	SMRU2989	10413	63	14	14	3	Maela	nasopharynx	2010	unknown	SUSCEPTIBLE	unknown	unknown	unknown	Maela	PMID: 24509479	pre	Maela
26841	ERR072176	SMRU3027	2108	63	14	14	3	Maela	nasopharynx	2010	unknown	SUSCEPTIBLE	unknown	unknown	unknown	Maela	PMID: 24509479	pre	Maela
26842	ERR084312	SMRU3110	63	63	14	14	3	Maela	nasopharynx	2010	unknown	SUSCEPTIBLE	unknown	unknown	unknown	Maela	PMID: 24509479	pre	Maela
27044	ERR048038	SMRU313	989	989	46	46	unassigned	Maela	nasopharynx	2008	unknown	SUSCEPTIBLE	unknown	unknown	unknown	Maela	PMID: 24509479	pre	Maela
27147	ERR039619	SMRU60	99	99	11A	11F	unassigned	Maela	nasopharynx	2008	unknown	SUSCEPTIBLE	unknown	unknown	unknown	Maela	PMID: 24509479	pre	Maela
27154	ERR050062	SMRU199	99	99	11A	11F	unassigned	Maela	nasopharynx	2008	unknown	SUSCEPTIBLE	unknown	unknown	unknown	Maela	PMID: 24509479	pre	Maela
27160	ERR047974	SMRU297	99	99	11A	11F	unassigned	Maela	nasopharynx	2008	unknown	SUSCEPTIBLE	unknown	unknown	unknown	Maela	PMID: 24509479	pre	Maela
27161	ERR048008	SMRU379	99	99	11A	11F	unassigned	Maela	nasopharynx	2008	unknown	SUSCEPTIBLE	unknown	unknown	unknown	Maela	PMID: 24509479	pre	Maela
27169	ERR054515	SMRU775	99	99	11A	11F	unassigned	Maela	nasopharynx	2008	unknown	SUSCEPTIBLE	unknown	unknown	unknown	Maela	PMID: 24509479	pre	Maela
27174	ERR054520	SMRU780	99	99	11A	11F	unassigned	Maela	nasopharynx	2008	unknown	SUSCEPTIBLE	unknown	unknown	unknown	Maela	PMID: 24509479	pre	Maela
27175	ERR051614	SMRU1068	99	99	11A	11F	unassigned	Maela	nasopharynx	2008	unknown	SUSCEPTIBLE	unknown	unknown	unknown	Maela	PMID: 24509479	pre	Maela
27177	ERR051670	SMRU1124	99	99	11A	11F	unassigned	Maela	nasopharynx	2009	unknown	SUSCEPTIBLE	unknown	unknown	unknown	Maela	PMID: 24509479	pre	Maela
27181	ERR054489	SMRU1541	99	99	11A	11F	unassigned	Maela	nasopharynx	2009	unknown	SUSCEPTIBLE	unknown	unknown	unknown	Maela	PMID: 24509479	pre	Maela
27185	ERR057885	SMRU1904	10480	99	11A	11F	unassigned	Maela	nasopharynx	2009	unknown	SUSCEPTIBLE	unknown	unknown	unknown	Maela	PMID: 24509479	pre	Maela
27189	ERR084264	SMRU2246	99	99	11A	11F	unassigned	Maela	nasopharynx	2009	unknown	SUSCEPTIBLE	unknown	unknown	unknown	Maela	PMID: 24509479	pre	Maela
27191	ERR066300	SMRU2333	99	99	11A	11F	unassigned	Maela	nasopharynx	2010	unknown	SUSCEPTIBLE	unknown	unknown	unknown	Maela	PMID: 24509479	pre	Maela
27193	ERR066333	SMRU2366	99	99	11A	11F	unassigned	Maela	nasopharynx	2010	unknown	SUSCEPTIBLE	unknown	unknown	unknown	Maela	PMID: 24509479	pre	Maela
27203	ERR054413	SMRU1320	4899	63	15A	15A	3	Maela	nasopharynx	2009	unknown	NON-SUSCEPTIBLE/0.125	unknown	unknown	unknown	Maela	PMID: 24509479	pre	Maela
27204	ERR057928	SMRU1947		1961/6440	15A	15B/C	unassigned	Maela	nasopharynx	2009	unknown	NON-SUSCEPTIBLE/1.000	unknown	unknown	unknown	Maela	PMID: 24509479	pre	Maela
27208	ERR048002	SMRU373	4965	6011	15A	15F	unassigned	Maela	nasopharynx	2008	unknown	SUSCEPTIBLE	unknown	unknown	unknown	Maela	PMID: 24509479	pre	Maela
27210	ERR052625	SMRU768	4965	6011	15A	15F	unassigned	Maela	nasopharynx	2008	unknown	SUSCEPTIBLE	unknown	unknown	unknown	Maela	PMID: 24509479	pre	Maela
27211	ERR050042	SMRU971	3058	6011	15A	15F	unassigned	Maela	nasopharynx	2008	unknown	SUSCEPTIBLE	unknown	unknown	unknown	Maela	PMID: 24509479	pre	Maela
27213	ERR054462	SMRU1514	4965	6011	15A	15F	unassigned	Maela	nasopharynx	2008	unknown	SUSCEPTIBLE	unknown	unknown	unknown	Maela	PMID: 24509479	pre	Maela
27216	ERR054622	SMRU1170	3058	6011	15A	15F	unassigned	Maela	nasopharynx	2009	unknown	SUSCEPTIBLE	unknown	unknown	unknown	Maela	PMID: 24509479	pre	Maela
27220	ERR054482	SMRU1534	4965	6011	15A	15F	unassigned	Maela	nasopharynx	2009	unknown	SUSCEPTIBLE	unknown	unknown	unknown	Maela	PMID: 24509479	pre	Maela
27222	ERR059959	SMRU1635	4965	6011	15A	15A	unassigned	Maela	nasopharynx	2009	unknown	SUSCEPTIBLE	unknown	unknown	unknown	Maela	PMID: 24509479	pre	Maela
27225	ERR056836	SMRU1690	4965	6011	15A	15F	unassigned	Maela	nasopharynx	2009	unknown	SUSCEPTIBLE	unknown	unknown	unknown	Maela	PMID: 24509479	pre	Maela
27226	ERR056847	SMRU1701	4965	6011	15A	15F	unassigned	Maela	nasopharynx	2009	unknown	SUSCEPTIBLE	unknown	unknown	unknown	Maela	PMID: 24509479	pre	Maela
27228	ERR063863	SMRU2070	4965	6011	15A	15F	unassigned	Maela	nasopharynx	2009	unknown	SUSCEPTIBLE	unknown	unknown	unknown	Maela	PMID: 24509479	pre	Maela
27233	ERR057972	SMRU1991	4965	6011	15A	15A	unassigned	Maela	nasopharynx	2009	unknown	SUSCEPTIBLE	unknown	unknown	unknown	Maela	PMID: 24509479	pre	Maela
27235	ERR063921	SMRU2128	10423	6011	15A	15F	unassigned	Maela	nasopharynx	2009	unknown	SUSCEPTIBLE	unknown	unknown	unknown	Maela	PMID: 24509479	pre	Maela
27236	ERR063953	SMRU2160	4965	6011	15A	15F	unassigned	Maela	nasopharynx	2009	unknown	SUSCEPTIBLE	unknown	unknown	unknown	Maela	PMID: 24509479	pre	Maela
27237	ERR066225	SMRU2258	4965	6011	15A	15A	unassigned	Maela	nasopharynx	2009	unknown	SUSCEPTIBLE	unknown	unknown	unknown	Maela	PMID: 24509479	pre	Maela
27243	ERR067774	SMRU2551	4965	6011	15A	15F	unassigned	Maela	nasopharynx	2010	unknown	SUSCEPTIBLE	unknown	unknown	unknown	Maela	PMID: 24509479	pre	Maela
27248	ERR064069	SMRU2667	3058	6011	15A	15F	unassigned	Maela	nasopharynx	2010	unknown	SUSCEPTIBLE	unknown	unknown	unknown	Maela	PMID: 24509479	pre	Maela
27250	ERR064119	SMRU2717	4965	6011	15A	15F	unassigned	Maela	nasopharynx	2010	unknown	SUSCEPTIBLE	unknown	unknown	unknown	Maela	PMID: 24509479	pre	Maela
27253	ERR084229	SMRU3003	3058	6011	15A	15A	unassigned	Maela	nasopharynx	2010	unknown	SUSCEPTIBLE	unknown	unknown	unknown	Maela	PMID: 24509479	pre	Maela
27254	ERR067879	SMRU2872	4965	6011	15A	15A	unassigned	Maela	nasopharynx	2010	unknown	SUSCEPTIBLE	unknown	unknown	unknown	Maela	PMID: 24509479	pre	Maela
27259	ERR072235	SMRU3086	4965	6011	15A	15A	unassigned	Maela	nasopharynx	2010	unknown	SUSCEPTIBLE	unknown	unknown	unknown	Maela	PMID: 24509479	pre	Maela
27262	ERR051634	SMRU1088		1961/6440	15B	15B/C	unassigned	Maela	nasopharynx	2008	unknown	NON-SUSCEPTIBLE/0.250	unknown	unknown	unknown	Maela	PMID: 24509479	pre	Maela
27264	ERR059987	SMRU1759	1961	1961/6440	15B	15B/C	unassigned	Maela	nasopharynx	2009	unknown	NON-SUSCEPTIBLE/0.250	unknown	unknown	unknown	Maela	PMID: 24509479	pre	Maela
27265	ERR067906	SMRU2851	1961	1961/6440	15B	15B/C	unassigned	Maela	nasopharynx	2010	unknown	NON-SUSCEPTIBLE/0.250	unknown	unknown	unknown	Maela	PMID: 24509479	pre	Maela
27270	ERR047917	SMRU120	4209	4209	15B	15F	24	Maela	nasopharynx	2008	unknown	SUSCEPTIBLE	unknown	unknown	unknown	Maela	PMID: 24509479	pre	Maela
27272	ERR049100	SMRU166	4209	4209	15B	15B/C	24	Maela	nasopharynx	2008	unknown	SUSCEPTIBLE	unknown	unknown	unknown	Maela	PMID: 24509479	pre	Maela
27276	ERR048102	SMRU425	4209	4209	15B	15B/C	24	Maela	nasopharynx	2008	unknown	SUSCEPTIBLE	unknown	unknown	unknown	Maela	PMID: 24509479	pre	Maela
27278	ERR084303	SMRU3101	4209	4209	15B	15B/C	24	Maela	nasopharynx	2008	unknown	SUSCEPTIBLE	unknown	unknown	unknown	Maela	PMID: 24509479	pre	Maela
27282	ERR051631	SMRU1085		4209	15B	15B/C	24	Maela	nasopharynx	2008	unknown	SUSCEPTIBLE	unknown	unknown	unknown	Maela	PMID: 24509479	pre	Maela
27283	ERR051658	SMRU1112	4209	4209	15B	15B/C	24	Maela	nasopharynx	2008	unknown	SUSCEPTIBLE	unknown	unknown	unknown	Maela	PMID: 24509479	pre	Maela
27284	ERR054589	SMRU1137	4209	4209	15B	15B/C	24	Maela	nasopharynx	2009	unknown	SUSCEPTIBLE	unknown	unknown	unknown	Maela	PMID: 24509479	pre	Maela
27291	ERR056780	SMRU1442	4209	4209	15B	15B/C	24	Maela	nasopharynx	2009	unknown	SUSCEPTIBLE	unknown	unknown	unknown	Maela	PMID: 24509479	pre	Maela
27299	ERR059970	SMRU1646	4209	4209	15B	15B/C	24	Maela	nasopharynx	2009	unknown	SUSCEPTIBLE	unknown	unknown	unknown	Maela	PMID: 24509479	pre	Maela
27300	ERR056839	SMRU1693	1961	1961/6440	15B	15B/C	unassigned	Maela	nasopharynx	2009	unknown	SUSCEPTIBLE	unknown	unknown	unknown	Maela	PMID: 24509479	pre	Maela
27304	ERR063807	SMRU1798	4209	4209	15B	15B/C	24	Maela	nasopharynx	2009	unknown	SUSCEPTIBLE	unknown	unknown	unknown	Maela	PMID: 24509479	pre	Maela
27306	ERR057848	SMRU1867	4209	4209	15B	15B/C	24	Maela	nasopharynx	2009	unknown	SUSCEPTIBLE	unknown	unknown	unknown	Maela	PMID: 24509479	pre	Maela
27309	ERR057969	SMRU1988	4209	4209	15B	15B/C	24	Maela	nasopharynx	2009	unknown	SUSCEPTIBLE	unknown	unknown	unknown	Maela	PMID: 24509479	pre	Maela
27310	ERR063874	SMRU2081		1961/6440	15B	15B/C	unassigned	Maela	nasopharynx	2009	unknown	SUSCEPTIBLE	unknown	unknown	unknown	Maela	PMID: 24509479	pre	Maela
27313	ERR066267	SMRU2300	4209	4209	15B	15B/C	24	Maela	nasopharynx	2010	unknown	SUSCEPTIBLE	unknown	unknown	unknown	Maela	PMID: 24509479	pre	Maela
27316	ERR066367	SMRU2400	4209	4209	15B	15B/C	24	Maela	nasopharynx	2010	unknown	SUSCEPTIBLE	unknown	unknown	unknown	Maela	PMID: 24509479	pre	Maela
27318	ERR064195	SMRU2457	4209	4209	15B	15B/C	24	Maela	nasopharynx	2010	unknown	SUSCEPTIBLE	unknown	unknown	unknown	Maela	PMID: 24509479	pre	Maela
27320	ERR067800	SMRU2577	4209	4209	15B	15B/C	24	Maela	nasopharynx	2010	unknown	SUSCEPTIBLE	unknown	unknown	unknown	Maela	PMID: 24509479	pre	Maela
27324	ERR066184	SMRU2649	4209	4209	15B	15B/C	24	Maela	nasopharynx	2010	unknown	SUSCEPTIBLE	unknown	unknown	unknown	Maela	PMID: 24509479	pre	Maela
27328	ERR069597	SMRU2747	4209	4209	15B	15B/C	24	Maela	nasopharynx	2010	unknown	SUSCEPTIBLE	unknown	unknown	unknown	Maela	PMID: 24509479	pre	Maela
27330	ERR064062	SMRU3157	4209	4209	15B	15B/C	24	Maela	nasopharynx	2010	unknown	SUSCEPTIBLE	unknown	unknown	unknown	Maela	PMID: 24509479	pre	Maela
27333	ERR067909	SMRU2854		1961/6440	15B	15B/C	unassigned	Maela	nasopharynx	2010	unknown	SUSCEPTIBLE	unknown	unknown	unknown	Maela	PMID: 24509479	pre	Maela
27341	ERR051451	SMRU617	4209	4209	15C	15B/C	24	Maela	nasopharynx	2008	unknown	SUSCEPTIBLE	unknown	unknown	unknown	Maela	PMID: 24509479	pre	Maela
27342	ERR051459	SMRU649	4209	4209	15C	15B/C	24	Maela	nasopharynx	2008	unknown	SUSCEPTIBLE	unknown	unknown	unknown	Maela	PMID: 24509479	pre	Maela
27343	ERR054527	SMRU787	4209	4209	15C	15B/C	24	Maela	nasopharynx	2008	unknown	SUSCEPTIBLE	unknown	unknown	unknown	Maela	PMID: 24509479	pre	Maela
27347	ERR054314	SMRU1221	4209	4209	15C	15B/C	24	Maela	nasopharynx	2009	unknown	SUSCEPTIBLE	unknown	unknown	unknown	Maela	PMID: 24509479	pre	Maela
27351	ERR054447	SMRU1499	4209	4209	15C	15F	24	Maela	nasopharynx	2009	unknown	SUSCEPTIBLE	unknown	unknown	unknown	Maela	PMID: 24509479	pre	Maela
27357	ERR089618	SMRU1827	4209	4209	15C	15B/C	24	Maela	nasopharynx	2009	unknown	SUSCEPTIBLE	unknown	unknown	unknown	Maela	PMID: 24509479	pre	Maela
27358	ERR063943	SMRU2150	4209	4209	15C	15B/C	24	Maela	nasopharynx	2009	unknown	SUSCEPTIBLE	unknown	unknown	unknown	Maela	PMID: 24509479	pre	Maela
27359	ERR057979	SMRU1998	4209	4209	15C	15B/C	24	Maela	nasopharynx	2009	unknown	SUSCEPTIBLE	unknown	unknown	unknown	Maela	PMID: 24509479	pre	Maela
27361	ERR063925	SMRU2132	4209	4209	15C	15B/C	24	Maela	nasopharynx	2009	unknown	SUSCEPTIBLE	unknown	unknown	unknown	Maela	PMID: 24509479	pre	Maela
27362	ERR057938	SMRU1957	4209	4209	15C	15B/C	24	Maela	nasopharynx	2009	unknown	SUSCEPTIBLE	unknown	unknown	unknown	Maela	PMID: 24509479	pre	Maela
27363	ERR063853	SMRU2060	4209	4209	15C	15B/C	24	Maela	nasopharynx	2009	unknown	SUSCEPTIBLE	unknown	unknown	unknown	Maela	PMID: 24509479	pre	Maela
27366	ERR063997	SMRU2204	4209	4209	15C	15B/C	24	Maela	nasopharynx	2009	unknown	SUSCEPTIBLE	unknown	unknown	unknown	Maela	PMID: 24509479	pre	Maela
27368	ERR066364	SMRU2397	4209	4209	15C	15F	24	Maela	nasopharynx	2010	unknown	SUSCEPTIBLE	unknown	unknown	unknown	Maela	PMID: 24509479	pre	Maela
27369	ERR064170	SMRU2432	4209	4209	15C	15B/C	24	Maela	nasopharynx	2010	unknown	SUSCEPTIBLE	unknown	unknown	unknown	Maela	PMID: 24509479	pre	Maela
27370	ERR064214	SMRU2476	4209	4209	15C	15B/C	24	Maela	nasopharynx	2010	unknown	SUSCEPTIBLE	unknown	unknown	unknown	Maela	PMID: 24509479	pre	Maela
27377	ERR084288	SMRU3134	4209	4209	15C	15B/C	24	Maela	nasopharynx	2010	unknown	SUSCEPTIBLE	unknown	unknown	unknown	Maela	PMID: 24509479	pre	Maela
27390	ERR051637	SMRU1091	6710	6710/10470	16F	16F	unassigned	Maela	nasopharynx	2008	unknown	SUSCEPTIBLE	unknown	unknown	unknown	Maela	PMID: 24509479	pre	Maela
27429	ERR067836	SMRU2613	241	241	18A	18A	unassigned	Maela	nasopharynx	2010	unknown	SUSCEPTIBLE	unknown	unknown	unknown	Maela	PMID: 24509479	pre	Maela
27431	ERR051414	SMRU580	870	870	18C	18C	unassigned	Maela	nasopharynx	2008	unknown	SUSCEPTIBLE	unknown	unknown	unknown	Maela	PMID: 24509479	pre	Maela
27432	ERR051415	SMRU581	870	870	18C	18C	unassigned	Maela	nasopharynx	2008	unknown	SUSCEPTIBLE	unknown	unknown	unknown	Maela	PMID: 24509479	pre	Maela
27433	ERR051463	SMRU653	870	870	18C	18C	unassigned	Maela	nasopharynx	2008	unknown	SUSCEPTIBLE	unknown	unknown	unknown	Maela	PMID: 24509479	pre	Maela
27434	ERR051464	SMRU654	870	870	18C	18C	unassigned	Maela	nasopharynx	2008	unknown	SUSCEPTIBLE	unknown	unknown	unknown	Maela	PMID: 24509479	pre	Maela
27437	ERR052616	SMRU759	870	870	18C	18C	unassigned	Maela	nasopharynx	2008	unknown	SUSCEPTIBLE	unknown	unknown	unknown	Maela	PMID: 24509479	pre	Maela
27438	ERR054535	SMRU795	870	870	18C	18C	unassigned	Maela	nasopharynx	2008	unknown	SUSCEPTIBLE	unknown	unknown	unknown	Maela	PMID: 24509479	pre	Maela
27445	ERR054407	SMRU1314	870	870	18C	18C	unassigned	Maela	nasopharynx	2009	unknown	SUSCEPTIBLE	unknown	unknown	unknown	Maela	PMID: 24509479	pre	Maela
27456	ERR064210	SMRU2472	870	870	18C	18C	unassigned	Maela	nasopharynx	2010	unknown	SUSCEPTIBLE	unknown	unknown	unknown	Maela	PMID: 24509479	pre	Maela
27459	ERR064201	SMRU2463	6717	1816	18F	18F	unassigned	Maela	nasopharynx	2010	unknown	SUSCEPTIBLE	unknown	unknown	unknown	Maela	PMID: 24509479	pre	Maela
27463	ERR051521	SMRU711	230	230	19A	19A	1	Maela	nasopharynx	2008	unknown	NON-SUSCEPTIBLE/0.250	unknown	unknown	unknown	Maela	PMID: 24509479	pre	Maela
27467	ERR063893	SMRU2100	1701	230	19A	19A	1	Maela	nasopharynx	2009	unknown	NON-SUSCEPTIBLE/0.250	unknown	unknown	unknown	Maela	PMID: 24509479	pre	Maela
27469	ERR039601	SMRU42	230	230	19A	19A	1	Maela	nasopharynx	2008	unknown	NON-SUSCEPTIBLE/0.500	unknown	unknown	unknown	Maela	PMID: 24509479	pre	Maela
27472	ERR049121	SMRU187	230	230	19A	19A	1	Maela	nasopharynx	2008	unknown	NON-SUSCEPTIBLE/0.500	unknown	unknown	unknown	Maela	PMID: 24509479	pre	Maela
27475	ERR084306	SMRU3104	1701	230	19A	19A	1	Maela	nasopharynx	2008	unknown	NON-SUSCEPTIBLE/0.500	unknown	unknown	unknown	Maela	PMID: 24509479	pre	Maela
27477	ERR054558	SMRU866	1701	230	19A	19A	1	Maela	nasopharynx	2008	unknown	NON-SUSCEPTIBLE/0.500	unknown	unknown	unknown	Maela	PMID: 24509479	pre	Maela
27484	ERR054506	SMRU1558	5227	230	19A	19A	1	Maela	nasopharynx	2009	unknown	NON-SUSCEPTIBLE/0.500	unknown	unknown	unknown	Maela	PMID: 24509479	pre	Maela
27485	ERR054508	SMRU1560	5125	230	19A	19A	1	Maela	nasopharynx	2009	unknown	NON-SUSCEPTIBLE/0.500	unknown	unknown	unknown	Maela	PMID: 24509479	pre	Maela
27487	ERR057827	SMRU1629	1701	230	19A	19A	1	Maela	nasopharynx	2009	unknown	NON-SUSCEPTIBLE/0.500	unknown	unknown	unknown	Maela	PMID: 24509479	pre	Maela
27490	ERR056837	SMRU1691	1701	230	19A	19A	1	Maela	nasopharynx	2009	unknown	NON-SUSCEPTIBLE/0.500	unknown	unknown	unknown	Maela	PMID: 24509479	pre	Maela
27491	ERR056835	SMRU1689	230	230	19A	19A	1	Maela	nasopharynx	2009	unknown	NON-SUSCEPTIBLE/0.500	unknown	unknown	unknown	Maela	PMID: 24509479	pre	Maela
27494	ERR056890	SMRU1745	5227	230	19A	19A	1	Maela	nasopharynx	2009	unknown	NON-SUSCEPTIBLE/0.500	unknown	unknown	unknown	Maela	PMID: 24509479	pre	Maela
27496	ERR059995	SMRU1767	1701	230	19A	19A	1	Maela	nasopharynx	2009	unknown	NON-SUSCEPTIBLE/0.500	unknown	unknown	unknown	Maela	PMID: 24509479	pre	Maela
27502	ERR057982	SMRU2001	1701	230	19A	19A	1	Maela	nasopharynx	2009	unknown	NON-SUSCEPTIBLE/0.500	unknown	unknown	unknown	Maela	PMID: 24509479	pre	Maela
27504	ERR057988	SMRU2007	1701	230	19A	19A	1	Maela	nasopharynx	2009	unknown	NON-SUSCEPTIBLE/0.500	unknown	unknown	unknown	Maela	PMID: 24509479	pre	Maela
27506	ERR063987	SMRU2194	1701	230	19A	19A	1	Maela	nasopharynx	2009	unknown	NON-SUSCEPTIBLE/0.500	unknown	unknown	unknown	Maela	PMID: 24509479	pre	Maela
27507	ERR063991	SMRU2198	1701	230	19A	19A	1	Maela	nasopharynx	2009	unknown	NON-SUSCEPTIBLE/0.500	unknown	unknown	unknown	Maela	PMID: 24509479	pre	Maela
27508	ERR066264	SMRU2297	1701	230	19A	19A	1	Maela	nasopharynx	2010	unknown	NON-SUSCEPTIBLE/0.500	unknown	unknown	unknown	Maela	PMID: 24509479	pre	Maela
27512	ERR064142	SMRU2404	5227	230	19A	19A	1	Maela	nasopharynx	2010	unknown	NON-SUSCEPTIBLE/0.500	unknown	unknown	unknown	Maela	PMID: 24509479	pre	Maela
27514	ERR064151	SMRU2413	1701	230	19A	19A	1	Maela	nasopharynx	2010	unknown	NON-SUSCEPTIBLE/0.500	unknown	unknown	unknown	Maela	PMID: 24509479	pre	Maela
27516	ERR064203	SMRU2465	1701	230	19A	19A	1	Maela	nasopharynx	2010	unknown	NON-SUSCEPTIBLE/0.500	unknown	unknown	unknown	Maela	PMID: 24509479	pre	Maela
27517	ERR064209	SMRU2471	1701	230	19A	19A	1	Maela	nasopharynx	2010	unknown	NON-SUSCEPTIBLE/0.500	unknown	unknown	unknown	Maela	PMID: 24509479	pre	Maela
27522	ERR066180	SMRU2645	5227	230	19A	19A	1	Maela	nasopharynx	2010	unknown	NON-SUSCEPTIBLE/0.500	unknown	unknown	unknown	Maela	PMID: 24509479	pre	Maela
27527	ERR067956	SMRU2925	5227	230	19A	19A	1	Maela	nasopharynx	2010	unknown	NON-SUSCEPTIBLE/0.500	unknown	unknown	unknown	Maela	PMID: 24509479	pre	Maela
27529	ERR084211	SMRU2985	1701	230	19A	19A	1	Maela	nasopharynx	2010	unknown	NON-SUSCEPTIBLE/0.500	unknown	unknown	unknown	Maela	PMID: 24509479	pre	Maela
27531	ERR072237	SMRU3088	1701	230	19A	19A	1	Maela	nasopharynx	2010	unknown	NON-SUSCEPTIBLE/0.500	unknown	unknown	unknown	Maela	PMID: 24509479	pre	Maela
27532	ERR072243	SMRU3094	1701	230	19A	19A	1	Maela	nasopharynx	2010	unknown	NON-SUSCEPTIBLE/0.500	unknown	unknown	unknown	Maela	PMID: 24509479	pre	Maela
27535	ERR066306	SMRU2339	1701	230	19A	19A	1	Maela	nasopharynx	2010	unknown	NON-SUSCEPTIBLE/1.000	unknown	unknown	unknown	Maela	PMID: 24509479	pre	Maela
27537	ERR048201	SMRU524	6690	5115	19B	19B	unassigned	Maela	nasopharynx	2008	unknown	N/A	unknown	unknown	unknown	Maela	PMID: 24509479	pre	Maela
27545	ERR047962	SMRU285		5095/7656	19B	19B	unassigned	Maela	nasopharynx	2008	unknown	SUSCEPTIBLE	unknown	unknown	unknown	Maela	PMID: 24509479	pre	Maela
27552	ERR052634	SMRU561	5095	5095/7656	19B	19B	unassigned	Maela	nasopharynx	2008	unknown	SUSCEPTIBLE	unknown	unknown	unknown	Maela	PMID: 24509479	pre	Maela
27554	ERR273511	SMRU632	10427	Singleton_10427	19B	19B	unassigned	Maela	nasopharynx	2008	unknown	SUSCEPTIBLE	unknown	unknown	unknown	Maela	PMID: 24509479	pre	Maela
27555	ERR273512	SMRU633	10427	Singleton_10427	19B	19B	unassigned	Maela	nasopharynx	2008	unknown	SUSCEPTIBLE	unknown	unknown	unknown	Maela	PMID: 24509479	pre	Maela
27558	ERR054548	SMRU808	10427	Singleton_10427	19B	19B	unassigned	Maela	nasopharynx	2008	unknown	SUSCEPTIBLE	unknown	unknown	unknown	Maela	PMID: 24509479	pre	Maela
27560	ERR051639	SMRU1093	6690	5115	19B	19B	unassigned	Maela	nasopharynx	2008	unknown	SUSCEPTIBLE	unknown	unknown	unknown	Maela	PMID: 24509479	pre	Maela
27566	ERR066222	SMRU2231	10427	Singleton_10427	19B	19B	unassigned	Maela	nasopharynx	2009	unknown	SUSCEPTIBLE	unknown	unknown	unknown	Maela	PMID: 24509479	pre	Maela
27570	ERR048194	SMRU517	81	81	19F	19F	1	Maela	nasopharynx	2008	unknown	N/A	unknown	unknown	unknown	Maela	PMID: 24509479	pre	Maela
27571	ERR039654	SMRU95	4414	236/271/320	19F	19F	23	Maela	nasopharynx	2008	unknown	NON-SUSCEPTIBLE/0.064	unknown	unknown	unknown	Maela	PMID: 24509479	pre	Maela
27573	ERR054377	SMRU1284	236	236/271/320	19F	19F	23	Maela	nasopharynx	2009	unknown	NON-SUSCEPTIBLE/0.250	unknown	unknown	unknown	Maela	PMID: 24509479	pre	Maela
27575	ERR047900	SMRU103	4414	236/271/320	19F	19F	23	Maela	nasopharynx	2008	unknown	NON-SUSCEPTIBLE/0.500	unknown	unknown	unknown	Maela	PMID: 24509479	pre	Maela
27581	ERR051524	SMRU714	4414	236/271/320	19F	19F	23	Maela	nasopharynx	2008	unknown	NON-SUSCEPTIBLE/0.500	unknown	unknown	unknown	Maela	PMID: 24509479	pre	Maela
27583	ERR051553	SMRU743	4414	236/271/320	19F	19F	23	Maela	nasopharynx	2008	unknown	NON-SUSCEPTIBLE/0.500	unknown	unknown	unknown	Maela	PMID: 24509479	pre	Maela
27584	ERR056725	SMRU859	4414	236/271/320	19F	19F	23	Maela	nasopharynx	2008	unknown	NON-SUSCEPTIBLE/0.500	unknown	unknown	unknown	Maela	PMID: 24509479	pre	Maela
27586	ERR056692	SMRU826	4414	236/271/320	19F	19F	23	Maela	nasopharynx	2008	unknown	NON-SUSCEPTIBLE/0.500	unknown	unknown	unknown	Maela	PMID: 24509479	pre	Maela
27587	ERR056704	SMRU838	4414	236/271/320	19F	19F	23	Maela	nasopharynx	2008	unknown	NON-SUSCEPTIBLE/0.500	unknown	unknown	unknown	Maela	PMID: 24509479	pre	Maela
27588	ERR056720	SMRU854	4414	236/271/320	19F	19F	23	Maela	nasopharynx	2008	unknown	NON-SUSCEPTIBLE/0.500	unknown	unknown	unknown	Maela	PMID: 24509479	pre	Maela
27592	ERR050015	SMRU944	236	236/271/320	19F	19F	23	Maela	nasopharynx	2008	unknown	NON-SUSCEPTIBLE/0.500	unknown	unknown	unknown	Maela	PMID: 24509479	pre	Maela
27600	ERR051602	SMRU1056	4414	236/271/320	19F	19F	23	Maela	nasopharynx	2008	unknown	NON-SUSCEPTIBLE/0.500	unknown	unknown	unknown	Maela	PMID: 24509479	pre	Maela
27603	ERR054602	SMRU1150	4414	236/271/320	19F	19F	23	Maela	nasopharynx	2009	unknown	NON-SUSCEPTIBLE/0.500	unknown	unknown	unknown	Maela	PMID: 24509479	pre	Maela
27604	ERR054649	SMRU1198	4414	236/271/320	19F	19F	23	Maela	nasopharynx	2009	unknown	NON-SUSCEPTIBLE/0.500	unknown	unknown	unknown	Maela	PMID: 24509479	pre	Maela
27610	ERR054365	SMRU1272	4414	236/271/320	19F	19F	23	Maela	nasopharynx	2009	unknown	NON-SUSCEPTIBLE/0.500	unknown	unknown	unknown	Maela	PMID: 24509479	pre	Maela
27616	ERR054389	SMRU1296	4414	236/271/320	19F	19F	23	Maela	nasopharynx	2009	unknown	NON-SUSCEPTIBLE/0.500	unknown	unknown	unknown	Maela	PMID: 24509479	pre	Maela
27622	ERR054265	SMRU1388	4414	236/271/320	19F	19F	23	Maela	nasopharynx	2009	unknown	NON-SUSCEPTIBLE/0.500	unknown	unknown	unknown	Maela	PMID: 24509479	pre	Maela
27623	ERR054278	SMRU1401	4414	236/271/320	19F	19F	23	Maela	nasopharynx	2009	unknown	NON-SUSCEPTIBLE/0.500	unknown	unknown	unknown	Maela	PMID: 24509479	pre	Maela
27625	ERR054285	SMRU1408	236	236/271/320	19F	19F	23	Maela	nasopharynx	2009	unknown	NON-SUSCEPTIBLE/0.500	unknown	unknown	unknown	Maela	PMID: 24509479	pre	Maela
27632	ERR054441	SMRU1492	236	236/271/320	19F	19F	23	Maela	nasopharynx	2009	unknown	NON-SUSCEPTIBLE/0.500	unknown	unknown	unknown	Maela	PMID: 24509479	pre	Maela
27634	ERR054454	SMRU1506	4414	236/271/320	19F	19F	23	Maela	nasopharynx	2009	unknown	NON-SUSCEPTIBLE/0.500	unknown	unknown	unknown	Maela	PMID: 24509479	pre	Maela
27635	ERR057792	SMRU1594	4414	236/271/320	19F	19F	23	Maela	nasopharynx	2009	unknown	NON-SUSCEPTIBLE/0.500	unknown	unknown	unknown	Maela	PMID: 24509479	pre	Maela
27637	ERR054466	SMRU1518	4414	236/271/320	19F	19F	23	Maela	nasopharynx	2009	unknown	NON-SUSCEPTIBLE/0.500	unknown	unknown	unknown	Maela	PMID: 24509479	pre	Maela
27639	ERR057785	SMRU1587	4414	236/271/320	19F	19F	23	Maela	nasopharynx	2009	unknown	NON-SUSCEPTIBLE/0.500	unknown	unknown	unknown	Maela	PMID: 24509479	pre	Maela
27644	ERR057825	SMRU1627	4414	236/271/320	19F	19F	23	Maela	nasopharynx	2009	unknown	NON-SUSCEPTIBLE/0.500	unknown	unknown	unknown	Maela	PMID: 24509479	pre	Maela
27647	ERR059971	SMRU1647	4414	236/271/320	19F	19F	23	Maela	nasopharynx	2009	unknown	NON-SUSCEPTIBLE/0.500	unknown	unknown	unknown	Maela	PMID: 24509479	pre	Maela
27650	ERR056812	SMRU1666	4414	236/271/320	19F	19F	23	Maela	nasopharynx	2009	unknown	NON-SUSCEPTIBLE/0.500	unknown	unknown	unknown	Maela	PMID: 24509479	pre	Maela
27653	ERR056842	SMRU1696	236	236/271/320	19F	19F	23	Maela	nasopharynx	2009	unknown	NON-SUSCEPTIBLE/0.500	unknown	unknown	unknown	Maela	PMID: 24509479	pre	Maela
27654	ERR060002	SMRU1774	236	236/271/320	19F	19F	23	Maela	nasopharynx	2009	unknown	NON-SUSCEPTIBLE/0.500	unknown	unknown	unknown	Maela	PMID: 24509479	pre	Maela
27655	ERR063802	SMRU1793	4414	236/271/320	19F	19F	23	Maela	nasopharynx	2009	unknown	NON-SUSCEPTIBLE/0.500	unknown	unknown	unknown	Maela	PMID: 24509479	pre	Maela
27662	ERR063850	SMRU2057	4414	236/271/320	19F	19F	23	Maela	nasopharynx	2009	unknown	NON-SUSCEPTIBLE/0.500	unknown	unknown	unknown	Maela	PMID: 24509479	pre	Maela
27674	ERR067804	SMRU2581	4414	236/271/320	19F	19F	23	Maela	nasopharynx	2010	unknown	NON-SUSCEPTIBLE/0.500	unknown	unknown	unknown	Maela	PMID: 24509479	pre	Maela
27676	ERR069611	SMRU2761	236	236/271/320	19F	19F	23	Maela	nasopharynx	2010	unknown	NON-SUSCEPTIBLE/0.500	unknown	unknown	unknown	Maela	PMID: 24509479	pre	Maela
27677	ERR067845	SMRU2622	236	236/271/320	19F	19F	23	Maela	nasopharynx	2010	unknown	NON-SUSCEPTIBLE/0.500	unknown	unknown	unknown	Maela	PMID: 24509479	pre	Maela
27679	ERR067854	SMRU2631	10296	236/271/320	19F	19F	23	Maela	nasopharynx	2010	unknown	NON-SUSCEPTIBLE/0.500	unknown	unknown	unknown	Maela	PMID: 24509479	pre	Maela
27682	ERR069615	SMRU2765	236	236/271/320	19F	19F	23	Maela	nasopharynx	2010	unknown	NON-SUSCEPTIBLE/0.500	unknown	unknown	unknown	Maela	PMID: 24509479	pre	Maela
27686	ERR069668	SMRU2818	10296	236/271/320	19F	19F	23	Maela	nasopharynx	2010	unknown	NON-SUSCEPTIBLE/0.500	unknown	unknown	unknown	Maela	PMID: 24509479	pre	Maela
27692	ERR067944	SMRU2913	236	236/271/320	19F	19F	23	Maela	nasopharynx	2010	unknown	NON-SUSCEPTIBLE/0.500	unknown	unknown	unknown	Maela	PMID: 24509479	pre	Maela
27693	ERR084191	SMRU2965	236	236/271/320	19F	19F	23	Maela	nasopharynx	2010	unknown	NON-SUSCEPTIBLE/0.500	unknown	unknown	unknown	Maela	PMID: 24509479	pre	Maela
27694	ERR084203	SMRU2977	4414	236/271/320	19F	19F	23	Maela	nasopharynx	2010	unknown	NON-SUSCEPTIBLE/0.500	unknown	unknown	unknown	Maela	PMID: 24509479	pre	Maela
27697	ERR084313	SMRU3111	4414	236/271/320	19F	19F	23	Maela	nasopharynx	2010	unknown	NON-SUSCEPTIBLE/0.500	unknown	unknown	unknown	Maela	PMID: 24509479	pre	Maela
27698	ERR084322	SMRU3120	236	236/271/320	19F	19F	23	Maela	nasopharynx	2010	unknown	NON-SUSCEPTIBLE/0.500	unknown	unknown	unknown	Maela	PMID: 24509479	pre	Maela
27705	ERR052597	SMRU260	4414	236/271/320	19F	19F	23	Maela	nasopharynx	2008	unknown	NON-SUSCEPTIBLE/1.000	unknown	unknown	unknown	Maela	PMID: 24509479	pre	Maela
27706	ERR051514	SMRU704	4414	236/271/320	19F	19F	23	Maela	nasopharynx	2008	unknown	NON-SUSCEPTIBLE/1.000	unknown	unknown	unknown	Maela	PMID: 24509479	pre	Maela
27707	ERR051515	SMRU705	4414	236/271/320	19F	19F	23	Maela	nasopharynx	2008	unknown	NON-SUSCEPTIBLE/1.000	unknown	unknown	unknown	Maela	PMID: 24509479	pre	Maela
27708	ERR048027	SMRU398	4414	236/271/320	19F	19F	23	Maela	nasopharynx	2008	unknown	NON-SUSCEPTIBLE/1.000	unknown	unknown	unknown	Maela	PMID: 24509479	pre	Maela
27712	ERR048171	SMRU494	236	236/271/320	19F	19F	23	Maela	nasopharynx	2008	unknown	NON-SUSCEPTIBLE/1.000	unknown	unknown	unknown	Maela	PMID: 24509479	pre	Maela
27714	ERR052649	SMRU576	236	236/271/320	19F	19F	23	Maela	nasopharynx	2008	unknown	NON-SUSCEPTIBLE/1.000	unknown	unknown	unknown	Maela	PMID: 24509479	pre	Maela
27723	ERR051483	SMRU673	4414	236/271/320	19F	19F	23	Maela	nasopharynx	2008	unknown	NON-SUSCEPTIBLE/1.000	unknown	unknown	unknown	Maela	PMID: 24509479	pre	Maela
27729	ERR054556	SMRU816	81	81	19F	19F	1	Maela	nasopharynx	2008	unknown	NON-SUSCEPTIBLE/1.000	unknown	unknown	unknown	Maela	PMID: 24509479	pre	Maela
27732	ERR052614	SMRU757	4414	236/271/320	19F	19F	23	Maela	nasopharynx	2008	unknown	NON-SUSCEPTIBLE/1.000	unknown	unknown	unknown	Maela	PMID: 24509479	pre	Maela
27735	ERR056723	SMRU857	4414	236/271/320	19F	19F	23	Maela	nasopharynx	2008	unknown	NON-SUSCEPTIBLE/1.000	unknown	unknown	unknown	Maela	PMID: 24509479	pre	Maela
27738	ERR056685	SMRU819	4414	236/271/320	19F	19F	23	Maela	nasopharynx	2008	unknown	NON-SUSCEPTIBLE/1.000	unknown	unknown	unknown	Maela	PMID: 24509479	pre	Maela
27741	ERR056730	SMRU864	4414	236/271/320	19F	19F	23	Maela	nasopharynx	2008	unknown	NON-SUSCEPTIBLE/1.000	unknown	unknown	unknown	Maela	PMID: 24509479	pre	Maela
27746	ERR049982	SMRU911	4414	236/271/320	19F	19F	23	Maela	nasopharynx	2008	unknown	NON-SUSCEPTIBLE/1.000	unknown	unknown	unknown	Maela	PMID: 24509479	pre	Maela
27747	ERR049981	SMRU910	4414	236/271/320	19F	19F	23	Maela	nasopharynx	2008	unknown	NON-SUSCEPTIBLE/1.000	unknown	unknown	unknown	Maela	PMID: 24509479	pre	Maela
27748	ERR049983	SMRU912	4414	236/271/320	19F	19F	23	Maela	nasopharynx	2008	unknown	NON-SUSCEPTIBLE/1.000	unknown	unknown	unknown	Maela	PMID: 24509479	pre	Maela
27750	ERR050000	SMRU929	4414	236/271/320	19F	19F	23	Maela	nasopharynx	2008	unknown	NON-SUSCEPTIBLE/1.000	unknown	unknown	unknown	Maela	PMID: 24509479	pre	Maela
27754	ERR051611	SMRU1065	81	81	19F	19F	1	Maela	nasopharynx	2008	unknown	NON-SUSCEPTIBLE/1.000	unknown	unknown	unknown	Maela	PMID: 24509479	pre	Maela
27755	ERR049990	SMRU919	4414	236/271/320	19F	19F	23	Maela	nasopharynx	2008	unknown	NON-SUSCEPTIBLE/1.000	unknown	unknown	unknown	Maela	PMID: 24509479	pre	Maela
27758	ERR050032	SMRU961	4414	236/271/320	19F	19F	23	Maela	nasopharynx	2008	unknown	NON-SUSCEPTIBLE/1.000	unknown	unknown	unknown	Maela	PMID: 24509479	pre	Maela
27761	ERR051556	SMRU986	4414	236/271/320	19F	19F	23	Maela	nasopharynx	2008	unknown	NON-SUSCEPTIBLE/1.000	unknown	unknown	unknown	Maela	PMID: 24509479	pre	Maela
27767	ERR051584	SMRU1038		236/271/320	19F	19F	23	Maela	nasopharynx	2008	unknown	NON-SUSCEPTIBLE/1.000	unknown	unknown	unknown	Maela	PMID: 24509479	pre	Maela
27773	ERR051647	SMRU1101	4414	236/271/320	19F	19F	23	Maela	nasopharynx	2008	unknown	NON-SUSCEPTIBLE/1.000	unknown	unknown	unknown	Maela	PMID: 24509479	pre	Maela
27778	ERR054584	SMRU1132	4414	236/271/320	19F	19F	23	Maela	nasopharynx	2009	unknown	NON-SUSCEPTIBLE/1.000	unknown	unknown	unknown	Maela	PMID: 24509479	pre	Maela
27781	ERR054605	SMRU1153	81	81	19F	19F	1	Maela	nasopharynx	2009	unknown	NON-SUSCEPTIBLE/1.000	unknown	unknown	unknown	Maela	PMID: 24509479	pre	Maela
27789	ERR054249	SMRU1372	4414	236/271/320	19F	19F	23	Maela	nasopharynx	2009	unknown	NON-SUSCEPTIBLE/1.000	unknown	unknown	unknown	Maela	PMID: 24509479	pre	Maela
27790	ERR084293	SMRU3139	4414	236/271/320	19F	19F	23	Maela	nasopharynx	2009	unknown	NON-SUSCEPTIBLE/1.000	unknown	unknown	unknown	Maela	PMID: 24509479	pre	Maela
27791	ERR056777	SMRU1439	81	81	19F	19F	1	Maela	nasopharynx	2009	unknown	NON-SUSCEPTIBLE/1.000	unknown	unknown	unknown	Maela	PMID: 24509479	pre	Maela
27794	ERR054484	SMRU1536	4414	236/271/320	19F	19F	23	Maela	nasopharynx	2009	unknown	NON-SUSCEPTIBLE/1.000	unknown	unknown	unknown	Maela	PMID: 24509479	pre	Maela
27799	ERR056867	SMRU1721	4414	236/271/320	19F	19F	23	Maela	nasopharynx	2009	unknown	NON-SUSCEPTIBLE/1.000	unknown	unknown	unknown	Maela	PMID: 24509479	pre	Maela
27804	ERR057834	SMRU1853	4414	236/271/320	19F	19F	23	Maela	nasopharynx	2009	unknown	NON-SUSCEPTIBLE/1.000	unknown	unknown	unknown	Maela	PMID: 24509479	pre	Maela
27806	ERR060000	SMRU1772	4414	236/271/320	19F	19F	23	Maela	nasopharynx	2009	unknown	NON-SUSCEPTIBLE/1.000	unknown	unknown	unknown	Maela	PMID: 24509479	pre	Maela
27810	ERR063793	SMRU1784	4414	236/271/320	19F	19F	23	Maela	nasopharynx	2009	unknown	NON-SUSCEPTIBLE/1.000	unknown	unknown	unknown	Maela	PMID: 24509479	pre	Maela
27813	ERR060006	SMRU1802	4414	236/271/320	19F	19F	23	Maela	nasopharynx	2009	unknown	NON-SUSCEPTIBLE/1.000	unknown	unknown	unknown	Maela	PMID: 24509479	pre	Maela
27815	ERR060014	SMRU1810	236	236/271/320	19F	19F	23	Maela	nasopharynx	2009	unknown	NON-SUSCEPTIBLE/1.000	unknown	unknown	unknown	Maela	PMID: 24509479	pre	Maela
27817	ERR060028	SMRU1824	4414	236/271/320	19F	19F	23	Maela	nasopharynx	2009	unknown	NON-SUSCEPTIBLE/1.000	unknown	unknown	unknown	Maela	PMID: 24509479	pre	Maela
27819	ERR057846	SMRU1865	4414	236/271/320	19F	19F	23	Maela	nasopharynx	2009	unknown	NON-SUSCEPTIBLE/1.000	unknown	unknown	unknown	Maela	PMID: 24509479	pre	Maela
27826	ERR057876	SMRU1895	4414	236/271/320	19F	19F	23	Maela	nasopharynx	2009	unknown	NON-SUSCEPTIBLE/1.000	unknown	unknown	unknown	Maela	PMID: 24509479	pre	Maela
27828	ERR057889	SMRU1908	81	81	19F	19F	1	Maela	nasopharynx	2009	unknown	NON-SUSCEPTIBLE/1.000	unknown	unknown	unknown	Maela	PMID: 24509479	pre	Maela
27831	ERR064052	SMRU3147	10304	236/271/320	19F	19F	23	Maela	nasopharynx	2009	unknown	NON-SUSCEPTIBLE/1.000	unknown	unknown	unknown	Maela	PMID: 24509479	pre	Maela
27834	ERR057929	SMRU1948	4414	236/271/320	19F	19F	23	Maela	nasopharynx	2009	unknown	NON-SUSCEPTIBLE/1.000	unknown	unknown	unknown	Maela	PMID: 24509479	pre	Maela
27835	ERR057935	SMRU1954	4414	236/271/320	19F	19F	23	Maela	nasopharynx	2009	unknown	NON-SUSCEPTIBLE/1.000	unknown	unknown	unknown	Maela	PMID: 24509479	pre	Maela
27836	ERR063945	SMRU2152	236	236/271/320	19F	19F	23	Maela	nasopharynx	2009	unknown	NON-SUSCEPTIBLE/1.000	unknown	unknown	unknown	Maela	PMID: 24509479	pre	Maela
27839	ERR063966	SMRU2173	4414	236/271/320	19F	19F	23	Maela	nasopharynx	2009	unknown	NON-SUSCEPTIBLE/1.000	unknown	unknown	unknown	Maela	PMID: 24509479	pre	Maela
27842	ERR057985	SMRU2004	81	81	19F	19F	1	Maela	nasopharynx	2009	unknown	NON-SUSCEPTIBLE/1.000	unknown	unknown	unknown	Maela	PMID: 24509479	pre	Maela
27844	ERR057993	SMRU2012	4414	236/271/320	19F	19F	23	Maela	nasopharynx	2009	unknown	NON-SUSCEPTIBLE/1.000	unknown	unknown	unknown	Maela	PMID: 24509479	pre	Maela
27850	ERR063896	SMRU2103	4414	236/271/320	19F	19F	23	Maela	nasopharynx	2009	unknown	NON-SUSCEPTIBLE/1.000	unknown	unknown	unknown	Maela	PMID: 24509479	pre	Maela
27852	ERR063901	SMRU2108	4414	236/271/320	19F	19F	23	Maela	nasopharynx	2009	unknown	NON-SUSCEPTIBLE/1.000	unknown	unknown	unknown	Maela	PMID: 24509479	pre	Maela
27856	ERR063916	SMRU2123	4414	236/271/320	19F	19F	23	Maela	nasopharynx	2009	unknown	NON-SUSCEPTIBLE/1.000	unknown	unknown	unknown	Maela	PMID: 24509479	pre	Maela
27858	ERR063949	SMRU2156	4414	236/271/320	19F	19F	23	Maela	nasopharynx	2009	unknown	NON-SUSCEPTIBLE/1.000	unknown	unknown	unknown	Maela	PMID: 24509479	pre	Maela
27861	ERR063989	SMRU2196	4414	236/271/320	19F	19F	23	Maela	nasopharynx	2009	unknown	NON-SUSCEPTIBLE/1.000	unknown	unknown	unknown	Maela	PMID: 24509479	pre	Maela
27864	ERR066213	SMRU2222	4414	236/271/320	19F	19F	23	Maela	nasopharynx	2009	unknown	NON-SUSCEPTIBLE/1.000	unknown	unknown	unknown	Maela	PMID: 24509479	pre	Maela
27867	ERR084268	SMRU2250	4414	236/271/320	19F	19F	23	Maela	nasopharynx	2009	unknown	NON-SUSCEPTIBLE/1.000	unknown	unknown	unknown	Maela	PMID: 24509479	pre	Maela
27868	ERR066339	SMRU2372	81	81	19F	19F	1	Maela	nasopharynx	2009	unknown	NON-SUSCEPTIBLE/1.000	unknown	unknown	unknown	Maela	PMID: 24509479	pre	Maela
27871	ERR066252	SMRU2285	4414	236/271/320	19F	19F	23	Maela	nasopharynx	2010	unknown	NON-SUSCEPTIBLE/1.000	unknown	unknown	unknown	Maela	PMID: 24509479	pre	Maela
27876	ERR066284	SMRU2317	4414	236/271/320	19F	19F	23	Maela	nasopharynx	2010	unknown	NON-SUSCEPTIBLE/1.000	unknown	unknown	unknown	Maela	PMID: 24509479	pre	Maela
27879	ERR066321	SMRU2354	236	236/271/320	19F	19F	23	Maela	nasopharynx	2010	unknown	NON-SUSCEPTIBLE/1.000	unknown	unknown	unknown	Maela	PMID: 24509479	pre	Maela
27885	ERR064178	SMRU2440	4414	236/271/320	19F	19F	23	Maela	nasopharynx	2010	unknown	NON-SUSCEPTIBLE/1.000	unknown	unknown	unknown	Maela	PMID: 24509479	pre	Maela
27888	ERR064197	SMRU2459	4414	236/271/320	19F	19F	23	Maela	nasopharynx	2010	unknown	NON-SUSCEPTIBLE/1.000	unknown	unknown	unknown	Maela	PMID: 24509479	pre	Maela
27889	ERR064206	SMRU2468	4414	236/271/320	19F	19F	23	Maela	nasopharynx	2010	unknown	NON-SUSCEPTIBLE/1.000	unknown	unknown	unknown	Maela	PMID: 24509479	pre	Maela
27892	ERR064234	SMRU2496	4414	236/271/320	19F	19F	23	Maela	nasopharynx	2010	unknown	NON-SUSCEPTIBLE/1.000	unknown	unknown	unknown	Maela	PMID: 24509479	pre	Maela
27894	ERR064010	SMRU2505	4414	236/271/320	19F	19F	23	Maela	nasopharynx	2010	unknown	NON-SUSCEPTIBLE/1.000	unknown	unknown	unknown	Maela	PMID: 24509479	pre	Maela
27895	ERR064015	SMRU2510	4414	236/271/320	19F	19F	23	Maela	nasopharynx	2010	unknown	NON-SUSCEPTIBLE/1.000	unknown	unknown	unknown	Maela	PMID: 24509479	pre	Maela
27900	ERR064080	SMRU2678	4414	236/271/320	19F	19F	23	Maela	nasopharynx	2010	unknown	NON-SUSCEPTIBLE/1.000	unknown	unknown	unknown	Maela	PMID: 24509479	pre	Maela
27901	ERR084180	SMRU2954	81	81	19F	19F	1	Maela	nasopharynx	2010	unknown	NON-SUSCEPTIBLE/1.000	unknown	unknown	unknown	Maela	PMID: 24509479	pre	Maela
27902	ERR064093	SMRU2691	4414	236/271/320	19F	19F	23	Maela	nasopharynx	2010	unknown	NON-SUSCEPTIBLE/1.000	unknown	unknown	unknown	Maela	PMID: 24509479	pre	Maela
27904	ERR069632	SMRU2782	4414	236/271/320	19F	19F	23	Maela	nasopharynx	2010	unknown	NON-SUSCEPTIBLE/1.000	unknown	unknown	unknown	Maela	PMID: 24509479	pre	Maela
27905	ERR069646	SMRU2796	4414	236/271/320	19F	19F	23	Maela	nasopharynx	2010	unknown	NON-SUSCEPTIBLE/1.000	unknown	unknown	unknown	Maela	PMID: 24509479	pre	Maela
27909	ERR069672	SMRU2822	4414	236/271/320	19F	19F	23	Maela	nasopharynx	2010	unknown	NON-SUSCEPTIBLE/1.000	unknown	unknown	unknown	Maela	PMID: 24509479	pre	Maela
27910	ERR069678	SMRU2828	236	236/271/320	19F	19F	23	Maela	nasopharynx	2010	unknown	NON-SUSCEPTIBLE/1.000	unknown	unknown	unknown	Maela	PMID: 24509479	pre	Maela
27911	ERR067874	SMRU2867	4414	236/271/320	19F	19F	23	Maela	nasopharynx	2010	unknown	NON-SUSCEPTIBLE/1.000	unknown	unknown	unknown	Maela	PMID: 24509479	pre	Maela
27912	ERR067884	SMRU2877	4414	236/271/320	19F	19F	23	Maela	nasopharynx	2010	unknown	NON-SUSCEPTIBLE/1.000	unknown	unknown	unknown	Maela	PMID: 24509479	pre	Maela
27914	ERR067918	SMRU2887	4414	236/271/320	19F	19F	23	Maela	nasopharynx	2010	unknown	NON-SUSCEPTIBLE/1.000	unknown	unknown	unknown	Maela	PMID: 24509479	pre	Maela
27915	ERR067920	SMRU2889	81	81	19F	19F	1	Maela	nasopharynx	2010	unknown	NON-SUSCEPTIBLE/1.000	unknown	unknown	unknown	Maela	PMID: 24509479	pre	Maela
27918	ERR084158	SMRU2932	4414	236/271/320	19F	19F	23	Maela	nasopharynx	2010	unknown	NON-SUSCEPTIBLE/1.000	unknown	unknown	unknown	Maela	PMID: 24509479	pre	Maela
27919	ERR084161	SMRU2935	236	236/271/320	19F	19F	23	Maela	nasopharynx	2010	unknown	NON-SUSCEPTIBLE/1.000	unknown	unknown	unknown	Maela	PMID: 24509479	pre	Maela
27920	ERR072203	SMRU3054	4414	236/271/320	19F	19F	23	Maela	nasopharynx	2010	unknown	NON-SUSCEPTIBLE/1.000	unknown	unknown	unknown	Maela	PMID: 24509479	pre	Maela
27922	ERR072212	SMRU3063	236	236/271/320	19F	19F	23	Maela	nasopharynx	2010	unknown	NON-SUSCEPTIBLE/1.000	unknown	unknown	unknown	Maela	PMID: 24509479	pre	Maela
27924	ERR072234	SMRU3085	4414	236/271/320	19F	19F	23	Maela	nasopharynx	2010	unknown	NON-SUSCEPTIBLE/1.000	unknown	unknown	unknown	Maela	PMID: 24509479	pre	Maela
27925	ERR072230	SMRU3081	4414	236/271/320	19F	19F	23	Maela	nasopharynx	2010	unknown	NON-SUSCEPTIBLE/1.000	unknown	unknown	unknown	Maela	PMID: 24509479	pre	Maela
27926	ERR084318	SMRU3116	10296	236/271/320	19F	19F	23	Maela	nasopharynx	2010	unknown	NON-SUSCEPTIBLE/1.000	unknown	unknown	unknown	Maela	PMID: 24509479	pre	Maela
27929	ERR047928	SMRU131	236	236/271/320	19F	19F	23	Maela	nasopharynx	2008	unknown	NON-SUSCEPTIBLE/2.000	unknown	unknown	unknown	Maela	PMID: 24509479	pre	Maela
27932	ERR051592	SMRU1046	4414	236/271/320	19F	19F	23	Maela	nasopharynx	2008	unknown	NON-SUSCEPTIBLE/2.000	unknown	unknown	unknown	Maela	PMID: 24509479	pre	Maela
27933	ERR063795	SMRU1786	10310	63	19F	19F	3	Maela	nasopharynx	2009	unknown	NON-SUSCEPTIBLE/2.000	unknown	unknown	unknown	Maela	PMID: 24509479	pre	Maela
27936	ERR057854	SMRU1873	4414	236/271/320	19F	19F	23	Maela	nasopharynx	2009	unknown	NON-SUSCEPTIBLE/2.000	unknown	unknown	unknown	Maela	PMID: 24509479	pre	Maela
27938	ERR057893	SMRU1912	4414	236/271/320	19F	19F	23	Maela	nasopharynx	2009	unknown	NON-SUSCEPTIBLE/2.000	unknown	unknown	unknown	Maela	PMID: 24509479	pre	Maela
27939	ERR057903	SMRU1922	4414	236/271/320	19F	19F	23	Maela	nasopharynx	2009	unknown	NON-SUSCEPTIBLE/2.000	unknown	unknown	unknown	Maela	PMID: 24509479	pre	Maela
27941	ERR066337	SMRU2370	4414	236/271/320	19F	19F	23	Maela	nasopharynx	2009	unknown	NON-SUSCEPTIBLE/2.000	unknown	unknown	unknown	Maela	PMID: 24509479	pre	Maela
27943	ERR066342	SMRU2375	81	81	19F	19F	1	Maela	nasopharynx	2010	unknown	NON-SUSCEPTIBLE/2.000	unknown	unknown	unknown	Maela	PMID: 24509479	pre	Maela
27946	ERR064180	SMRU2442	4414	236/271/320	19F	19F	23	Maela	nasopharynx	2010	unknown	NON-SUSCEPTIBLE/2.000	unknown	unknown	unknown	Maela	PMID: 24509479	pre	Maela
27966	ERR047968	SMRU291	910	910	22A	22A	unassigned	Maela	nasopharynx	2008	unknown	SUSCEPTIBLE	unknown	unknown	unknown	Maela	PMID: 24509479	pre	Maela
27968	ERR051480	SMRU670	910	910	22A	22A	unassigned	Maela	nasopharynx	2008	unknown	SUSCEPTIBLE	unknown	unknown	unknown	Maela	PMID: 24509479	pre	Maela
27976	ERR054332	SMRU1239	910	910	22A	22A	unassigned	Maela	nasopharynx	2009	unknown	SUSCEPTIBLE	unknown	unknown	unknown	Maela	PMID: 24509479	pre	Maela
27977	ERR054393	SMRU1300	910	910	22A	22A	unassigned	Maela	nasopharynx	2009	unknown	SUSCEPTIBLE	unknown	unknown	unknown	Maela	PMID: 24509479	pre	Maela
27979	ERR056799	SMRU1461	910	910	22A	22A	unassigned	Maela	nasopharynx	2009	unknown	SUSCEPTIBLE	unknown	unknown	unknown	Maela	PMID: 24509479	pre	Maela
27984	ERR047916	SMRU119	6709	Singleton_6709	22F	22F	unassigned	Maela	nasopharynx	2008	unknown	SUSCEPTIBLE	unknown	unknown	unknown	Maela	PMID: 24509479	pre	Maela
27987	ERR054593	SMRU1141	6709	Singleton_6709	22F	22F	unassigned	Maela	nasopharynx	2009	unknown	SUSCEPTIBLE	unknown	unknown	unknown	Maela	PMID: 24509479	pre	Maela
27988	ERR054304	SMRU1211	6709	Singleton_6709	22F	22F	unassigned	Maela	nasopharynx	2009	unknown	SUSCEPTIBLE	unknown	unknown	unknown	Maela	PMID: 24509479	pre	Maela
27989	ERR054480	SMRU1532	6709	Singleton_6709	22F	22F	unassigned	Maela	nasopharynx	2009	unknown	SUSCEPTIBLE	unknown	unknown	unknown	Maela	PMID: 24509479	pre	Maela
27990	ERR066235	SMRU2268	1294	Singleton_1294	22F	22F	unassigned	Maela	nasopharynx	2009	unknown	SUSCEPTIBLE	unknown	unknown	unknown	Maela	PMID: 24509479	pre	Maela
27991	ERR066335	SMRU2368	1294	Singleton_1294	22F	22F	unassigned	Maela	nasopharynx	2010	unknown	SUSCEPTIBLE	unknown	unknown	unknown	Maela	PMID: 24509479	pre	Maela
27996	ERR048202	SMRU525	338	338	23A	23A	18	Maela	nasopharynx	2008	unknown	N/A	unknown	unknown	unknown	Maela	PMID: 24509479	pre	Maela
27997	ERR047934	SMRU137	338	338	23A	23A	18	Maela	nasopharynx	2008	unknown	NON-SUSCEPTIBLE/0.064	unknown	unknown	unknown	Maela	PMID: 24509479	pre	Maela
28000	ERR047952	SMRU275	338	338	23A	23A	18	Maela	nasopharynx	2008	unknown	NON-SUSCEPTIBLE/0.064	unknown	unknown	unknown	Maela	PMID: 24509479	pre	Maela
28002	ERR051453	SMRU619	338	338	23A	23A	18	Maela	nasopharynx	2008	unknown	NON-SUSCEPTIBLE/0.064	unknown	unknown	unknown	Maela	PMID: 24509479	pre	Maela
28003	ERR056706	SMRU840	338	338	23A	23A	18	Maela	nasopharynx	2008	unknown	NON-SUSCEPTIBLE/0.064	unknown	unknown	unknown	Maela	PMID: 24509479	pre	Maela
28005	ERR273545	SMRU1026	338	338	23A	23A	18	Maela	nasopharynx	2008	unknown	NON-SUSCEPTIBLE/0.064	unknown	unknown	unknown	Maela	PMID: 24509479	pre	Maela
28006	ERR054301	SMRU1208	338	338	23A	23A	18	Maela	nasopharynx	2009	unknown	NON-SUSCEPTIBLE/0.064	unknown	unknown	unknown	Maela	PMID: 24509479	pre	Maela
28010	ERR039589	SMRU30	338	338	23A	23A	18	Maela	nasopharynx	2007	unknown	NON-SUSCEPTIBLE/0.125	unknown	unknown	unknown	Maela	PMID: 24509479	pre	Maela
28012	ERR039607	SMRU48	2218	138/176	23A	23A	18	Maela	nasopharynx	2008	unknown	SUSCEPTIBLE	unknown	unknown	unknown	Maela	PMID: 24509479	pre	Maela
28013	ERR047910	SMRU113	2218	138/176	23A	23A	18	Maela	nasopharynx	2008	unknown	SUSCEPTIBLE	unknown	unknown	unknown	Maela	PMID: 24509479	pre	Maela
28014	ERR049126	SMRU192	2218	138/176	23A	23A	18	Maela	nasopharynx	2008	unknown	SUSCEPTIBLE	unknown	unknown	unknown	Maela	PMID: 24509479	pre	Maela
28022	ERR054639	SMRU1187	2572	2572	23A	23A	18	Maela	nasopharynx	2009	unknown	SUSCEPTIBLE	unknown	unknown	unknown	Maela	PMID: 24509479	pre	Maela
28023	ERR056851	SMRU1705	10451	338	23A	23A	18	Maela	nasopharynx	2009	unknown	SUSCEPTIBLE	unknown	unknown	unknown	Maela	PMID: 24509479	pre	Maela
28026	ERR066280	SMRU2313	2572	2572	23A	23A	18	Maela	nasopharynx	2010	unknown	SUSCEPTIBLE	unknown	unknown	unknown	Maela	PMID: 24509479	pre	Maela
28027	ERR064149	SMRU2411	2572	2572	23A	23A	18	Maela	nasopharynx	2010	unknown	SUSCEPTIBLE	unknown	unknown	unknown	Maela	PMID: 24509479	pre	Maela
28029	ERR084193	SMRU2967	2572	2572	23A	23A	18	Maela	nasopharynx	2010	unknown	SUSCEPTIBLE	unknown	unknown	unknown	Maela	PMID: 24509479	pre	Maela
28039	ERR054409	SMRU1316	6707	6707/10567	23B	23B	unassigned	Maela	nasopharynx	2009	unknown	SUSCEPTIBLE	unknown	unknown	unknown	Maela	PMID: 24509479	pre	Maela
28043	ERR067899	SMRU2844	6707	6707/10567	23B	23B	unassigned	Maela	nasopharynx	2010	unknown	SUSCEPTIBLE	unknown	unknown	unknown	Maela	PMID: 24509479	pre	Maela
28047	ERR050073	SMRU210	2624	171	23F	23F	18	Maela	nasopharynx	2008	unknown	NON-SUSCEPTIBLE/0.064	unknown	unknown	unknown	Maela	PMID: 24509479	pre	Maela
28051	ERR273522	SMRU643	2218	138/176	23F	23F	18	Maela	nasopharynx	2008	unknown	NON-SUSCEPTIBLE/0.064	unknown	unknown	unknown	Maela	PMID: 24509479	pre	Maela
28059	ERR054239	SMRU1362	802	802	23F	23F	19	Maela	nasopharynx	2009	unknown	NON-SUSCEPTIBLE/0.064	unknown	unknown	unknown	Maela	PMID: 24509479	pre	Maela
28060	ERR054449	SMRU1501	802	802	23F	23F	19	Maela	nasopharynx	2009	unknown	NON-SUSCEPTIBLE/0.064	unknown	unknown	unknown	Maela	PMID: 24509479	pre	Maela
28061	ERR063864	SMRU2071	802	802	23F	23F	19	Maela	nasopharynx	2009	unknown	NON-SUSCEPTIBLE/0.064	unknown	unknown	unknown	Maela	PMID: 24509479	pre	Maela
28064	ERR064035	SMRU2530	802	802	23F	23F	19	Maela	nasopharynx	2010	unknown	NON-SUSCEPTIBLE/0.064	unknown	unknown	unknown	Maela	PMID: 24509479	pre	Maela
28076	ERR051454	SMRU620		802	23F	23F	19	Maela	nasopharynx	2008	unknown	NON-SUSCEPTIBLE/0.125	unknown	unknown	unknown	Maela	PMID: 24509479	pre	Maela
28078	ERR273514	SMRU635	802	802	23F	23F	19	Maela	nasopharynx	2008	unknown	NON-SUSCEPTIBLE/0.125	unknown	unknown	unknown	Maela	PMID: 24509479	pre	Maela
28079	ERR051482	SMRU672	2624	171	23F	23F	18	Maela	nasopharynx	2008	unknown	NON-SUSCEPTIBLE/0.125	unknown	unknown	unknown	Maela	PMID: 24509479	pre	Maela
28084	ERR050006	SMRU935	802	802	23F	23F	19	Maela	nasopharynx	2008	unknown	NON-SUSCEPTIBLE/0.125	unknown	unknown	unknown	Maela	PMID: 24509479	pre	Maela
28091	ERR051622	SMRU1076	802	802	23F	23F	19	Maela	nasopharynx	2008	unknown	NON-SUSCEPTIBLE/0.125	unknown	unknown	unknown	Maela	PMID: 24509479	pre	Maela
28097	ERR054256	SMRU1379	802	802	23F	23F	19	Maela	nasopharynx	2009	unknown	NON-SUSCEPTIBLE/0.125	unknown	unknown	unknown	Maela	PMID: 24509479	pre	Maela
28099	ERR056868	SMRU1722	802	802	23F	23F	19	Maela	nasopharynx	2009	unknown	NON-SUSCEPTIBLE/0.125	unknown	unknown	unknown	Maela	PMID: 24509479	pre	Maela
28105	ERR063869	SMRU2076	802	802	23F	23F	19	Maela	nasopharynx	2009	unknown	NON-SUSCEPTIBLE/0.125	unknown	unknown	unknown	Maela	PMID: 24509479	pre	Maela
28106	ERR063957	SMRU2164	2624	171	23F	23F	18	Maela	nasopharynx	2009	unknown	NON-SUSCEPTIBLE/0.125	unknown	unknown	unknown	Maela	PMID: 24509479	pre	Maela
28108	ERR066224	SMRU2257	802	802	23F	23F	19	Maela	nasopharynx	2009	unknown	NON-SUSCEPTIBLE/0.125	unknown	unknown	unknown	Maela	PMID: 24509479	pre	Maela
28109	ERR066309	SMRU2342	802	802	23F	23F	19	Maela	nasopharynx	2010	unknown	NON-SUSCEPTIBLE/0.125	unknown	unknown	unknown	Maela	PMID: 24509479	pre	Maela
28111	ERR064169	SMRU2431	10489	171	23F	23F	18	Maela	nasopharynx	2010	unknown	NON-SUSCEPTIBLE/0.125	unknown	unknown	unknown	Maela	PMID: 24509479	pre	Maela
28116	ERR067833	SMRU2610	802	802	23F	23F	19	Maela	nasopharynx	2010	unknown	NON-SUSCEPTIBLE/0.125	unknown	unknown	unknown	Maela	PMID: 24509479	pre	Maela
28121	ERR069651	SMRU2801	10474	Singleton_10474	23F	23F	6	Maela	nasopharynx	2010	unknown	NON-SUSCEPTIBLE/0.125	unknown	unknown	unknown	Maela	PMID: 24509479	pre	Maela
28126	ERR072214	SMRU3065	2624	171	23F	23F	18	Maela	nasopharynx	2010	unknown	NON-SUSCEPTIBLE/0.125	unknown	unknown	unknown	Maela	PMID: 24509479	pre	Maela
28127	ERR072236	SMRU3087	802	802	23F	23F	19	Maela	nasopharynx	2010	unknown	NON-SUSCEPTIBLE/0.125	unknown	unknown	unknown	Maela	PMID: 24509479	pre	Maela
28128	ERR048046	SMRU321	802	802	23F	23F	19	Maela	nasopharynx	2008	unknown	NON-SUSCEPTIBLE/0.250	unknown	unknown	unknown	Maela	PMID: 24509479	pre	Maela
28130	ERR048185	SMRU508	4413	802	23F	23F	19	Maela	nasopharynx	2008	unknown	NON-SUSCEPTIBLE/0.250	unknown	unknown	unknown	Maela	PMID: 24509479	pre	Maela
28132	ERR273515	SMRU636	802	802	23F	23F	19	Maela	nasopharynx	2008	unknown	NON-SUSCEPTIBLE/0.250	unknown	unknown	unknown	Maela	PMID: 24509479	pre	Maela
28133	ERR273526	SMRU647	2624	171	23F	23F	18	Maela	nasopharynx	2008	unknown	NON-SUSCEPTIBLE/0.250	unknown	unknown	unknown	Maela	PMID: 24509479	pre	Maela
28137	ERR054308	SMRU1215	172	338	23F	23F	18	Maela	nasopharynx	2009	unknown	NON-SUSCEPTIBLE/0.250	unknown	unknown	unknown	Maela	PMID: 24509479	pre	Maela
28139	ERR054290	SMRU1413	172	338	23F	23F	18	Maela	nasopharynx	2009	unknown	NON-SUSCEPTIBLE/0.250	unknown	unknown	unknown	Maela	PMID: 24509479	pre	Maela
28141	ERR059969	SMRU1645	172	338	23F	23F	18	Maela	nasopharynx	2009	unknown	NON-SUSCEPTIBLE/0.250	unknown	unknown	unknown	Maela	PMID: 24509479	pre	Maela
28144	ERR064053	SMRU3148	172	338	23F	23F	18	Maela	nasopharynx	2009	unknown	NON-SUSCEPTIBLE/0.250	unknown	unknown	unknown	Maela	PMID: 24509479	pre	Maela
28150	ERR067805	SMRU2582	172	338	23F	23F	18	Maela	nasopharynx	2010	unknown	NON-SUSCEPTIBLE/0.250	unknown	unknown	unknown	Maela	PMID: 24509479	pre	Maela
28151	ERR069598	SMRU2748	172	338	23F	23F	18	Maela	nasopharynx	2010	unknown	NON-SUSCEPTIBLE/0.250	unknown	unknown	unknown	Maela	PMID: 24509479	pre	Maela
28152	ERR069626	SMRU2776	172	338	23F	23F	18	Maela	nasopharynx	2010	unknown	NON-SUSCEPTIBLE/0.250	unknown	unknown	unknown	Maela	PMID: 24509479	pre	Maela
28153	ERR067869	SMRU2862	172	338	23F	23F	18	Maela	nasopharynx	2010	unknown	NON-SUSCEPTIBLE/0.250	unknown	unknown	unknown	Maela	PMID: 24509479	pre	Maela
28155	ERR072211	SMRU3062	2624	171	23F	23F	18	Maela	nasopharynx	2010	unknown	NON-SUSCEPTIBLE/0.250	unknown	unknown	unknown	Maela	PMID: 24509479	pre	Maela
28158	ERR049950	SMRU231	802	802	23F	23F	19	Maela	nasopharynx	2008	unknown	NON-SUSCEPTIBLE/0.500	unknown	unknown	unknown	Maela	PMID: 24509479	pre	Maela
28162	ERR048149	SMRU472	4413	802	23F	23F	19	Maela	nasopharynx	2008	unknown	NON-SUSCEPTIBLE/0.500	unknown	unknown	unknown	Maela	PMID: 24509479	pre	Maela
28167	ERR052647	SMRU574	4413	802	23F	23F	19	Maela	nasopharynx	2008	unknown	NON-SUSCEPTIBLE/0.500	unknown	unknown	unknown	Maela	PMID: 24509479	pre	Maela
28174	ERR273524	SMRU645	802	802	23F	23F	19	Maela	nasopharynx	2008	unknown	NON-SUSCEPTIBLE/0.500	unknown	unknown	unknown	Maela	PMID: 24509479	pre	Maela
28175	ERR051477	SMRU667	4413	802	23F	23F	19	Maela	nasopharynx	2008	unknown	NON-SUSCEPTIBLE/0.500	unknown	unknown	unknown	Maela	PMID: 24509479	pre	Maela
28182	ERR056689	SMRU823	4413	802	23F	23F	19	Maela	nasopharynx	2008	unknown	NON-SUSCEPTIBLE/0.500	unknown	unknown	unknown	Maela	PMID: 24509479	pre	Maela
28185	ERR054569	SMRU877	4413	802	23F	23F	19	Maela	nasopharynx	2008	unknown	NON-SUSCEPTIBLE/0.500	unknown	unknown	unknown	Maela	PMID: 24509479	pre	Maela
28186	ERR050012	SMRU941	802	802	23F	23F	19	Maela	nasopharynx	2008	unknown	NON-SUSCEPTIBLE/0.500	unknown	unknown	unknown	Maela	PMID: 24509479	pre	Maela
28195	ERR051590	SMRU1044	4413	802	23F	23F	19	Maela	nasopharynx	2008	unknown	NON-SUSCEPTIBLE/0.500	unknown	unknown	unknown	Maela	PMID: 24509479	pre	Maela
28196	ERR051613	SMRU1067	10487	802	23F	23F	19	Maela	nasopharynx	2008	unknown	NON-SUSCEPTIBLE/0.500	unknown	unknown	unknown	Maela	PMID: 24509479	pre	Maela
28197	ERR051618	SMRU1072	4413	802	23F	23F	19	Maela	nasopharynx	2008	unknown	NON-SUSCEPTIBLE/0.500	unknown	unknown	unknown	Maela	PMID: 24509479	pre	Maela
28203	ERR054643	SMRU1192	4413	802	23F	23F	19	Maela	nasopharynx	2009	unknown	NON-SUSCEPTIBLE/0.500	unknown	unknown	unknown	Maela	PMID: 24509479	pre	Maela
28205	ERR054381	SMRU1288	4413	802	23F	23F	19	Maela	nasopharynx	2009	unknown	NON-SUSCEPTIBLE/0.500	unknown	unknown	unknown	Maela	PMID: 24509479	pre	Maela
28209	ERR054253	SMRU1376	4413	802	23F	23F	19	Maela	nasopharynx	2009	unknown	NON-SUSCEPTIBLE/0.500	unknown	unknown	unknown	Maela	PMID: 24509479	pre	Maela
28211	ERR056771	SMRU1433	4413	802	23F	23F	19	Maela	nasopharynx	2009	unknown	NON-SUSCEPTIBLE/0.500	unknown	unknown	unknown	Maela	PMID: 24509479	pre	Maela
28219	ERR057771	SMRU1573	4413	802	23F	23F	19	Maela	nasopharynx	2009	unknown	NON-SUSCEPTIBLE/0.500	unknown	unknown	unknown	Maela	PMID: 24509479	pre	Maela
28220	ERR057773	SMRU1575	4413	802	23F	23F	19	Maela	nasopharynx	2009	unknown	NON-SUSCEPTIBLE/0.500	unknown	unknown	unknown	Maela	PMID: 24509479	pre	Maela
28221	ERR057783	SMRU1585	4413	802	23F	23F	19	Maela	nasopharynx	2009	unknown	NON-SUSCEPTIBLE/0.500	unknown	unknown	unknown	Maela	PMID: 24509479	pre	Maela
28224	ERR056853	SMRU1707	4413	802	23F	23F	19	Maela	nasopharynx	2009	unknown	NON-SUSCEPTIBLE/0.500	unknown	unknown	unknown	Maela	PMID: 24509479	pre	Maela
28225	ERR056869	SMRU1723	4413	802	23F	23F	19	Maela	nasopharynx	2009	unknown	NON-SUSCEPTIBLE/0.500	unknown	unknown	unknown	Maela	PMID: 24509479	pre	Maela
28229	ERR089620	SMRU1829	4413	802	23F	23F	19	Maela	nasopharynx	2009	unknown	NON-SUSCEPTIBLE/0.500	unknown	unknown	unknown	Maela	PMID: 24509479	pre	Maela
28231	ERR057883	SMRU1902	4413	802	23F	23F	19	Maela	nasopharynx	2009	unknown	NON-SUSCEPTIBLE/0.500	unknown	unknown	unknown	Maela	PMID: 24509479	pre	Maela
28232	ERR057930	SMRU1949	802	802	23F	23F	19	Maela	nasopharynx	2009	unknown	NON-SUSCEPTIBLE/0.500	unknown	unknown	unknown	Maela	PMID: 24509479	pre	Maela
28234	ERR057994	SMRU2013	4413	802	23F	23F	19	Maela	nasopharynx	2009	unknown	NON-SUSCEPTIBLE/0.500	unknown	unknown	unknown	Maela	PMID: 24509479	pre	Maela
28235	ERR063830	SMRU2037	802	802	23F	23F	19	Maela	nasopharynx	2009	unknown	NON-SUSCEPTIBLE/0.500	unknown	unknown	unknown	Maela	PMID: 24509479	pre	Maela
28239	ERR066200	SMRU2209	802	802	23F	23F	19	Maela	nasopharynx	2009	unknown	NON-SUSCEPTIBLE/0.500	unknown	unknown	unknown	Maela	PMID: 24509479	pre	Maela
28254	ERR064198	SMRU2460	802	802	23F	23F	19	Maela	nasopharynx	2010	unknown	NON-SUSCEPTIBLE/0.500	unknown	unknown	unknown	Maela	PMID: 24509479	pre	Maela
28255	ERR064207	SMRU2469		802	23F	23F	19	Maela	nasopharynx	2010	unknown	NON-SUSCEPTIBLE/0.500	unknown	unknown	unknown	Maela	PMID: 24509479	pre	Maela
28256	ERR064009	SMRU2504	802	802	23F	23F	19	Maela	nasopharynx	2010	unknown	NON-SUSCEPTIBLE/0.500	unknown	unknown	unknown	Maela	PMID: 24509479	pre	Maela
28260	ERR064100	SMRU2698	802	802	23F	23F	19	Maela	nasopharynx	2010	unknown	NON-SUSCEPTIBLE/0.500	unknown	unknown	unknown	Maela	PMID: 24509479	pre	Maela
28261	ERR064108	SMRU2706	4413	802	23F	23F	19	Maela	nasopharynx	2010	unknown	NON-SUSCEPTIBLE/0.500	unknown	unknown	unknown	Maela	PMID: 24509479	pre	Maela
28264	ERR069662	SMRU2812	172	338	23F	23F	18	Maela	nasopharynx	2010	unknown	NON-SUSCEPTIBLE/0.500	unknown	unknown	unknown	Maela	PMID: 24509479	pre	Maela
28267	ERR067919	SMRU2888	4413	802	23F	23F	19	Maela	nasopharynx	2010	unknown	NON-SUSCEPTIBLE/0.500	unknown	unknown	unknown	Maela	PMID: 24509479	pre	Maela
28274	ERR057958	SMRU1977	802	802	23F	23F	19	Maela	nasopharynx	2009	unknown	NON-SUSCEPTIBLE/1.000	unknown	unknown	unknown	Maela	PMID: 24509479	pre	Maela
28279	ERR063837	SMRU2044	242	242	23F	23F	unassigned	Maela	nasopharynx	2009	unknown	NON-SUSCEPTIBLE/1.000	unknown	unknown	unknown	Maela	PMID: 24509479	pre	Maela
28281	ERR072218	SMRU3069	10472	5115	23F	23F	unassigned	Maela	nasopharynx	2010	unknown	NON-SUSCEPTIBLE/1.000	unknown	unknown	unknown	Maela	PMID: 24509479	pre	Maela
28289	ERR052641	SMRU568	172	338	23F	23F	18	Maela	nasopharynx	2008	unknown	SUSCEPTIBLE	unknown	unknown	unknown	Maela	PMID: 24509479	pre	Maela
28293	ERR051644	SMRU1098	802	802	23F	23F	19	Maela	nasopharynx	2008	unknown	SUSCEPTIBLE	unknown	unknown	unknown	Maela	PMID: 24509479	pre	Maela
28300	ERR054406	SMRU1313	10389	171	23F	23F	18	Maela	nasopharynx	2009	unknown	SUSCEPTIBLE	unknown	unknown	unknown	Maela	PMID: 24509479	pre	Maela
28306	ERR054288	SMRU1411	172	338	23F	23F	18	Maela	nasopharynx	2009	unknown	SUSCEPTIBLE	unknown	unknown	unknown	Maela	PMID: 24509479	pre	Maela
28310	ERR054428	SMRU1479	802	802	23F	23F	19	Maela	nasopharynx	2009	unknown	SUSCEPTIBLE	unknown	unknown	unknown	Maela	PMID: 24509479	pre	Maela
28314	ERR054457	SMRU1509	10463	4415	23F	23F	unassigned	Maela	nasopharynx	2009	unknown	SUSCEPTIBLE	unknown	unknown	unknown	Maela	PMID: 24509479	pre	Maela
28316	ERR057767	SMRU1569	802	802	23F	23F	19	Maela	nasopharynx	2009	unknown	SUSCEPTIBLE	unknown	unknown	unknown	Maela	PMID: 24509479	pre	Maela
28320	ERR057823	SMRU1625	10463	4415	23F	23F	unassigned	Maela	nasopharynx	2009	unknown	SUSCEPTIBLE	unknown	unknown	unknown	Maela	PMID: 24509479	pre	Maela
28326	ERR063800	SMRU1791	10463	4415	23F	23F	unassigned	Maela	nasopharynx	2009	unknown	SUSCEPTIBLE	unknown	unknown	unknown	Maela	PMID: 24509479	pre	Maela
28335	ERR063919	SMRU2126	802	802	23F	23F	19	Maela	nasopharynx	2009	unknown	SUSCEPTIBLE	unknown	unknown	unknown	Maela	PMID: 24509479	pre	Maela
28337	ERR067780	SMRU2557	2624	171	23F	23F	18	Maela	nasopharynx	2010	unknown	SUSCEPTIBLE	unknown	unknown	unknown	Maela	PMID: 24509479	pre	Maela
28340	ERR067798	SMRU2575	802	802	23F	23F	19	Maela	nasopharynx	2010	unknown	SUSCEPTIBLE	unknown	unknown	unknown	Maela	PMID: 24509479	pre	Maela
28344	ERR067917	SMRU2886	2624	171	23F	23F	18	Maela	nasopharynx	2010	unknown	SUSCEPTIBLE	unknown	unknown	unknown	Maela	PMID: 24509479	pre	Maela
28398	ERR049958	SMRU239	6692	6692	33B	33B	unassigned	Maela	nasopharynx	2008	unknown	NON-SUSCEPTIBLE/0.064	unknown	unknown	unknown	Maela	PMID: 24509479	pre	Maela
28406	ERR054233	SMRU1356	6692	6692	33B	33B	unassigned	Maela	nasopharynx	2009	unknown	NON-SUSCEPTIBLE/0.064	unknown	unknown	unknown	Maela	PMID: 24509479	pre	Maela
28408	ERR054281	SMRU1404	6692	6692	33B	33B	unassigned	Maela	nasopharynx	2009	unknown	NON-SUSCEPTIBLE/0.064	unknown	unknown	unknown	Maela	PMID: 24509479	pre	Maela
28409	ERR054504	SMRU1556	6692	6692	33B	33B	unassigned	Maela	nasopharynx	2009	unknown	NON-SUSCEPTIBLE/0.064	unknown	unknown	unknown	Maela	PMID: 24509479	pre	Maela
28411	ERR063887	SMRU2094	6692	6692	33B	33B	unassigned	Maela	nasopharynx	2009	unknown	NON-SUSCEPTIBLE/0.064	unknown	unknown	unknown	Maela	PMID: 24509479	pre	Maela
28414	ERR054235	SMRU1358	6692	6692	33B	33B	unassigned	Maela	nasopharynx	2009	unknown	NON-SUSCEPTIBLE/0.125	unknown	unknown	unknown	Maela	PMID: 24509479	pre	Maela
28415	ERR056816	SMRU1670	6692	6692	33B	33B	unassigned	Maela	nasopharynx	2009	unknown	NON-SUSCEPTIBLE/0.125	unknown	unknown	unknown	Maela	PMID: 24509479	pre	Maela
28418	ERR060016	SMRU1812	6692	6692	33B	33B	unassigned	Maela	nasopharynx	2009	unknown	NON-SUSCEPTIBLE/0.125	unknown	unknown	unknown	Maela	PMID: 24509479	pre	Maela
28421	ERR047909	SMRU112	6692	6692	33B	33B	unassigned	Maela	nasopharynx	2008	unknown	SUSCEPTIBLE	unknown	unknown	unknown	Maela	PMID: 24509479	pre	Maela
28423	ERR052592	SMRU255	6692	6692	33B	33B	unassigned	Maela	nasopharynx	2008	unknown	SUSCEPTIBLE	unknown	unknown	unknown	Maela	PMID: 24509479	pre	Maela
28425	ERR048016	SMRU387	6692	6692	33B	33B	unassigned	Maela	nasopharynx	2008	unknown	SUSCEPTIBLE	unknown	unknown	unknown	Maela	PMID: 24509479	pre	Maela
28432	ERR054356	SMRU1263	6692	6692	33B	33B	unassigned	Maela	nasopharynx	2009	unknown	SUSCEPTIBLE	unknown	unknown	unknown	Maela	PMID: 24509479	pre	Maela
28441	ERR051612	SMRU1066	5096	3751	33C	33C	unassigned	Maela	nasopharynx	2008	unknown	SUSCEPTIBLE	unknown	unknown	unknown	Maela	PMID: 24509479	pre	Maela
28442	ERR054592	SMRU1140	5096	3751	33C	33C	unassigned	Maela	nasopharynx	2009	unknown	SUSCEPTIBLE	unknown	unknown	unknown	Maela	PMID: 24509479	pre	Maela
28447	ERR048057	SMRU332	6692	6692	33D	33B	unassigned	Maela	nasopharynx	2008	unknown	NON-SUSCEPTIBLE/0.064	unknown	unknown	unknown	Maela	PMID: 24509479	pre	Maela
28449	ERR066203	SMRU2212	6692	6692	33D	33B	unassigned	Maela	nasopharynx	2009	unknown	NON-SUSCEPTIBLE/0.125	unknown	unknown	unknown	Maela	PMID: 24509479	pre	Maela
28450	ERR047915	SMRU118	6692	6692	33D	33B	unassigned	Maela	nasopharynx	2008	unknown	SUSCEPTIBLE	unknown	unknown	unknown	Maela	PMID: 24509479	pre	Maela
28451	ERR047979	SMRU302	6692	6692	33D	33B	unassigned	Maela	nasopharynx	2008	unknown	SUSCEPTIBLE	unknown	unknown	unknown	Maela	PMID: 24509479	pre	Maela
28456	ERR067940	SMRU2909	5123	Singleton_5123	33F	35C	unassigned	Maela	nasopharynx	2010	unknown	SUSCEPTIBLE	unknown	unknown	unknown	Maela	PMID: 24509479	pre	Maela
28458	ERR060047	SMRU1339	7649	Singleton_7649	35B	35B	unassigned	Maela	nasopharynx	2009	unknown	SUSCEPTIBLE	unknown	unknown	unknown	Maela	PMID: 24509479	pre	Maela
28460	ERR054315	SMRU1222	10507	4935	35C	35B	unassigned	Maela	nasopharynx	2009	unknown	NON-SUSCEPTIBLE/0.064	unknown	unknown	unknown	Maela	PMID: 24509479	pre	Maela
28462	ERR048077	SMRU352	8013	4410/8013	35C	35C	unassigned	Maela	nasopharynx	2008	unknown	SUSCEPTIBLE	unknown	unknown	unknown	Maela	PMID: 24509479	pre	Maela
28465	ERR048186	SMRU509	2752	10588	35C	35A	unassigned	Maela	nasopharynx	2008	unknown	SUSCEPTIBLE	unknown	unknown	unknown	Maela	PMID: 24509479	pre	Maela
28466	ERR051518	SMRU708	7649	Singleton_7649	35C	35B	unassigned	Maela	nasopharynx	2008	unknown	SUSCEPTIBLE	unknown	unknown	unknown	Maela	PMID: 24509479	pre	Maela
28469	ERR051511	SMRU701	4450	1816	35C	35B	unassigned	Maela	nasopharynx	2008	unknown	SUSCEPTIBLE	unknown	unknown	unknown	Maela	PMID: 24509479	pre	Maela
28477	ERR054250	SMRU1373	2752	10588	35C	35C	unassigned	Maela	nasopharynx	2009	unknown	SUSCEPTIBLE	unknown	unknown	unknown	Maela	PMID: 24509479	pre	Maela
28482	ERR054446	SMRU1498	10478	4935	35C	35B	unassigned	Maela	nasopharynx	2009	unknown	SUSCEPTIBLE	unknown	unknown	unknown	Maela	PMID: 24509479	pre	Maela
28484	ERR056855	SMRU1709	8150	1816	35C	35B	unassigned	Maela	nasopharynx	2009	unknown	SUSCEPTIBLE	unknown	unknown	unknown	Maela	PMID: 24509479	pre	Maela
28488	ERR057850	SMRU1869	7649	Singleton_7649	35C	35B	unassigned	Maela	nasopharynx	2009	unknown	SUSCEPTIBLE	unknown	unknown	unknown	Maela	PMID: 24509479	pre	Maela
28489	ERR057859	SMRU1878	10476	4935	35C	35B	unassigned	Maela	nasopharynx	2009	unknown	SUSCEPTIBLE	unknown	unknown	unknown	Maela	PMID: 24509479	pre	Maela
28490	ERR063904	SMRU2111	10314	1816	35C	35B	unassigned	Maela	nasopharynx	2009	unknown	SUSCEPTIBLE	unknown	unknown	unknown	Maela	PMID: 24509479	pre	Maela
28491	ERR066214	SMRU2223	2752	10588	35C	35A	unassigned	Maela	nasopharynx	2009	unknown	SUSCEPTIBLE	unknown	unknown	unknown	Maela	PMID: 24509479	pre	Maela
28495	ERR064194	SMRU2456	10507	4935	35C	35B	unassigned	Maela	nasopharynx	2010	unknown	SUSCEPTIBLE	unknown	unknown	unknown	Maela	PMID: 24509479	pre	Maela
28497	ERR064231	SMRU2493	2752	10588	35C	35A	unassigned	Maela	nasopharynx	2010	unknown	SUSCEPTIBLE	unknown	unknown	unknown	Maela	PMID: 24509479	pre	Maela
28504	ERR039582	SMRU23	10507	4935	35F	35B	unassigned	Maela	nasopharynx	2007	unknown	NON-SUSCEPTIBLE/0.064	unknown	unknown	unknown	Maela	PMID: 24509479	pre	Maela
28505	ERR039580	SMRU21	4406	Singleton_4406	35F	35F	unassigned	Maela	nasopharynx	2007	unknown	SUSCEPTIBLE	unknown	unknown	unknown	Maela	PMID: 24509479	pre	Maela
28509	ERR047903	SMRU106	4418	Singleton_4418	35F	35F	unassigned	Maela	nasopharynx	2008	unknown	SUSCEPTIBLE	unknown	unknown	unknown	Maela	PMID: 24509479	pre	Maela
28511	ERR047912	SMRU115	4406	Singleton_4406	35F	35F	unassigned	Maela	nasopharynx	2008	unknown	SUSCEPTIBLE	unknown	unknown	unknown	Maela	PMID: 24509479	pre	Maela
28514	ERR049101	SMRU167	4406	Singleton_4406	35F	35F	unassigned	Maela	nasopharynx	2008	unknown	SUSCEPTIBLE	unknown	unknown	unknown	Maela	PMID: 24509479	pre	Maela
28516	ERR047942	SMRU265	4418	Singleton_4418	35F	35F	unassigned	Maela	nasopharynx	2008	unknown	SUSCEPTIBLE	unknown	unknown	unknown	Maela	PMID: 24509479	pre	Maela
28519	ERR048074	SMRU349	4406	Singleton_4406	35F	35F	unassigned	Maela	nasopharynx	2008	unknown	SUSCEPTIBLE	unknown	unknown	unknown	Maela	PMID: 24509479	pre	Maela
28522	ERR048021	SMRU392	6711	15	35F	35F	unassigned	Maela	nasopharynx	2008	unknown	SUSCEPTIBLE	unknown	unknown	unknown	Maela	PMID: 24509479	pre	Maela
28525	ERR054550	SMRU810	10397	15	35F	35F	unassigned	Maela	nasopharynx	2008	unknown	SUSCEPTIBLE	unknown	unknown	unknown	Maela	PMID: 24509479	pre	Maela
28527	ERR049976	SMRU905	4418	Singleton_4418	35F	35F	unassigned	Maela	nasopharynx	2008	unknown	SUSCEPTIBLE	unknown	unknown	unknown	Maela	PMID: 24509479	pre	Maela
28531	ERR051591	SMRU1045	10379	2991	35F	35F	unassigned	Maela	nasopharynx	2008	unknown	SUSCEPTIBLE	unknown	unknown	unknown	Maela	PMID: 24509479	pre	Maela
28532	ERR054610	SMRU1158	4418	Singleton_4418	35F	35F	unassigned	Maela	nasopharynx	2009	unknown	SUSCEPTIBLE	unknown	unknown	unknown	Maela	PMID: 24509479	pre	Maela
28537	ERR054499	SMRU1551	4418	Singleton_4418	35F	35F	unassigned	Maela	nasopharynx	2009	unknown	SUSCEPTIBLE	unknown	unknown	unknown	Maela	PMID: 24509479	pre	Maela
28538	ERR054458	SMRU1510	4418	Singleton_4418	35F	35F	unassigned	Maela	nasopharynx	2009	unknown	SUSCEPTIBLE	unknown	unknown	unknown	Maela	PMID: 24509479	pre	Maela
28539	ERR056823	SMRU1677	4418	Singleton_4418	35F	35F	unassigned	Maela	nasopharynx	2009	unknown	SUSCEPTIBLE	unknown	unknown	unknown	Maela	PMID: 24509479	pre	Maela
28540	ERR056821	SMRU1675	4418	Singleton_4418	35F	35F	unassigned	Maela	nasopharynx	2009	unknown	SUSCEPTIBLE	unknown	unknown	unknown	Maela	PMID: 24509479	pre	Maela
28541	ERR056834	SMRU1688	4406	Singleton_4406	35F	35F	unassigned	Maela	nasopharynx	2009	unknown	SUSCEPTIBLE	unknown	unknown	unknown	Maela	PMID: 24509479	pre	Maela
28546	ERR064022	SMRU2517	4418	Singleton_4418	35F	35F	unassigned	Maela	nasopharynx	2010	unknown	SUSCEPTIBLE	unknown	unknown	unknown	Maela	PMID: 24509479	pre	Maela
28606	ERR064113	SMRU2711	1701	230	7B	7B	1	Maela	nasopharynx	2010	unknown	NON-SUSCEPTIBLE/0.500	unknown	unknown	unknown	Maela	PMID: 24509479	pre	Maela
28607	ERR067858	SMRU2635	1701	230	7B	7B	1	Maela	nasopharynx	2010	unknown	NON-SUSCEPTIBLE/0.500	unknown	unknown	unknown	Maela	PMID: 24509479	pre	Maela
28611	ERR039566	SMRU7	2758	2758	7B	7C	unassigned	Maela	nasopharynx	2007	unknown	SUSCEPTIBLE	unknown	unknown	unknown	Maela	PMID: 24509479	pre	Maela
28612	ERR056759	SMRU1421	10386	Singleton_10386	7B	7C	unassigned	Maela	nasopharynx	2009	unknown	SUSCEPTIBLE	unknown	unknown	unknown	Maela	PMID: 24509479	pre	Maela
28617	ERR047984	SMRU307	3545	3545/5265	7F	7F	unassigned	Maela	nasopharynx	2008	unknown	SUSCEPTIBLE	unknown	unknown	unknown	Maela	PMID: 24509479	pre	Maela
28621	ERR051573	SMRU1003	3545	3545/5265	7F	7F	unassigned	Maela	nasopharynx	2008	unknown	SUSCEPTIBLE	unknown	unknown	unknown	Maela	PMID: 24509479	pre	Maela
28627	ERR057948	SMRU1967	5873	5873	9L	9L	unassigned	Maela	nasopharynx	2009	unknown	SUSCEPTIBLE	unknown	unknown	unknown	Maela	PMID: 24509479	pre	Maela
28628	ERR056701	SMRU835	3983	3983	9N	9N	unassigned	Maela	nasopharynx	2008	unknown	SUSCEPTIBLE	unknown	unknown	unknown	Maela	PMID: 24509479	pre	Maela
28629	ERR051615	SMRU1069	5873	5873	9N	9L	unassigned	Maela	nasopharynx	2008	unknown	SUSCEPTIBLE	unknown	unknown	unknown	Maela	PMID: 24509479	pre	Maela
28633	ERR056795	SMRU1457	5873	5873	9N	9L	unassigned	Maela	nasopharynx	2009	unknown	SUSCEPTIBLE	unknown	unknown	unknown	Maela	PMID: 24509479	pre	Maela
28645	ERR064117	SMRU2715	5873	5873	9N	9L	unassigned	Maela	nasopharynx	2010	unknown	SUSCEPTIBLE	unknown	unknown	unknown	Maela	PMID: 24509479	pre	Maela
28647	ERR069591	SMRU2741	5873	5873	9N	9L	unassigned	Maela	nasopharynx	2010	unknown	SUSCEPTIBLE	unknown	unknown	unknown	Maela	PMID: 24509479	pre	Maela
28649	ERR067935	SMRU2904	5873	5873	9N	9L	unassigned	Maela	nasopharynx	2010	unknown	SUSCEPTIBLE	unknown	unknown	unknown	Maela	PMID: 24509479	pre	Maela
28650	ERR048198	SMRU521	156	156/162	9V	9V	17	Maela	nasopharynx	2008	unknown	N/A	unknown	unknown	unknown	Maela	PMID: 24509479	pre	Maela
28651	ERR048056	SMRU331	156	156/162	9V	9V	17	Maela	nasopharynx	2008	unknown	NON-SUSCEPTIBLE/0.500	unknown	unknown	unknown	Maela	PMID: 24509479	pre	Maela
28652	ERR049957	SMRU238	156	156/162	9V	9V	17	Maela	nasopharynx	2008	unknown	NON-SUSCEPTIBLE/1.000	unknown	unknown	unknown	Maela	PMID: 24509479	pre	Maela
28655	ERR273551	SMRU1032	156	156/162	9V	9V	17	Maela	nasopharynx	2008	unknown	NON-SUSCEPTIBLE/1.000	unknown	unknown	unknown	Maela	PMID: 24509479	pre	Maela
28656	ERR273536	SMRU1017	156	156/162	9V	9V	17	Maela	nasopharynx	2008	unknown	NON-SUSCEPTIBLE/1.000	unknown	unknown	unknown	Maela	PMID: 24509479	pre	Maela
28659	ERR064156	SMRU2418	156	156/162	9V	9V	17	Maela	nasopharynx	2010	unknown	NON-SUSCEPTIBLE/1.000	unknown	unknown	unknown	Maela	PMID: 24509479	pre	Maela
28661	ERR069588	SMRU2738	156	156/162	9V	9V	17	Maela	nasopharynx	2010	unknown	NON-SUSCEPTIBLE/1.000	unknown	unknown	unknown	Maela	PMID: 24509479	pre	Maela
28662	ERR049953	SMRU234	280	280	9V	9V	unassigned	Maela	nasopharynx	2008	unknown	SUSCEPTIBLE	unknown	unknown	unknown	Maela	PMID: 24509479	pre	Maela
28664	ERR048160	SMRU483	280	280	9V	9V	unassigned	Maela	nasopharynx	2008	unknown	SUSCEPTIBLE	unknown	unknown	unknown	Maela	PMID: 24509479	pre	Maela
28702	ERR064058	SMRU3153	10326	4412/10326	NT	NT	8	Maela	nasopharynx	2010	unknown	NON-SUSCEPTIBLE/0.064	unknown	unknown	unknown	Maela	PMID: 24509479	pre	Maela
28751	ERR051565	SMRU995	10566	4451/10566	NT	NT	unassigned	Maela	nasopharynx	2008	unknown	NON-SUSCEPTIBLE/0.125	unknown	unknown	unknown	Maela	PMID: 24509479	pre	Maela
29069	ERR039560	SMRU1	6687	4129/6687	NT	NT	unassigned	Maela	nasopharynx	2007	unknown	SUSCEPTIBLE	unknown	unknown	unknown	Maela	PMID: 24509479	pre	Maela
29162	ERR068006	R34-3101	180	180	3	3	7	Massachusetts	nasopharynx	2004	0.5-2	0.03	1	0.5	0.06	Massachusetts	PMID: 23644493	post	Boston
29163	ERR065290	R34-3033	568	568	31	31	unassigned	Massachusetts	nasopharynx	2004	0.5-2	0.03	2	0.5	0.06	Massachusetts	PMID: 23644493	post	Boston
29164	ERR065304	R34-3048	547	15	34	34	unassigned	Massachusetts	nasopharynx	2004	0.5-2	0.03	2	0.5	0.06	Massachusetts	PMID: 23644493	post	Boston
29165	ERR065302	R34-3046	393	393	38	38	15	Massachusetts	nasopharynx	2004	0.5-2	0.03	1	0.5	0.06	Massachusetts	PMID: 23644493	post	Boston
29166	ERR068039	R34-3146	393	393	38	38	15	Massachusetts	nasopharynx	2004	0.5-2	0.03	2	0.5	0.06	Massachusetts	PMID: 23644493	post	Boston
29167	ERR129124	GL3078	393	393	38	38	15	Massachusetts	nasopharynx	2007	0.5-2	0.016			0.064	Massachusetts	PMID: 23644493	post	Boston
29168	ERR067981	R34-3182	816	460	10A	10A	16	Massachusetts	nasopharynx	2004	0.5-2	0.03	1	0.5	0.06	Massachusetts	PMID: 23644493	post	Boston
29169	ERR069809	279388	97	460	10A	10A	16	Massachusetts	nasopharynx	2001	0.5-2	0.03			0.03	Massachusetts	PMID: 23644493	post	Boston
29170	ERR069731	1334	585	460	10A	10A	16	Massachusetts	nasopharynx	2001	0.5-2	0.03		0.25	0.03	Massachusetts	PMID: 23644493	post	Boston
29171	ERR124256	NP7052	97	460	10A	10A	16	Massachusetts	nasopharynx	2007	0.5-2	0.023			0.094	Massachusetts	PMID: 23644493	post	Boston
29172	ERR129164	MD5021	816	460	10A	10A	16	Massachusetts	nasopharynx	2007	0.5-2	0.032			0.064	Massachusetts	PMID: 23644493	post	Boston
29173	ERR129201	ND6039	97	460	10A	10A	16	Massachusetts	nasopharynx	2007	0.5-2	0.016			0.094	Massachusetts	PMID: 23644493	post	Boston
29174	ERR069683	R34-3184	816	460	10A	10A	16	Massachusetts	nasopharynx	2004	0.5-2	0.03	2	0.5	0.06	Massachusetts	PMID: 23644493	post	Boston
29175	ERR129088	CH2079	816	460	10A	10A	16	Massachusetts	nasopharynx	2007	0.5-2	0.023			0.064	Massachusetts	PMID: 23644493	post	Boston
29176	ERR065326	R34-3071	62	62	11A	11A	5	Massachusetts	nasopharynx	2004	0.5-2	0.03	2	0.5	0.06	Massachusetts	PMID: 23644493	post	Boston
29177	ERR069801	242588	62	62	11A	11A	5	Massachusetts	nasopharynx	2001	0.5-2	0.03		0.06	0.03	Massachusetts	PMID: 23644493	post	Boston
29178	ERR069707	R34-3208	62	62	11A	11A	5	Massachusetts	nasopharynx	2004	0.5-2	0.03	2	0.5	0.06	Massachusetts	PMID: 23644493	post	Boston
29179	ERR069727	R34-3228	62	62	11A	11A	5	Massachusetts	nasopharynx	2004	0.5-2	0.06	2	0.5	0.06	Massachusetts	PMID: 23644493	post	Boston
29180	ERR124242	ND6156	62	62	11A	11A	5	Massachusetts	nasopharynx	2007	0.5-2	0.023			0.064	Massachusetts	PMID: 23644493	post	Boston
29181	ERR124291	PT8037	62	62	11A	11A	5	Massachusetts	nasopharynx	2007	0.5-2	0.032			0.032	Massachusetts	PMID: 23644493	post	Boston
29182	ERR124302	PT8072	62	62	11A	11A	5	Massachusetts	nasopharynx	2007	0.5-2	0.023			0.047	Massachusetts	PMID: 23644493	post	Boston
29183	ERR129068	BR1117	62	62	11A	11A	5	Massachusetts	nasopharynx	2007	0.5-2	0.016			0.047	Massachusetts	PMID: 23644493	post	Boston
29184	ERR129127	LE4005	62	62	11A	11A	5	Massachusetts	nasopharynx	2007	0.5-2	0.023			0.094	Massachusetts	PMID: 23644493	post	Boston
29185	ERR129137	LE4040	62	62	11A	11A	5	Massachusetts	nasopharynx	2007	0.5-2	0.032			6	Massachusetts	PMID: 23644493	post	Boston
29186	ERR129178	MD5071	62	62	11A	11A	5	Massachusetts	nasopharynx	2007	0.5-2	0.016			0.032	Massachusetts	PMID: 23644493	post	Boston
29187	ERR124296	PT8053	62	62	11A	11A	5	Massachusetts	nasopharynx	2007	0.5-2	0.023			0.047	Massachusetts	PMID: 23644493	post	Boston
29188	ERR124298	PT8063	62	62	11A	11A	5	Massachusetts	nasopharynx	2007	0.5-2	0.016			0.094	Massachusetts	PMID: 23644493	post	Boston
29189	ERR129210	ND6073	62	62	11A	11A	5	Massachusetts	nasopharynx	2007	0.5-2	0.023			0.064	Massachusetts	PMID: 23644493	post	Boston
29190	ERR124246	NP7010	62	62	11A	11A	5	Massachusetts	nasopharynx	2007	0.5-2	0.023			0.064	Massachusetts	PMID: 23644493	post	Boston
29191	ERR069729	R34-3230	124	124	14	14	unassigned	Massachusetts	nasopharynx	2004	0.5-2	0.06	2	0.5	0.06	Massachusetts	PMID: 23644493	post	Boston
29192	ERR065332	R34-3077	63	63	15A	15A	3	Massachusetts	nasopharynx	2004	0.5-2	0.12	4	4	0.5	Massachusetts	PMID: 23644493	post	Boston
29193	ERR067978	R34-3179	1915	63	15A	15A	3	Massachusetts	nasopharynx	2004	0.5-2	0.25	4	4	0.5	Massachusetts	PMID: 23644493	post	Boston
29194	ERR069820	333793	817	15	15A	15A	unassigned	Massachusetts	nasopharynx	2001	0.5-2	0.03		0.25	0.03	Massachusetts	PMID: 23644493	post	Boston
29195	ERR129026	BR1003	63	63	15A	15A	3	Massachusetts	nasopharynx	2007	0.5-2	0.19			256	Massachusetts	PMID: 23644493	post	Boston
29196	ERR129054	BR1086	1914	63	15A	15A	3	Massachusetts	nasopharynx	2007	0.5-2	0.064			0.094	Massachusetts	PMID: 23644493	post	Boston
29197	ERR129198	ND6028	63	63	15A	15A	3	Massachusetts	nasopharynx	2007	0.5-2	0.38			256	Massachusetts	PMID: 23644493	post	Boston
29198	ERR065319	R34-3063	199	199	15B/C	15B/C	4	Massachusetts	nasopharynx	2004	0.5-2	0.03	2	0.5	0.06	Massachusetts	PMID: 23644493	post	Boston
29199	ERR068034	R34-3140	199	199	15B/C	15B/C	4	Massachusetts	nasopharynx	2004	0.5-2	0.06	2	0.5	0.06	Massachusetts	PMID: 23644493	post	Boston
29200	ERR068038	R34-3144	199	199	15B/C	15B/C	4	Massachusetts	nasopharynx	2004	0.5-2	0.03	2	0.5	0.5	Massachusetts	PMID: 23644493	post	Boston
29201	ERR068050	R34-3159	1932	199	15B/C	15B/C	4	Massachusetts	nasopharynx	2004	0.5-2	0.03	2	0.5	0.12	Massachusetts	PMID: 23644493	post	Boston
29202	ERR069833	372297	199	199	15B/C	15B/C	4	Massachusetts	nasopharynx	2001	0.5-2	0.03		0.12	0.03	Massachusetts	PMID: 23644493	post	Boston
29203	ERR065337	R34-3011	199	199	15B/C	15B/C	4	Massachusetts	nasopharynx	2004	0.5-2	0.06	1	0.5	0.5	Massachusetts	PMID: 23644493	post	Boston
29204	ERR069687	R34-3188	199	199	15B/C	15B/C	4	Massachusetts	nasopharynx	2004	0.5-2	0.06	1	0.5	0.06	Massachusetts	PMID: 23644493	post	Boston
29205	ERR069704	R34-3205	199	199	15B/C	15B/C	4	Massachusetts	nasopharynx	2004	0.5-2	0.03	2	0.5	0.06	Massachusetts	PMID: 23644493	post	Boston
29206	ERR069751	72782	199	199	15B/C	15B/C	4	Massachusetts	nasopharynx	2001	0.5-2	0.03		0.12	0.03	Massachusetts	PMID: 23644493	post	Boston
29207	ERR124286	PT8019	3280	138/176	15B/C	15B/C	18	Massachusetts	nasopharynx	2007	0.5-2	0.25			0.5	Massachusetts	PMID: 23644493	post	Boston
29208	ERR124294	PT8044	3280	138/176	15B/C	15B/C	18	Massachusetts	nasopharynx	2007	0.5-2	0.25			0.38	Massachusetts	PMID: 23644493	post	Boston
29209	ERR129032	BR1022-2	199	199	15B/C	15B/C	4	Massachusetts	nasopharynx	2007	0.5-2	0.023			0.094	Massachusetts	PMID: 23644493	post	Boston
29210	ERR129121	GL3071	199	199	15B/C	15B/C	4	Massachusetts	nasopharynx	2007	0.5-2	0.023			0.047	Massachusetts	PMID: 23644493	post	Boston
29211	ERR129125	GL3080	199	199	15B/C	15B/C	4	Massachusetts	nasopharynx	2007	0.5-2	0.016			0.064	Massachusetts	PMID: 23644493	post	Boston
29212	ERR129182	MD5103	3275	156/162	15B/C	15B/C	17	Massachusetts	nasopharynx	2007	0.5-2	0.023			0.064	Massachusetts	PMID: 23644493	post	Boston
29213	ERR129190	ND6006	199	199	15B/C	15B/C	4	Massachusetts	nasopharynx	2007	0.5-2	0.023			0.094	Massachusetts	PMID: 23644493	post	Boston
29214	ERR129207	ND6053	199	199	15B/C	15B/C	4	Massachusetts	nasopharynx	2007	0.5-2	0.023			0.047	Massachusetts	PMID: 23644493	post	Boston
29215	ERR069691	R34-3192	199	199	15B/C	15B/C	4	Massachusetts	nasopharynx	2004	0.5-2	0.06	2	0.5	0.06	Massachusetts	PMID: 23644493	post	Boston
29216	ERR069774	146066	199	199	15B/C	15B/C	4	Massachusetts	nasopharynx	2001	0.5-2	0.03		0.25	0.03	Massachusetts	PMID: 23644493	post	Boston
29217	ERR124288	PT8025	3280	138/176	15B/C	15B/C	18	Massachusetts	nasopharynx	2007	0.5-2	0.25			0.25	Massachusetts	PMID: 23644493	post	Boston
29218	ERR129081	CH2060	199	199	15B/C	15B/C	4	Massachusetts	nasopharynx	2007	0.5-2	0.032			0.094	Massachusetts	PMID: 23644493	post	Boston
29219	ERR129149	LE4092	199	199	15B/C	15B/C	4	Massachusetts	nasopharynx	2007	0.5-2	0.023			0.094	Massachusetts	PMID: 23644493	post	Boston
29220	ERR065975	509365	199	199	15B/C	15B/C	4	Massachusetts	nasopharynx	2001	0.5-2	0.06		0.25	0.03	Massachusetts	PMID: 23644493	post	Boston
29221	ERR129041	BR1050	995	659	16F	16F	unassigned	Massachusetts	nasopharynx	2007	0.5-2	0.016			0.047	Massachusetts	PMID: 23644493	post	Boston
29222	ERR129181	MD5096	570	30	16F	16F	15	Massachusetts	nasopharynx	2007	0.5-2	0.016			0.064	Massachusetts	PMID: 23644493	post	Boston
29223	ERR124258	NP7057	392	392	17F	17F	14	Massachusetts	nasopharynx	2007	0.5-2	0.023			0.064	Massachusetts	PMID: 23644493	post	Boston
29224	ERR069695	R34-3196	113	113	18C	18C	unassigned	Massachusetts	nasopharynx	2004	0.5-2	0.03	1	0.5	0.06	Massachusetts	PMID: 23644493	post	Boston
29225	ERR069739	40241	1923	113	18C	18C	unassigned	Massachusetts	nasopharynx	2001	0.5-2	0.03		0.25	0.03	Massachusetts	PMID: 23644493	post	Boston
29226	ERR065294	R34-3037	1944	242	19A	19A	unassigned	Massachusetts	nasopharynx	2004	0.5-2	2	2	0.5	0.5	Massachusetts	PMID: 23644493	post	Boston
29227	ERR065305	R34-3049	667	199	19A	19A	4	Massachusetts	nasopharynx	2004	0.5-2	0.03	2	0.5	0.06	Massachusetts	PMID: 23644493	post	Boston
29228	ERR065328	R34-3073	199	199	19A	19A	4	Massachusetts	nasopharynx	2004	0.5-2	0.06	2	0.5	0.06	Massachusetts	PMID: 23644493	post	Boston
29229	ERR068011	R34-3110	1935	199	19A	19A	4	Massachusetts	nasopharynx	2004	0.5-2	0.03	2	0.5	0.06	Massachusetts	PMID: 23644493	post	Boston
29230	ERR068024	R34-3124	199	199	19A	19A	4	Massachusetts	nasopharynx	2004	0.5-2	0.06	2	0.5	0.06	Massachusetts	PMID: 23644493	post	Boston
29231	ERR069796	218186	199	199	19A	19A	4	Massachusetts	nasopharynx	2001	0.5-2	0.12		0.12	0.03	Massachusetts	PMID: 23644493	post	Boston
29232	ERR069817	312034	199	199	19A	19A	4	Massachusetts	nasopharynx	2001	0.5-2	0.12		0.12	1	Massachusetts	PMID: 23644493	post	Boston
29233	ERR129025	BR1000	1756	199	19A	19A	4	Massachusetts	nasopharynx	2007	0.5-2	0.094			0.094	Massachusetts	PMID: 23644493	post	Boston
29234	ERR129142	LE4059	199	199	19A	19A	4	Massachusetts	nasopharynx	2007	0.5-2	0.094			0.094	Massachusetts	PMID: 23644493	post	Boston
29235	ERR129183	MD5104	667	199	19A	19A	4	Massachusetts	nasopharynx	2007	0.5-2	0.023			0.064	Massachusetts	PMID: 23644493	post	Boston
29236	ERR067984	R34-3079	199	199	19A	19A	4	Massachusetts	nasopharynx	2004	0.5-2	0.25	1	0.5	0.06	Massachusetts	PMID: 23644493	post	Boston
29237	ERR068008	R34-3103	199	199	19A	19A	4	Massachusetts	nasopharynx	2004	0.5-2	0.03	2	0.5	0.06	Massachusetts	PMID: 23644493	post	Boston
29238	ERR068017	R34-3116	199	199	19A	19A	4	Massachusetts	nasopharynx	2004	0.5-2	0.03	2	0.5	0.06	Massachusetts	PMID: 23644493	post	Boston
29239	ERR069753	80104	199	199	19A	19A	4	Massachusetts	nasopharynx	2001	0.5-2	0.12		0.25	0.03	Massachusetts	PMID: 23644493	post	Boston
29240	ERR069771	135771	199	199	19A	19A	4	Massachusetts	nasopharynx	2001	0.5-2	0.12		0.25	0.03	Massachusetts	PMID: 23644493	post	Boston
29241	ERR069831	366293	199	199	19A	19A	4	Massachusetts	nasopharynx	2001	0.5-2	0.25			0.03	Massachusetts	PMID: 23644493	post	Boston
29242	ERR124221	ND6117	63	63	19A	19A	3	Massachusetts	nasopharynx	2007	0.5-2	0.19			256	Massachusetts	PMID: 23644493	post	Boston
29243	ERR124233	ND6137	320	236/271/320	19A	19A	23	Massachusetts	nasopharynx	2007	0.5-2	4			256	Massachusetts	PMID: 23644493	post	Boston
29244	ERR124234	ND6139	199	199	19A	19A	4	Massachusetts	nasopharynx	2007	0.5-2	0.094			0.064	Massachusetts	PMID: 23644493	post	Boston
29245	ERR124255	NP7047	1451	236/271/320	19A	19A	23	Massachusetts	nasopharynx	2007	0.5-2	4			256	Massachusetts	PMID: 23644493	post	Boston
29246	ERR124295	PT8052	1673	199	19A	19A	4	Massachusetts	nasopharynx	2007	0.5-2	0.125			0.064	Massachusetts	PMID: 23644493	post	Boston
29247	ERR129030	BR1019	695	247	19A	19A	unassigned	Massachusetts	nasopharynx	2007	0.5-2	0.094			0.064	Massachusetts	PMID: 23644493	post	Boston
29248	ERR129031	BR1022-1	320	236/271/320	19A	19A	23	Massachusetts	nasopharynx	2007	0.5-2	3			256	Massachusetts	PMID: 23644493	post	Boston
29249	ERR129036	BR1036	320	236/271/320	19A	19A	23	Massachusetts	nasopharynx	2007	0.5-2	3			256	Massachusetts	PMID: 23644493	post	Boston
29250	ERR129083	CH2067	695	247	19A	19A	unassigned	Massachusetts	nasopharynx	2007	0.5-2	0.064			0.064	Massachusetts	PMID: 23644493	post	Boston
29251	ERR129105	GL3021	1925	156/162	19A	19A	17	Massachusetts	nasopharynx	2007	0.5-2	0.125			8	Massachusetts	PMID: 23644493	post	Boston
29252	ERR129118	GL3060	2344	199	19A	19A	4	Massachusetts	nasopharynx	2007	0.5-2	2			0.064	Massachusetts	PMID: 23644493	post	Boston
29253	ERR129193	ND6010	320	236/271/320	19A	19A	23	Massachusetts	nasopharynx	2007	0.5-2	4			256	Massachusetts	PMID: 23644493	post	Boston
29254	ERR129197	ND6022	199	199	19A	19A	4	Massachusetts	nasopharynx	2007	0.5-2	0.094			0.064	Massachusetts	PMID: 23644493	post	Boston
29255	ERR129202	ND6042	695	247	19A	19A	unassigned	Massachusetts	nasopharynx	2007	0.5-2	0.094			0.094	Massachusetts	PMID: 23644493	post	Boston
29256	ERR129209	ND6064	199	199	19A	19A	4	Massachusetts	nasopharynx	2007	0.5-2	0.125			0.094	Massachusetts	PMID: 23644493	post	Boston
29257	ERR124222	ND6118	320	236/271/320	19A	19A	23	Massachusetts	nasopharynx	2007	0.5-2	6			256	Massachusetts	PMID: 23644493	post	Boston
29258	ERR124269	NP7100	199	199	19A	19A	4	Massachusetts	nasopharynx	2007	0.5-2	0.094			0.047	Massachusetts	PMID: 23644493	post	Boston
29259	ERR124284	PT8014	199	199	19A	19A	4	Massachusetts	nasopharynx	2007	0.5-2	0.125			0.094	Massachusetts	PMID: 23644493	post	Boston
29260	ERR129123	GL3077	10416	199	19A	19A	4	Massachusetts	nasopharynx	2007	0.5-2	0.094			0.064	Massachusetts	PMID: 23644493	post	Boston
29261	ERR129138	LE4047	695	247	19A	19A	unassigned	Massachusetts	nasopharynx	2007	0.5-2	0.032			0.094	Massachusetts	PMID: 23644493	post	Boston
29262	ERR129195	ND6017	1925	156/162	19A	19A	17	Massachusetts	nasopharynx	2007	0.5-2	0.19			12	Massachusetts	PMID: 23644493	post	Boston
29263	ERR065314	R34-3058	236	236/271/320	19F	19F	23	Massachusetts	nasopharynx	2004	0.5-2	2	2	4	0.5	Massachusetts	PMID: 23644493	post	Boston
29264	ERR067999	R34-3094	236	236/271/320	19F	19F	23	Massachusetts	nasopharynx	2004	0.5-2	2	2	4	0.5	Massachusetts	PMID: 23644493	post	Boston
29265	ERR068003	R34-3098	1941	236/271/320	19F	19F	23	Massachusetts	nasopharynx	2004	0.5-2	1	2	4	0.5	Massachusetts	PMID: 23644493	post	Boston
29266	ERR068031	R34-3137	425	395	19F	19F	unassigned	Massachusetts	nasopharynx	2004	0.5-2	4	1	0.5	0.06	Massachusetts	PMID: 23644493	post	Boston
29267	ERR068036	R34-3142	271	236/271/320	19F	19F	23	Massachusetts	nasopharynx	2004	0.5-2	4	4	4	0.5	Massachusetts	PMID: 23644493	post	Boston
29268	ERR069791	208866	236	236/271/320	19F	19F	23	Massachusetts	nasopharynx	2001	0.5-2	2		8	0.25	Massachusetts	PMID: 23644493	post	Boston
29269	ERR069843	416185	320	236/271/320	19F	19F	23	Massachusetts	nasopharynx	2001	0.5-2	4		8	1	Massachusetts	PMID: 23644493	post	Boston
29270	ERR065973	503574	320	236/271/320	19F	19F	23	Massachusetts	nasopharynx	2001	0.5-2	4		8	1	Massachusetts	PMID: 23644493	post	Boston
29271	ERR069699	R34-3200	236	236/271/320	19F	19F	23	Massachusetts	nasopharynx	2004	0.5-2	2	2	4	0.5	Massachusetts	PMID: 23644493	post	Boston
29272	ERR069706	R34-3207	1943	236/271/320	19F	19F	23	Massachusetts	nasopharynx	2004	0.5-2	2	2	4	0.5	Massachusetts	PMID: 23644493	post	Boston
29273	ERR129206	ND6052	43	15	19F	19F	unassigned	Massachusetts	nasopharynx	2007	0.5-2	0.023			0.064	Massachusetts	PMID: 23644493	post	Boston
29274	ERR065960	439699	654	251	19F	19F	unassigned	Massachusetts	nasopharynx	2001	0.5-2	0.03		0.25	0.03	Massachusetts	PMID: 23644493	post	Boston
29275	ERR129050	BR1081	654	251	19F	19F	unassigned	Massachusetts	nasopharynx	2007	0.5-2	0.023			0.094	Massachusetts	PMID: 23644493	post	Boston
29276	ERR129110	GL3031	432	432	21	21	unassigned	Massachusetts	nasopharynx	2007	0.5-2	0.023			0.047	Massachusetts	PMID: 23644493	post	Boston
29277	ERR067996	R34-3091	433	433	22F	22F	13	Massachusetts	nasopharynx	2004	0.5-2	0.03	2	0.5	0.06	Massachusetts	PMID: 23644493	post	Boston
29278	ERR124318	PT8116	433	433	22F	22F	13	Massachusetts	nasopharynx	2007	0.5-2	0.023			0.094	Massachusetts	PMID: 23644493	post	Boston
29279	ERR069686	R34-3187	433	433	22F	22F	13	Massachusetts	nasopharynx	2004	0.5-2	0.03	2	0.5	0.06	Massachusetts	PMID: 23644493	post	Boston
29280	ERR129156	LE4118	433	433	22F	22F	13	Massachusetts	nasopharynx	2007	0.5-2	0.016			0.064	Massachusetts	PMID: 23644493	post	Boston
29281	ERR124260	NP7062	1901	433	22F	22F	13	Massachusetts	nasopharynx	2007	0.5-2	0.032			0.064	Massachusetts	PMID: 23644493	post	Boston
29282	ERR124307	PT8085	433	433	22F	22F	13	Massachusetts	nasopharynx	2007	0.5-2	0.016			0.047	Massachusetts	PMID: 23644493	post	Boston
29283	ERR065307	R34-3051	438	439	23A	23A	2	Massachusetts	nasopharynx	2004	0.5-2	0.03	1	0.5	0.06	Massachusetts	PMID: 23644493	post	Boston
29284	ERR065311	R34-3055	1839	439	23A	23A	2	Massachusetts	nasopharynx	2004	0.5-2	0.03	1	0.5	0.06	Massachusetts	PMID: 23644493	post	Boston
29285	ERR065313	R34-3057	438	439	23A	23A	2	Massachusetts	nasopharynx	2004	0.5-2	0.03	1	0.5	0.06	Massachusetts	PMID: 23644493	post	Boston
29286	ERR067976	R34-3177	42	439	23A	23A	2	Massachusetts	nasopharynx	2004	0.5-2	0.03	1	0.5	0.06	Massachusetts	PMID: 23644493	post	Boston
29287	ERR069780	154389	436	439	23A	23A	2	Massachusetts	nasopharynx	2001	0.5-2	0.03		0.25	0.03	Massachusetts	PMID: 23644493	post	Boston
29288	ERR129157	LE4119	338	338	23A	23A	18	Massachusetts	nasopharynx	2007	0.5-2	0.032			0.064	Massachusetts	PMID: 23644493	post	Boston
29289	ERR069708	R34-3209	338	338	23A	23A	18	Massachusetts	nasopharynx	2004	0.5-2	0.12	2	0.5	0.06	Massachusetts	PMID: 23644493	post	Boston
29290	ERR124235	ND6140	338	338	23A	23A	18	Massachusetts	nasopharynx	2007	0.5-2	0.38			256	Massachusetts	PMID: 23644493	post	Boston
29291	ERR124287	PT8021	10323	439	23A	23A	2	Massachusetts	nasopharynx	2007	0.5-2	0.023			0.094	Massachusetts	PMID: 23644493	post	Boston
29292	ERR129082	CH2061	190	439	23A	23A	2	Massachusetts	nasopharynx	2007	0.5-2	0.023			0.094	Massachusetts	PMID: 23644493	post	Boston
29293	ERR129098	CH2116	438	439	23A	23A	2	Massachusetts	nasopharynx	2007	0.5-2	0.023			0.094	Massachusetts	PMID: 23644493	post	Boston
29294	ERR129116	GL3049	1839	439	23A	23A	2	Massachusetts	nasopharynx	2007	0.5-2	0.023			0.094	Massachusetts	PMID: 23644493	post	Boston
29295	ERR129117	GL3050	338	338	23A	23A	18	Massachusetts	nasopharynx	2007	0.5-2	0.125			0.064	Massachusetts	PMID: 23644493	post	Boston
29296	ERR129141	LE4058	1839	439	23A	23A	2	Massachusetts	nasopharynx	2007	0.5-2	0.023			0.094	Massachusetts	PMID: 23644493	post	Boston
29297	ERR129176	MD5068	338	338	23A	23A	18	Massachusetts	nasopharynx	2007	0.5-2	0.094			0.032	Massachusetts	PMID: 23644493	post	Boston
29298	ERR129205	ND6051	42	439	23A	23A	2	Massachusetts	nasopharynx	2007	0.5-2	0.032			0.064	Massachusetts	PMID: 23644493	post	Boston
29299	ERR129146	LE4081	42	439	23A	23A	2	Massachusetts	nasopharynx	2007	0.5-2	0.023			0.064	Massachusetts	PMID: 23644493	post	Boston
29300	ERR069802	248734	439	439	23B	23B	2	Massachusetts	nasopharynx	2001	0.5-2	0.03		0.25	0.03	Massachusetts	PMID: 23644493	post	Boston
29301	ERR129147	LE4083	439	439	23B	23B	2	Massachusetts	nasopharynx	2007	0.5-2	0.023			0.047	Massachusetts	PMID: 23644493	post	Boston
29302	ERR129161	LE4150	1847	439	23B	23B	2	Massachusetts	nasopharynx	2007	0.5-2	0.016			0.032	Massachusetts	PMID: 23644493	post	Boston
29303	ERR124219	ND6115	36	439	23B	23B	2	Massachusetts	nasopharynx	2007	0.5-2	0.023			0.064	Massachusetts	PMID: 23644493	post	Boston
29304	ERR129100	CH2124	1847	439	23B	23B	2	Massachusetts	nasopharynx	2007	0.5-2	0.023			0.064	Massachusetts	PMID: 23644493	post	Boston
29305	ERR129122	GL3075	439	439	23B	23B	2	Massachusetts	nasopharynx	2007	0.5-2	0.016			0.064	Massachusetts	PMID: 23644493	post	Boston
29306	ERR129171	MD5035	36	439	23B	23B	2	Massachusetts	nasopharynx	2007	0.5-2	0.047			0.094	Massachusetts	PMID: 23644493	post	Boston
29307	ERR124238	ND6144	439	439	23B	23B	2	Massachusetts	nasopharynx	2007	0.5-2	0.023			0.094	Massachusetts	PMID: 23644493	post	Boston
29308	ERR129043	BR1058	1373	338	23B	23B	18	Massachusetts	nasopharynx	2007	0.5-2	0.125			0.032	Massachusetts	PMID: 23644493	post	Boston
29309	ERR129192	ND6008	1448	439	23B	23B	2	Massachusetts	nasopharynx	2007	0.5-2	0.023			0.094	Massachusetts	PMID: 23644493	post	Boston
29310	ERR069821	334847	81	81	23F	23F	1	Massachusetts	nasopharynx	2001	0.5-2	4		8	1	Massachusetts	PMID: 23644493	post	Boston
29311	ERR069830	365502	439	439	23F	23F	2	Massachusetts	nasopharynx	2001	0.5-2	4		0.25	0.03	Massachusetts	PMID: 23644493	post	Boston
29312	ERR068030	R34-3136	342	171	23F	23F	18	Massachusetts	nasopharynx	2004	0.5-2	0.12	2	4	0.5	Massachusetts	PMID: 23644493	post	Boston
29313	ERR069736	25310	36	439	23F	23F	2	Massachusetts	nasopharynx	2001	0.5-2	0.03				Massachusetts	PMID: 23644493	post	Boston
29314	ERR069742	44744	242	242	23F	23F	unassigned	Massachusetts	nasopharynx	2001	0.5-2	2		8	1	Massachusetts	PMID: 23644493	post	Boston
29315	ERR069785	173015	81	81	23F	23F	1	Massachusetts	nasopharynx	2001	0.5-2	4		8	1	Massachusetts	PMID: 23644493	post	Boston
29316	ERR069797	218229	81	81	23F	23F	1	Massachusetts	nasopharynx	2001	0.5-2	4		8	1	Massachusetts	PMID: 23644493	post	Boston
29317	ERR067983	R34-3078	180	180	3	3	7	Massachusetts	nasopharynx	2004	0.5-2	0.03	1	0.5	0.06	Massachusetts	PMID: 23644493	post	Boston
29318	ERR069701	R34-3202	180	180	3	3	7	Massachusetts	nasopharynx	2004	0.5-2	0.03	1	0.5	0.06	Massachusetts	PMID: 23644493	post	Boston
29319	ERR129180	MD5090	180	180	3	3	7	Massachusetts	nasopharynx	2007	0.5-2	0.016			0.064	Massachusetts	PMID: 23644493	post	Boston
29320	ERR124311	PT8093	568	568	31	31	unassigned	Massachusetts	nasopharynx	2007	0.5-2	0.023			0.047	Massachusetts	PMID: 23644493	post	Boston
29321	ERR065324	R34-3069	558	558	35B	35B	22	Massachusetts	nasopharynx	2004	0.5-2	0.06	2	0.5	0.06	Massachusetts	PMID: 23644493	post	Boston
29322	ERR065329	R34-3074	558	558	35B	35B	22	Massachusetts	nasopharynx	2004	0.5-2	0.06	2	0.5	0.06	Massachusetts	PMID: 23644493	post	Boston
29323	ERR065351	R34-3025	558	558	35B	35B	22	Massachusetts	nasopharynx	2004	0.5-2	1	2	0.5	0.06	Massachusetts	PMID: 23644493	post	Boston
29324	ERR067970	R34-3172	3632	558	35B	35B	22	Massachusetts	nasopharynx	2004	0.5-2	2	2	4	0.5	Massachusetts	PMID: 23644493	post	Boston
29325	ERR068019	R34-3119	558	558	35B	35B	22	Massachusetts	nasopharynx	2004	0.5-2	1	2	0.5	0.06	Massachusetts	PMID: 23644493	post	Boston
29326	ERR068022	R34-3122	452	452	35B	35B	unassigned	Massachusetts	nasopharynx	2004	0.5-2	0.03	2	0.5	0.06	Massachusetts	PMID: 23644493	post	Boston
29327	ERR068029	R34-3131	558	558	35B	35B	22	Massachusetts	nasopharynx	2004	0.5-2	2	2	0.5	0.06	Massachusetts	PMID: 23644493	post	Boston
29328	ERR069749	67094	558	558	35B	35B	22	Massachusetts	nasopharynx	2001	0.5-2	2		0.25	0.03	Massachusetts	PMID: 23644493	post	Boston
29329	ERR124316	PT8107	558	558	35B	35B	22	Massachusetts	nasopharynx	2007	0.5-2	1.5			0.064	Massachusetts	PMID: 23644493	post	Boston
29330	ERR129035	BR1029	558	558	35B	35B	22	Massachusetts	nasopharynx	2007	0.5-2	1.5			0.064	Massachusetts	PMID: 23644493	post	Boston
29331	ERR069728	R34-3229	558	558	35B	35B	22	Massachusetts	nasopharynx	2004	0.5-2	2	2	0.5	0.06	Massachusetts	PMID: 23644493	post	Boston
29332	ERR124250	NP7020	558	558	35B	35B	22	Massachusetts	nasopharynx	2007	0.5-2	1			6	Massachusetts	PMID: 23644493	post	Boston
29333	ERR124277	NP7122	558	558	35B	35B	22	Massachusetts	nasopharynx	2007	0.5-2	1.5			0.094	Massachusetts	PMID: 23644493	post	Boston
29334	ERR124279	PT8003	558	558	35B	35B	22	Massachusetts	nasopharynx	2007	0.5-2	1.5			0.094	Massachusetts	PMID: 23644493	post	Boston
29335	ERR124299	PT8064	558	558	35B	35B	22	Massachusetts	nasopharynx	2007	0.5-2	1.5			0.064	Massachusetts	PMID: 23644493	post	Boston
29336	ERR129099	CH2123	558	558	35B	35B	22	Massachusetts	nasopharynx	2007	0.5-2	1.5			0.064	Massachusetts	PMID: 23644493	post	Boston
29337	ERR129143	LE4062	558	558	35B	35B	22	Massachusetts	nasopharynx	2007	0.5-2	0.75			0.064	Massachusetts	PMID: 23644493	post	Boston
29338	ERR129148	LE4084	558	558	35B	35B	22	Massachusetts	nasopharynx	2007	0.5-2	1			0.047	Massachusetts	PMID: 23644493	post	Boston
29339	ERR129173	MD5042	558	558	35B	35B	22	Massachusetts	nasopharynx	2007	0.5-2	1.5			16	Massachusetts	PMID: 23644493	post	Boston
29340	ERR129179	MD5081	558	558	35B	35B	22	Massachusetts	nasopharynx	2007	0.5-2	2			0.094	Massachusetts	PMID: 23644493	post	Boston
29341	ERR124241	ND6153	558	558	35B	35B	22	Massachusetts	nasopharynx	2007	0.5-2	1.5			0.032	Massachusetts	PMID: 23644493	post	Boston
29342	ERR124275	NP7113	558	558	35B	35B	22	Massachusetts	nasopharynx	2007	0.5-2	1.5			0.047	Massachusetts	PMID: 23644493	post	Boston
29343	ERR124290	PT8035	558	558	35B	35B	22	Massachusetts	nasopharynx	2007	0.5-2	1.5			0.064	Massachusetts	PMID: 23644493	post	Boston
29344	ERR124293	PT8040	558	558	35B	35B	22	Massachusetts	nasopharynx	2007	0.5-2	1.5			0.064	Massachusetts	PMID: 23644493	post	Boston
29345	ERR124301	PT8069	558	558	35B	35B	22	Massachusetts	nasopharynx	2007	0.5-2	1			0.094	Massachusetts	PMID: 23644493	post	Boston
29346	ERR129086	CH2074	558	558	35B	35B	22	Massachusetts	nasopharynx	2007	0.5-2	1.5			0.047	Massachusetts	PMID: 23644493	post	Boston
29347	ERR129104	GL3019	558	558	35B	35B	22	Massachusetts	nasopharynx	2007	0.5-2	1.5			0.064	Massachusetts	PMID: 23644493	post	Boston
29348	ERR129163	MD5008	558	558	35B	35B	22	Massachusetts	nasopharynx	2007	0.5-2	1.5			0.064	Massachusetts	PMID: 23644493	post	Boston
29349	ERR067977	R34-3178	498	460	35F	35F	16	Massachusetts	nasopharynx	2004	0.5-2	0.03	1	0.5	0.06	Massachusetts	PMID: 23644493	post	Boston
29350	ERR068013	R34-3112	498	460	35F	35F	16	Massachusetts	nasopharynx	2004	0.5-2	0.03	2	0.5	0.06	Massachusetts	PMID: 23644493	post	Boston
29351	ERR068020	R34-3120	498	460	35F	35F	16	Massachusetts	nasopharynx	2004	0.5-2	0.03	2	0.5	0.06	Massachusetts	PMID: 23644493	post	Boston
29352	ERR069690	R34-3191	498	460	35F	35F	16	Massachusetts	nasopharynx	2004	0.5-2	0.03	2	0.5	0.06	Massachusetts	PMID: 23644493	post	Boston
29353	ERR069715	R34-3216	498	460	35F	35F	16	Massachusetts	nasopharynx	2004	0.5-2	0.06	2	0.5	0.06	Massachusetts	PMID: 23644493	post	Boston
29354	ERR124265	NP7076	498	460	35F	35F	16	Massachusetts	nasopharynx	2007	0.5-2	0.016			0.032	Massachusetts	PMID: 23644493	post	Boston
29355	ERR124282	PT8011	498	460	35F	35F	16	Massachusetts	nasopharynx	2007	0.5-2	0.023			0.094	Massachusetts	PMID: 23644493	post	Boston
29356	ERR129090	CH2084	498	460	35F	35F	16	Massachusetts	nasopharynx	2007	0.5-2	0.016			0.094	Massachusetts	PMID: 23644493	post	Boston
29357	ERR129113	GL3040	498	460	35F	35F	16	Massachusetts	nasopharynx	2007	0.5-2	0.016			0.064	Massachusetts	PMID: 23644493	post	Boston
29358	ERR069768	127530	1953	460	35F	35F	16	Massachusetts	nasopharynx	2001	0.5-2	0.06		2	0.03	Massachusetts	PMID: 23644493	post	Boston
29359	ERR124237	ND6142	498	460	35F	35F	16	Massachusetts	nasopharynx	2007	0.5-2	0.016			0.064	Massachusetts	PMID: 23644493	post	Boston
29360	ERR129151	LE4099	447	447	37	37	unassigned	Massachusetts	nasopharynx	2007	0.5-2	0.023			0.032	Massachusetts	PMID: 23644493	post	Boston
29361	ERR069775	147587	393	393	38	38	15	Massachusetts	nasopharynx	2001	0.5-2	0.06		0.25	0.03	Massachusetts	PMID: 23644493	post	Boston
29362	ERR129040	BR1048	393	393	38	38	15	Massachusetts	nasopharynx	2007	0.5-2	0.016			0.016	Massachusetts	PMID: 23644493	post	Boston
29363	ERR069758	95344	199	199	7C	7C	4	Massachusetts	nasopharynx	2001	0.5-2	0.03		0.12	0.03	Massachusetts	PMID: 23644493	post	Boston
29364	ERR124243	ND6158	191	191	7F	7F	unassigned	Massachusetts	nasopharynx	2007	0.5-2	0.023			0.094	Massachusetts	PMID: 23644493	post	Boston
29365	ERR129067	BR1116	191	191	7F	7F	unassigned	Massachusetts	nasopharynx	2007	0.5-2	0.016			0.064	Massachusetts	PMID: 23644493	post	Boston
29366	ERR069769	132571	405	218	9N	9N	unassigned	Massachusetts	nasopharynx	2001	0.5-2	0.03		0.25	0.03	Massachusetts	PMID: 23644493	post	Boston
29367	ERR124226	ND6123	405	218	9N	9N	unassigned	Massachusetts	nasopharynx	2007	0.5-2	0.023			0.094	Massachusetts	PMID: 23644493	post	Boston
29368	ERR069799	234323	156	156/162	9V	9V	17	Massachusetts	nasopharynx	2001	0.5-2	4		0.5	0.03	Massachusetts	PMID: 23644493	post	Boston
29369	ERR069818	312942	156	156/162	9V	9V	17	Massachusetts	nasopharynx	2001	0.5-2	4		0.25	0.03	Massachusetts	PMID: 23644493	post	Boston
29370	ERR065341	R34-3015	448	448	NT	NT	21	Massachusetts	nasopharynx	2004	0.5-2	0.03	2	0.5	0.06	Massachusetts	PMID: 23644493	post	Boston
29371	ERR068009	R34-3108	2011	15	NT	NT	unassigned	Massachusetts	nasopharynx	2004	0.5-2	2	2	0.5	0.06	Massachusetts	PMID: 23644493	post	Boston
29372	ERR067993	R34-3088	344	344	NT	NT	20	Massachusetts	nasopharynx	2004	0.5-2					Massachusetts	PMID: 23644493	post	Boston
29373	ERR069803	255210	449	344	NT	NT	20	Massachusetts	nasopharynx	2001	0.5-2					Massachusetts	PMID: 23644493	post	Boston
29374	ERR124278	PT8000	448	448	NT	NT	21	Massachusetts	nasopharynx	2007	0.5-2	0.02			0.094	Massachusetts	PMID: 23644493	post	Boston
29375	ERR065310	R34-3054	62	62	11A	11A	5	Massachusetts	nasopharynx	2004	<0.5	0.03	2	0.5	0.06	Massachusetts	PMID: 23644493	post	Boston
29376	ERR129214	ND6103	62	62	11A	11A	5	Massachusetts	nasopharynx	2007	<0.5	0.023			0.023	Massachusetts	PMID: 23644493	post	Boston
29377	ERR129093	CH2091	62	62	11A	11A	5	Massachusetts	nasopharynx	2007	<0.5	0.023			0.064	Massachusetts	PMID: 23644493	post	Boston
29378	ERR069824	341365	124	124	14	14	unassigned	Massachusetts	nasopharynx	2001	<0.5	0.03		0.25	0.03	Massachusetts	PMID: 23644493	post	Boston
29379	ERR129060	BR1106	63	63	15A	15A	3	Massachusetts	nasopharynx	2007	<0.5	0.064			256	Massachusetts	PMID: 23644493	post	Boston
29380	ERR124283	PT8013	63	63	15A	15A	3	Massachusetts	nasopharynx	2007	<0.5	0.25			256	Massachusetts	PMID: 23644493	post	Boston
29381	ERR065972	492706	199	199	15B/C	15B/C	4	Massachusetts	nasopharynx	2001	<0.5	0.03		0.12	0.03	Massachusetts	PMID: 23644493	post	Boston
29382	ERR065312	R34-3056	1924	392	17F	17F	14	Massachusetts	nasopharynx	2004	<0.5	0.03	1	0.5	0.06	Massachusetts	PMID: 23644493	post	Boston
29383	ERR129170	MD5033	199	199	19A	19A	4	Massachusetts	nasopharynx	2007	<0.5	0.023			0.094	Massachusetts	PMID: 23644493	post	Boston
29384	ERR069714	R34-3215	1925	156/162	19A	19A	17	Massachusetts	nasopharynx	2004	<0.5	0.25	2	0.5	0.5	Massachusetts	PMID: 23644493	post	Boston
29385	ERR129049	BR1080	320	236/271/320	19A	19A	23	Massachusetts	nasopharynx	2007	<0.5	3			256	Massachusetts	PMID: 23644493	post	Boston
29386	ERR129120	GL3066	199	199	19A	19A	4	Massachusetts	nasopharynx	2007	<0.5	0.094			0.064	Massachusetts	PMID: 23644493	post	Boston
29387	ERR129153	LE4106	199	199	19A	19A	4	Massachusetts	nasopharynx	2007	<0.5	0.094			0.064	Massachusetts	PMID: 23644493	post	Boston
29388	ERR124270	NP7101	876	199	19A	19A	4	Massachusetts	nasopharynx	2007	<0.5	0.094			8	Massachusetts	PMID: 23644493	post	Boston
29389	ERR069698	R34-3199	63	63	19A	19A	3	Massachusetts	nasopharynx	2004	<0.5	0.25	4	4	0.5	Massachusetts	PMID: 23644493	post	Boston
29390	ERR129062	BR1111	3292	236/271/320	19F	19F	23	Massachusetts	nasopharynx	2007	<0.5	1			256	Massachusetts	PMID: 23644493	post	Boston
29391	ERR129076	CH2026	438	439	23A	23A	2	Massachusetts	nasopharynx	2007	<0.5	0.064			0.064	Massachusetts	PMID: 23644493	post	Boston
29392	ERR129052	BR1084	36	439	23B	23B	2	Massachusetts	nasopharynx	2007	<0.5	0.023			0.094	Massachusetts	PMID: 23644493	post	Boston
29393	ERR129208	ND6059	1847	439	23B	23B	2	Massachusetts	nasopharynx	2007	<0.5	0.023			0.064	Massachusetts	PMID: 23644493	post	Boston
29394	ERR124257	NP7053	2705	100	33F	33F	5	Massachusetts	nasopharynx	2007	<0.5	0.023			4	Massachusetts	PMID: 23644493	post	Boston
29395	ERR067962	R34-3164	1947	558	35B	35B	22	Massachusetts	nasopharynx	2004	<0.5	2	2	0.5	0.06	Massachusetts	PMID: 23644493	post	Boston
29396	ERR067963	R34-3165	558	558	35B	35B	22	Massachusetts	nasopharynx	2004	<0.5	2	2	0.5	0.5	Massachusetts	PMID: 23644493	post	Boston
29397	ERR069726	R34-3227	558	558	35B	35B	22	Massachusetts	nasopharynx	2004	<0.5	2	2	0.5	0.06	Massachusetts	PMID: 23644493	post	Boston
29398	ERR129087	CH2075	558	558	35B	35B	22	Massachusetts	nasopharynx	2007	<0.5	1.5			4	Massachusetts	PMID: 23644493	post	Boston
29399	ERR129200	ND6038	558	558	35B	35B	22	Massachusetts	nasopharynx	2007	<0.5	1.5			256	Massachusetts	PMID: 23644493	post	Boston
29400	ERR124304	PT8076	498	460	35F	35F	16	Massachusetts	nasopharynx	2007	<0.5	0.023			0.064	Massachusetts	PMID: 23644493	post	Boston
29401	ERR124276	NP7118	191	191	7F	7F	unassigned	Massachusetts	nasopharynx	2007	<0.5	0.016			0.064	Massachusetts	PMID: 23644493	post	Boston
29402	ERR124320	422264	156	156/162	9V	9V	17	Massachusetts	nasopharynx	2001	<0.5	4		0.25	0.03	Massachusetts	PMID: 23644493	post	Boston
29403	ERR129077	CH2029	162	156/162	9V	9V	17	Massachusetts	nasopharynx	2007	<0.5	0.023			0.094	Massachusetts	PMID: 23644493	post	Boston
29404	ERR129071	CH2006	3288	1106	NT	NT	unassigned	Massachusetts	nasopharynx	2007	<0.5	0.023			0.094	Massachusetts	PMID: 23644493	post	Boston
29405	ERR129130	LE4012	448	448	NT	NT	21	Massachusetts	nasopharynx	2007	<0.5	0.02			0.064	Massachusetts	PMID: 23644493	post	Boston
29406	ERR069716	R34-3217	180	180	3	3	7	Massachusetts	nasopharynx	2004	2-3	0.03	1	0.5	0.06	Massachusetts	PMID: 23644493	post	Boston
29407	ERR069730	R34-3231	124	124	14	14	unassigned	Massachusetts	nasopharynx	2004	2-3	0.06	2	0.5	0.06	Massachusetts	PMID: 23644493	post	Boston
29408	ERR067975	R34-3176	1902	1902/7412	34	34	unassigned	Massachusetts	nasopharynx	2004	2-3	0.03	2	0.5	0.06	Massachusetts	PMID: 23644493	post	Boston
29409	ERR068016	R34-3115	547	15	34	34	unassigned	Massachusetts	nasopharynx	2004	2-3	0.03	2	0.5	0.06	Massachusetts	PMID: 23644493	post	Boston
29410	ERR065321	R34-3065	393	393	38	38	15	Massachusetts	nasopharynx	2004	2-3	0.25	2	0.5	0.06	Massachusetts	PMID: 23644493	post	Boston
29411	ERR068012	R34-3111	816	460	10A	10A	16	Massachusetts	nasopharynx	2004	2-3	0.12	1	0.5	0.06	Massachusetts	PMID: 23644493	post	Boston
29412	ERR124285	PT8016	461	460	10A	10A	16	Massachusetts	nasopharynx	2007	2-3	0.023			0.094	Massachusetts	PMID: 23644493	post	Boston
29413	ERR129126	LE4000	3290	460	10A	10A	16	Massachusetts	nasopharynx	2007	2-3	0.023			0.094	Massachusetts	PMID: 23644493	post	Boston
29414	ERR129158	LE4124	816	460	10A	10A	16	Massachusetts	nasopharynx	2007	2-3	0.023			0.047	Massachusetts	PMID: 23644493	post	Boston
29415	ERR068040	R34-3147	1913	62	11A	11A	5	Massachusetts	nasopharynx	2004	2-3	0.03	2	0.5	0.06	Massachusetts	PMID: 23644493	post	Boston
29416	ERR069808	277394	10505	1934/10505	11A	11A	unassigned	Massachusetts	nasopharynx	2001	2-3	0.06		8	0.03	Massachusetts	PMID: 23644493	post	Boston
29417	ERR069822	335574	62	62	11A	11A	5	Massachusetts	nasopharynx	2001	2-3	0.03		0.25	0.03	Massachusetts	PMID: 23644493	post	Boston
29418	ERR069837	386329	1913	62	11A	11A	5	Massachusetts	nasopharynx	2001	2-3	0.03		0.25	0.03	Massachusetts	PMID: 23644493	post	Boston
29419	ERR069702	R34-3203	62	62	11A	11A	5	Massachusetts	nasopharynx	2004	2-3	0.03	2	0.5	0.06	Massachusetts	PMID: 23644493	post	Boston
29420	ERR124240	ND6151	62	62	11A	11A	5	Massachusetts	nasopharynx	2007	2-3	0.023			0.064	Massachusetts	PMID: 23644493	post	Boston
29421	ERR129080	CH2054	3276	62	11A	11A	5	Massachusetts	nasopharynx	2007	2-3	0.023			0.032	Massachusetts	PMID: 23644493	post	Boston
29422	ERR129139	LE4050	62	62	11A	11A	5	Massachusetts	nasopharynx	2007	2-3	0.032			0.094	Massachusetts	PMID: 23644493	post	Boston
29423	ERR129177	MD5070	62	62	11A	11A	5	Massachusetts	nasopharynx	2007	2-3	0.023			0.032	Massachusetts	PMID: 23644493	post	Boston
29424	ERR129215	ND6104	62	62	11A	11A	5	Massachusetts	nasopharynx	2007	2-3	0.016			0.047	Massachusetts	PMID: 23644493	post	Boston
29425	ERR065964	459747	62	62	11A	11A	5	Massachusetts	nasopharynx	2001	2-3	0.03		0.25	0.06	Massachusetts	PMID: 23644493	post	Boston
29426	ERR069752	74124	1913	62	11A	11A	5	Massachusetts	nasopharynx	2001	2-3	0.03				Massachusetts	PMID: 23644493	post	Boston
29427	ERR065293	R34-3036	1914	63	15A	15A	3	Massachusetts	nasopharynx	2004	2-3	0.25	2	0.5	0.06	Massachusetts	PMID: 23644493	post	Boston
29428	ERR065320	R34-3064	63	63	15A	15A	3	Massachusetts	nasopharynx	2004	2-3	0.12	4	4	0.5	Massachusetts	PMID: 23644493	post	Boston
29429	ERR068049	R34-3158	63	63	15A	15A	3	Massachusetts	nasopharynx	2004	2-3	0.25	4	4	0.5	Massachusetts	PMID: 23644493	post	Boston
29430	ERR069725	R34-3226	63	63	15A	15A	3	Massachusetts	nasopharynx	2004	2-3	0.25	4	4	0.5	Massachusetts	PMID: 23644493	post	Boston
29431	ERR124272	NP7105	1915	63	15A	15A	3	Massachusetts	nasopharynx	2007	2-3	0.19			256	Massachusetts	PMID: 23644493	post	Boston
29432	ERR065291	R34-3034	199	199	15B/C	15B/C	4	Massachusetts	nasopharynx	2004	2-3	0.06	2	0.5	0.06	Massachusetts	PMID: 23644493	post	Boston
29433	ERR068010	R34-3109	162	156/162	15B/C	15B/C	17	Massachusetts	nasopharynx	2004	2-3					Massachusetts	PMID: 23644493	post	Boston
29434	ERR068044	R34-3153	199	199	15B/C	15B/C	4	Massachusetts	nasopharynx	2004	2-3	0.03	2	0.5	0.06	Massachusetts	PMID: 23644493	post	Boston
29435	ERR068045	R34-3154	199	199	15B/C	15B/C	4	Massachusetts	nasopharynx	2004	2-3	0.03	2	0.5	0.06	Massachusetts	PMID: 23644493	post	Boston
29436	ERR069705	R34-3206	199	199	15B/C	15B/C	4	Massachusetts	nasopharynx	2004	2-3	0.06	2	0.5	0.06	Massachusetts	PMID: 23644493	post	Boston
29437	ERR124313	PT8098	199	199	15B/C	15B/C	4	Massachusetts	nasopharynx	2007	2-3	0.023			3	Massachusetts	PMID: 23644493	post	Boston
29438	ERR124319	PT8120	3280	138/176	15B/C	15B/C	18	Massachusetts	nasopharynx	2007	2-3	0.38			0.5	Massachusetts	PMID: 23644493	post	Boston
29439	ERR065340	R34-3014	199	199	15B/C	15B/C	4	Massachusetts	nasopharynx	2004	2-3	0.06	2	0.5	0.5	Massachusetts	PMID: 23644493	post	Boston
29440	ERR124244	NP7004	346	346	15B/C	15B/C	unassigned	Massachusetts	nasopharynx	2007	2-3	0.38			0.064	Massachusetts	PMID: 23644493	post	Boston
29441	ERR129033	BR1023	199	199	15B/C	15B/C	4	Massachusetts	nasopharynx	2007	2-3	0.023			0.064	Massachusetts	PMID: 23644493	post	Boston
29442	ERR129034	BR1025	199	199	15B/C	15B/C	4	Massachusetts	nasopharynx	2007	2-3	0.023			0.047	Massachusetts	PMID: 23644493	post	Boston
29443	ERR129144	LE4073	162	156/162	15B/C	15B/C	17	Massachusetts	nasopharynx	2007	2-3	0.023			0.064	Massachusetts	PMID: 23644493	post	Boston
29444	ERR129175	MD5052	199	199	15B/C	15B/C	4	Massachusetts	nasopharynx	2007	2-3	0.032			0.047	Massachusetts	PMID: 23644493	post	Boston
29445	ERR124220	ND6116	199	199	15B/C	15B/C	4	Massachusetts	nasopharynx	2007	2-3	0.023			0.032	Massachusetts	PMID: 23644493	post	Boston
29446	ERR124271	NP7103	659	659	16F	16F	unassigned	Massachusetts	nasopharynx	2007	2-3	0.02			0.064	Massachusetts	PMID: 23644493	post	Boston
29447	ERR124218	ND6111	392	392	17F	17F	14	Massachusetts	nasopharynx	2007	2-3	0.023			0.125	Massachusetts	PMID: 23644493	post	Boston
29448	ERR124306	PT8082	392	392	17F	17F	14	Massachusetts	nasopharynx	2007	2-3	0.02			0.047	Massachusetts	PMID: 23644493	post	Boston
29449	ERR069814	303656	496	496	18C	18C	5	Massachusetts	nasopharynx	2001	2-3	0.03		0.12	0.03	Massachusetts	PMID: 23644493	post	Boston
29450	ERR067982	R34-3183	276	230	19A	19A	1	Massachusetts	nasopharynx	2004	2-3	2	2	4	0.5	Massachusetts	PMID: 23644493	post	Boston
29451	ERR067998	R34-3093	1925	156/162	19A	19A	17	Massachusetts	nasopharynx	2004	2-3	0.25	2	0.5	0.5	Massachusetts	PMID: 23644493	post	Boston
29452	ERR069794	210162	1936	199	19A	19A	4	Massachusetts	nasopharynx	2001	2-3	2		0.12	0.03	Massachusetts	PMID: 23644493	post	Boston
29453	ERR129063	BR1112	199	199	19A	19A	4	Massachusetts	nasopharynx	2007	2-3	0.094			0.094	Massachusetts	PMID: 23644493	post	Boston
29454	ERR065317	R34-3061	667	199	19A	19A	4	Massachusetts	nasopharynx	2004	2-3	0.03	2	0.5	0.06	Massachusetts	PMID: 23644493	post	Boston
29455	ERR069684	R34-3185	199	199	19A	19A	4	Massachusetts	nasopharynx	2004	2-3	0.12	1	0.5	0.06	Massachusetts	PMID: 23644493	post	Boston
29456	ERR129059	BR1105	199	199	19A	19A	4	Massachusetts	nasopharynx	2007	2-3	0.125			0.064	Massachusetts	PMID: 23644493	post	Boston
29457	ERR129075	CH2017	320	236/271/320	19A	19A	23	Massachusetts	nasopharynx	2007	2-3	6			4	Massachusetts	PMID: 23644493	post	Boston
29458	ERR124280	PT8004	667	199	19A	19A	4	Massachusetts	nasopharynx	2007	2-3	0.023			0.094	Massachusetts	PMID: 23644493	post	Boston
29459	ERR129108	GL3029	199	199	19A	19A	4	Massachusetts	nasopharynx	2007	2-3	0.5			6	Massachusetts	PMID: 23644493	post	Boston
29460	ERR129136	LE4038	695	247	19A	19A	unassigned	Massachusetts	nasopharynx	2007	2-3	0.094			0.094	Massachusetts	PMID: 23644493	post	Boston
29461	ERR068014	R34-3113	43	15	19F	19F	unassigned	Massachusetts	nasopharynx	2004	2-3	0.03	2	0.5	0.06	Massachusetts	PMID: 23644493	post	Boston
29462	ERR068035	R34-3141	271	236/271/320	19F	19F	23	Massachusetts	nasopharynx	2004	2-3	4	2	4	0.5	Massachusetts	PMID: 23644493	post	Boston
29463	ERR069692	R34-3193	1903	395	19F	19F	unassigned	Massachusetts	nasopharynx	2004	2-3	0.03	2	0.5	0.06	Massachusetts	PMID: 23644493	post	Boston
29464	ERR069793	209930	236	236/271/320	19F	19F	23	Massachusetts	nasopharynx	2001	2-3	2		8	1	Massachusetts	PMID: 23644493	post	Boston
29465	ERR069810	284968	425	395	19F	19F	unassigned	Massachusetts	nasopharynx	2001	2-3	0.06		0.25	0.03	Massachusetts	PMID: 23644493	post	Boston
29466	ERR069723	R34-3224	425	395	19F	19F	unassigned	Massachusetts	nasopharynx	2004	2-3	0.06	2	0.5	0.06	Massachusetts	PMID: 23644493	post	Boston
29467	ERR069842	404463	236	236/271/320	19F	19F	23	Massachusetts	nasopharynx	2001	2-3	4		8	1	Massachusetts	PMID: 23644493	post	Boston
29468	ERR129094	CH2105	43	15	19F	19F	unassigned	Massachusetts	nasopharynx	2007	2-3	0.016			0.064	Massachusetts	PMID: 23644493	post	Boston
29469	ERR065343	R34-3017	433	433	22F	22F	13	Massachusetts	nasopharynx	2004	2-3	0.06	2	0.5	0.06	Massachusetts	PMID: 23644493	post	Boston
29470	ERR067995	R34-3090	1337	433	22F	22F	13	Massachusetts	nasopharynx	2004	2-3	0.06	2	0.5	0.06	Massachusetts	PMID: 23644493	post	Boston
29471	ERR068037	R34-3143	433	433	22F	22F	13	Massachusetts	nasopharynx	2004	2-3	0.12	2	0.5	0.06	Massachusetts	PMID: 23644493	post	Boston
29472	ERR069738	35100	1901	433	22F	22F	13	Massachusetts	nasopharynx	2001	2-3	0.03		0.25	0.03	Massachusetts	PMID: 23644493	post	Boston
29473	ERR124248	NP7013	433	433	22F	22F	13	Massachusetts	nasopharynx	2007	2-3	0.023			0.047	Massachusetts	PMID: 23644493	post	Boston
29474	ERR069767	120581	433	433	22F	22F	13	Massachusetts	nasopharynx	2001	2-3	0.03		0.25	0.03	Massachusetts	PMID: 23644493	post	Boston
29475	ERR065322	R34-3067	1839	439	23A	23A	2	Massachusetts	nasopharynx	2004	2-3	1	1	0.5	0.06	Massachusetts	PMID: 23644493	post	Boston
29476	ERR068023	R34-3123	338	338	23A	23A	18	Massachusetts	nasopharynx	2004	2-3	0.12	2	0.5	0.06	Massachusetts	PMID: 23644493	post	Boston
29477	ERR129133	LE4020	42	439	23A	23A	2	Massachusetts	nasopharynx	2007	2-3	0.023			0.094	Massachusetts	PMID: 23644493	post	Boston
29478	ERR129167	MD5029	338	338	23A	23A	18	Massachusetts	nasopharynx	2007	2-3	0.094			0.064	Massachusetts	PMID: 23644493	post	Boston
29479	ERR129029	BR1014	36	439	23B	23B	2	Massachusetts	nasopharynx	2007	2-3	0.047			0.064	Massachusetts	PMID: 23644493	post	Boston
29480	ERR129155	LE4117	439	439	23B	23B	2	Massachusetts	nasopharynx	2007	2-3	0.023			0.064	Massachusetts	PMID: 23644493	post	Boston
29481	ERR124227	ND6124	1373	338	23B	23B	18	Massachusetts	nasopharynx	2007	2-3	0.125			0.064	Massachusetts	PMID: 23644493	post	Boston
29482	ERR069694	R34-3195	439	439	23B	23B	2	Massachusetts	nasopharynx	2004	2-3	0.03	2	0.5	0.5	Massachusetts	PMID: 23644493	post	Boston
29483	ERR065331	R34-3076	36	439	23F	23F	2	Massachusetts	nasopharynx	2004	2-3	0.03	2	0.5	0.06	Massachusetts	PMID: 23644493	post	Boston
29484	ERR065955	427937	627	439	23F	23F	2	Massachusetts	nasopharynx	2001	2-3	4		0.12		Massachusetts	PMID: 23644493	post	Boston
29485	ERR069743	49470	629	439	23F	23F	2	Massachusetts	nasopharynx	2001	2-3	0.06		0.25	0.03	Massachusetts	PMID: 23644493	post	Boston
29486	ERR069790	203692	36	439	23F	23F	2	Massachusetts	nasopharynx	2001	2-3	0.03		0.12	0.03	Massachusetts	PMID: 23644493	post	Boston
29487	ERR067989	R34-3084	180	180	3	3	7	Massachusetts	nasopharynx	2004	2-3	0.03	1	0.5	0.06	Massachusetts	PMID: 23644493	post	Boston
29488	ERR069832	369820	180	180	3	3	7	Massachusetts	nasopharynx	2001	2-3	0.03		0.5	0.06	Massachusetts	PMID: 23644493	post	Boston
29489	ERR129135	LE4030	568	568	31	31	unassigned	Massachusetts	nasopharynx	2007	2-3	0.032			0.094	Massachusetts	PMID: 23644493	post	Boston
29490	ERR067972	R34-3173	100	100	33F	33F	5	Massachusetts	nasopharynx	2004	2-3	0.03	2	0.5	0.06	Massachusetts	PMID: 23644493	post	Boston
29491	ERR065959	438180	547	15	34	34	unassigned	Massachusetts	nasopharynx	2001	2-3	0.03		0.25	0.03	Massachusetts	PMID: 23644493	post	Boston
29492	ERR065300	R34-3044	558	558	35B	35B	22	Massachusetts	nasopharynx	2004	2-3	1	2	0.5	0.06	Massachusetts	PMID: 23644493	post	Boston
29493	ERR129134	LE4021	3277	Singleton_3277	35B	35B	22	Massachusetts	nasopharynx	2007	2-3	2			0.064	Massachusetts	PMID: 23644493	post	Boston
29494	ERR129051	BR1082	498	460	35F	35F	16	Massachusetts	nasopharynx	2007	2-3	0.016			0.064	Massachusetts	PMID: 23644493	post	Boston
29495	ERR129132	LE4019	498	460	35F	35F	16	Massachusetts	nasopharynx	2007	2-3	0.023			0.094	Massachusetts	PMID: 23644493	post	Boston
29496	ERR065968	473937	498	460	35F	35F	16	Massachusetts	nasopharynx	2001	2-3	0.03		0.12	0.03	Massachusetts	PMID: 23644493	post	Boston
29497	ERR129047	BR1074	3284	1797	7C	7C	unassigned	Massachusetts	nasopharynx	2007	2-3	0.023			0.032	Massachusetts	PMID: 23644493	post	Boston
29498	ERR129187	ND6000	1797	1797	7C	7C	unassigned	Massachusetts	nasopharynx	2007	2-3	0.02			0.094	Massachusetts	PMID: 23644493	post	Boston
29499	ERR124292	PT8039	191	191	7F	7F	unassigned	Massachusetts	nasopharynx	2007	2-3	0.023			0.094	Massachusetts	PMID: 23644493	post	Boston
29500	ERR129162	MD5007	66	66	9N	9N	1	Massachusetts	nasopharynx	2007	2-3	0.023			0.064	Massachusetts	PMID: 23644493	post	Boston
29501	ERR065974	508907	448	448	NT	NT	21	Massachusetts	nasopharynx	2001	2-3	0.03		0.25	0.03	Massachusetts	PMID: 23644493	post	Boston
29502	ERR069750	72511	180	180	3	3	7	Massachusetts	nasopharynx	2001	3-7	0.03		0.25	0.03	Massachusetts	PMID: 23644493	post	Boston
29503	ERR069815	304793	447	447	37	37	unassigned	Massachusetts	nasopharynx	2001	3-7	0.03		0.25	0.03	Massachusetts	PMID: 23644493	post	Boston
29504	ERR069773	144370	393	393	38	38	15	Massachusetts	nasopharynx	2001	3-7	0.03		0.25	0.03	Massachusetts	PMID: 23644493	post	Boston
29505	ERR065350	R34-3024	585	460	10A	10A	16	Massachusetts	nasopharynx	2004	3-7	0.03	2	0.5	0.06	Massachusetts	PMID: 23644493	post	Boston
29506	ERR068048	R34-3157	97	460	10A	10A	16	Massachusetts	nasopharynx	2004	3-7	0.03	2	0.5	0.06	Massachusetts	PMID: 23644493	post	Boston
29507	ERR065347	R34-3021	585	460	10A	10A	16	Massachusetts	nasopharynx	2004	3-7	0.03	2	0.5	0.06	Massachusetts	PMID: 23644493	post	Boston
29508	ERR129199	ND6034	816	460	10A	10A	16	Massachusetts	nasopharynx	2007	3-7	0.023			0.094	Massachusetts	PMID: 23644493	post	Boston
29509	ERR065308	R34-3052	62	62	11A	11A	5	Massachusetts	nasopharynx	2004	3-7	0.03	2	0.5	0.06	Massachusetts	PMID: 23644493	post	Boston
29510	ERR067968	R34-3170	62	62	11A	11A	5	Massachusetts	nasopharynx	2004	3-7	0.03	2	0.5	0.06	Massachusetts	PMID: 23644493	post	Boston
29511	ERR068000	R34-3095	62	62	11A	11A	5	Massachusetts	nasopharynx	2004	3-7	0.03	2	0.5	0.06	Massachusetts	PMID: 23644493	post	Boston
29512	ERR068041	R34-3149	408	62	11A	11A	5	Massachusetts	nasopharynx	2004	3-7	0.03	2	0.5	0.06	Massachusetts	PMID: 23644493	post	Boston
29513	ERR068047	R34-3156	62	62	11A	11A	5	Massachusetts	nasopharynx	2004	3-7	0.03	2	0.5	0.06	Massachusetts	PMID: 23644493	post	Boston
29514	ERR069804	263137	62	62	11A	11A	5	Massachusetts	nasopharynx	2001	3-7	0.03		0.25	0.03	Massachusetts	PMID: 23644493	post	Boston
29515	ERR069839	389109	62	62	11A	11A	5	Massachusetts	nasopharynx	2001	3-7	0.06		0.25	0.03	Massachusetts	PMID: 23644493	post	Boston
29516	ERR129037	BR1039	62	62	11A	11A	5	Massachusetts	nasopharynx	2007	3-7	0.023			0.047	Massachusetts	PMID: 23644493	post	Boston
29517	ERR129154	LE4111	62	62	11A	11A	5	Massachusetts	nasopharynx	2007	3-7	0.023			0.064	Massachusetts	PMID: 23644493	post	Boston
29518	ERR129159	LE4127	62	62	11A	11A	5	Massachusetts	nasopharynx	2007	3-7	0.023			0.032	Massachusetts	PMID: 23644493	post	Boston
29519	ERR067985	R34-3080	62	62	11A	11A	5	Massachusetts	nasopharynx	2004	3-7	0.03	4	0.5	0.06	Massachusetts	PMID: 23644493	post	Boston
29520	ERR067986	R34-3081	62	62	11A	11A	5	Massachusetts	nasopharynx	2004	3-7	0.03	4	0.5	0.06	Massachusetts	PMID: 23644493	post	Boston
29521	ERR068046	R34-3155	62	62	11A	11A	5	Massachusetts	nasopharynx	2004	3-7	0.03	2	0.5	0.06	Massachusetts	PMID: 23644493	post	Boston
29522	ERR069760	102720	62	62	11A	11A	5	Massachusetts	nasopharynx	2001	3-7	0.06		0.25	0.03	Massachusetts	PMID: 23644493	post	Boston
29523	ERR124268	NP7095	62	62	11A	11A	5	Massachusetts	nasopharynx	2007	3-7	0.023			0.064	Massachusetts	PMID: 23644493	post	Boston
29524	ERR129053	BR1085	156	156/162	11A	11A	17	Massachusetts	nasopharynx	2007	3-7	0.38			0.094	Massachusetts	PMID: 23644493	post	Boston
29525	ERR129079	CH2053	62	62	11A	11A	5	Massachusetts	nasopharynx	2007	3-7	0.023			0.032	Massachusetts	PMID: 23644493	post	Boston
29526	ERR129211	ND6085	62	62	11A	11A	5	Massachusetts	nasopharynx	2007	3-7	0.023			0.064	Massachusetts	PMID: 23644493	post	Boston
29527	ERR069713	R34-3214	62	62	11A	11A	5	Massachusetts	nasopharynx	2004	3-7	0.03	2	0.5	0.06	Massachusetts	PMID: 23644493	post	Boston
29528	ERR129131	LE4018	62	62	11A	11A	5	Massachusetts	nasopharynx	2007	3-7	0.023			0.064	Massachusetts	PMID: 23644493	post	Boston
29529	ERR069806	268660	124	124	14	14	unassigned	Massachusetts	nasopharynx	2001	3-7	0.03		0.25	0.06	Massachusetts	PMID: 23644493	post	Boston
29530	ERR069816	306435	124	124	14	14	unassigned	Massachusetts	nasopharynx	2001	3-7	0.03		0.12	0.03	Massachusetts	PMID: 23644493	post	Boston
29531	ERR065956	430772	124	124	14	14	unassigned	Massachusetts	nasopharynx	2001	3-7	0.03		0.25	0.03	Massachusetts	PMID: 23644493	post	Boston
29532	ERR069772	142534	124	124	14	14	unassigned	Massachusetts	nasopharynx	2001	3-7	0.03		0.25	0.03	Massachusetts	PMID: 23644493	post	Boston
29533	ERR068026	R34-3126	63	63	15A	15A	3	Massachusetts	nasopharynx	2004	3-7	0.25	4	4	0.5	Massachusetts	PMID: 23644493	post	Boston
29534	ERR068028	R34-3130	63	63	15A	15A	3	Massachusetts	nasopharynx	2004	3-7	0.25	4	4	0.5	Massachusetts	PMID: 23644493	post	Boston
29535	ERR129061	BR1109	63	63	15A	15A	3	Massachusetts	nasopharynx	2007	3-7	0.125			256	Massachusetts	PMID: 23644493	post	Boston
29536	ERR065297	R34-3040	63	63	15A	15A	3	Massachusetts	nasopharynx	2004	3-7	0.03	4	0.5	0.5	Massachusetts	PMID: 23644493	post	Boston
29537	ERR068032	R34-3138	63	63	15A	15A	3	Massachusetts	nasopharynx	2004	3-7	0.25	4	4	0.5	Massachusetts	PMID: 23644493	post	Boston
29538	ERR068042	R34-3150	1914	63	15A	15A	3	Massachusetts	nasopharynx	2004	3-7	0.25	2	0.5	0.06	Massachusetts	PMID: 23644493	post	Boston
29539	ERR069724	R34-3225	63	63	15A	15A	3	Massachusetts	nasopharynx	2004	3-7	0.25	4	4	0.5	Massachusetts	PMID: 23644493	post	Boston
29540	ERR124249	NP7017	63	63	15A	15A	3	Massachusetts	nasopharynx	2007	3-7	0.19			256	Massachusetts	PMID: 23644493	post	Boston
29541	ERR124274	NP7112	1915	63	15A	15A	3	Massachusetts	nasopharynx	2007	3-7	0.25			256	Massachusetts	PMID: 23644493	post	Boston
29542	ERR124300	PT8065	63	63	15A	15A	3	Massachusetts	nasopharynx	2007	3-7	0.25			32	Massachusetts	PMID: 23644493	post	Boston
29543	ERR124239	ND6147	63	63	15A	15A	3	Massachusetts	nasopharynx	2007	3-7	0.38			256	Massachusetts	PMID: 23644493	post	Boston
29544	ERR065287	R34-3030	199	199	15B/C	15B/C	4	Massachusetts	nasopharynx	2004	3-7	0.03	1	0.5	0.06	Massachusetts	PMID: 23644493	post	Boston
29545	ERR065288	R34-3031	199	199	15B/C	15B/C	4	Massachusetts	nasopharynx	2004	3-7	0.03	2	0.5	0.06	Massachusetts	PMID: 23644493	post	Boston
29546	ERR069711	R34-3212	199	199	15B/C	15B/C	4	Massachusetts	nasopharynx	2004	3-7	0.06	2	0.5	0.06	Massachusetts	PMID: 23644493	post	Boston
29547	ERR069761	103453	1938	199	15B/C	15B/C	4	Massachusetts	nasopharynx	2001	3-7	0.06		8	0.5	Massachusetts	PMID: 23644493	post	Boston
29548	ERR069795	217475	199	199	15B/C	15B/C	4	Massachusetts	nasopharynx	2001	3-7	0.03		0.25	0.03	Massachusetts	PMID: 23644493	post	Boston
29549	ERR069829	365152	199	199	15B/C	15B/C	4	Massachusetts	nasopharynx	2001	3-7	0.03		0.12	0.03	Massachusetts	PMID: 23644493	post	Boston
29550	ERR129186	MD5110	199	199	15B/C	15B/C	4	Massachusetts	nasopharynx	2007	3-7	0.023			8	Massachusetts	PMID: 23644493	post	Boston
29551	ERR065970	483391	199	199	15B/C	15B/C	4	Massachusetts	nasopharynx	2001	3-7	0.03		0.25	0.03	Massachusetts	PMID: 23644493	post	Boston
29552	ERR067960	R34-3160	199	199	15B/C	15B/C	4	Massachusetts	nasopharynx	2004	3-7	0.03	2	0.5	0.06	Massachusetts	PMID: 23644493	post	Boston
29553	ERR067974	R34-3175	199	199	15B/C	15B/C	4	Massachusetts	nasopharynx	2004	3-7	0.03	2	0.5	0.06	Massachusetts	PMID: 23644493	post	Boston
29554	ERR069828	362412	199	199	15B/C	15B/C	4	Massachusetts	nasopharynx	2001	3-7					Massachusetts	PMID: 23644493	post	Boston
29555	ERR124225	ND6121	199	199	15B/C	15B/C	4	Massachusetts	nasopharynx	2007	3-7	0.032			0.094	Massachusetts	PMID: 23644493	post	Boston
29556	ERR124229	ND6132	199	199	15B/C	15B/C	4	Massachusetts	nasopharynx	2007	3-7	0.032			0.125	Massachusetts	PMID: 23644493	post	Boston
29557	ERR124267	NP7081	199	199	15B/C	15B/C	4	Massachusetts	nasopharynx	2007	3-7	0.023			6	Massachusetts	PMID: 23644493	post	Boston
29558	ERR129046	BR1068	199	199	15B/C	15B/C	4	Massachusetts	nasopharynx	2007	3-7	0.023			0.064	Massachusetts	PMID: 23644493	post	Boston
29559	ERR129091	CH2085	199	199	15B/C	15B/C	4	Massachusetts	nasopharynx	2007	3-7	0.023			0.094	Massachusetts	PMID: 23644493	post	Boston
29560	ERR129129	LE4011	199	199	15B/C	15B/C	4	Massachusetts	nasopharynx	2007	3-7	0.023			3	Massachusetts	PMID: 23644493	post	Boston
29561	ERR129174	MD5045	199	199	15B/C	15B/C	4	Massachusetts	nasopharynx	2007	3-7	0.023			0.047	Massachusetts	PMID: 23644493	post	Boston
29562	ERR124251	NP7022	199	199	15B/C	15B/C	4	Massachusetts	nasopharynx	2007	3-7	0.023			0.094	Massachusetts	PMID: 23644493	post	Boston
29563	ERR124263	NP7066	199	199	15B/C	15B/C	4	Massachusetts	nasopharynx	2007	3-7	0.023			3	Massachusetts	PMID: 23644493	post	Boston
29564	ERR124297	PT8054	3280	138/176	15B/C	15B/C	18	Massachusetts	nasopharynx	2007	3-7	0.38			0.25	Massachusetts	PMID: 23644493	post	Boston
29565	ERR129196	ND6019	162	156/162	15B/C	15B/C	17	Massachusetts	nasopharynx	2007	3-7	0.023			0.064	Massachusetts	PMID: 23644493	post	Boston
29566	ERR065318	R34-3062	659	659	16F	16F	unassigned	Massachusetts	nasopharynx	2004	3-7	0.06	1	0.5	0.06	Massachusetts	PMID: 23644493	post	Boston
29567	ERR124309	PT8090	659	659	16F	16F	unassigned	Massachusetts	nasopharynx	2007	3-7	0.016			0.032	Massachusetts	PMID: 23644493	post	Boston
29568	ERR129184	MD5106	659	659	16F	16F	unassigned	Massachusetts	nasopharynx	2007	3-7	0.023			0.094	Massachusetts	PMID: 23644493	post	Boston
29569	ERR124247	NP7012	1840	383	16F	16F	unassigned	Massachusetts	nasopharynx	2007	3-7	0.032			0.094	Massachusetts	PMID: 23644493	post	Boston
29570	ERR124289	PT8029	659	659	16F	16F	unassigned	Massachusetts	nasopharynx	2007	3-7	0.023			0.064	Massachusetts	PMID: 23644493	post	Boston
29571	ERR124252	NP7026	2355	230	17F	17F	1	Massachusetts	nasopharynx	2007	3-7	0.125			0.094	Massachusetts	PMID: 23644493	post	Boston
29572	ERR065315	R34-3059	1073	113	18C	18C	unassigned	Massachusetts	nasopharynx	2004	3-7	0.03	1	0.5	0.06	Massachusetts	PMID: 23644493	post	Boston
29573	ERR069807	276430	10324	439	18C	18C	2	Massachusetts	nasopharynx	2001	3-7	0.03		0.06	0.03	Massachusetts	PMID: 23644493	post	Boston
29574	ERR068007	R34-3102	496	496	18C	18C	5	Massachusetts	nasopharynx	2004	3-7	0.12	2	0.5	0.5	Massachusetts	PMID: 23644493	post	Boston
29575	ERR065323	R34-3068	199	199	19A	19A	4	Massachusetts	nasopharynx	2004	3-7	0.12	2	0.5	0.06	Massachusetts	PMID: 23644493	post	Boston
29576	ERR069781	160449	199	199	19A	19A	4	Massachusetts	nasopharynx	2001	3-7	0.12		0.25	0.03	Massachusetts	PMID: 23644493	post	Boston
29577	ERR069805	266035	199	199	19A	19A	4	Massachusetts	nasopharynx	2001	3-7	0.12		0.12	0.03	Massachusetts	PMID: 23644493	post	Boston
29578	ERR124315	PT8106	199	199	19A	19A	4	Massachusetts	nasopharynx	2007	3-7	0.094			0.094	Massachusetts	PMID: 23644493	post	Boston
29579	ERR129160	LE4142	199	199	19A	19A	4	Massachusetts	nasopharynx	2007	3-7	0.25			4	Massachusetts	PMID: 23644493	post	Boston
29580	ERR129216	ND6109	695	247	19A	19A	unassigned	Massachusetts	nasopharynx	2007	3-7	0.094			0.094	Massachusetts	PMID: 23644493	post	Boston
29581	ERR069696	R34-3197	199	199	19A	19A	4	Massachusetts	nasopharynx	2004	3-7	0.12	2	0.5	0.06	Massachusetts	PMID: 23644493	post	Boston
29582	ERR069717	R34-3218	199	199	19A	19A	4	Massachusetts	nasopharynx	2004	3-7	0.12	2	0.5	0.06	Massachusetts	PMID: 23644493	post	Boston
29583	ERR069720	R34-3221	320	236/271/320	19A	19A	23	Massachusetts	nasopharynx	2004	3-7	4	2	4	0.5	Massachusetts	PMID: 23644493	post	Boston
29584	ERR069745	57144	199	199	19A	19A	4	Massachusetts	nasopharynx	2001	3-7	0.12				Massachusetts	PMID: 23644493	post	Boston
29585	ERR069776	148056	1936	199	19A	19A	4	Massachusetts	nasopharynx	2001	3-7	4		0.25	0.06	Massachusetts	PMID: 23644493	post	Boston
29586	ERR124281	PT8009	667	199	19A	19A	4	Massachusetts	nasopharynx	2007	3-7	0.032			0.094	Massachusetts	PMID: 23644493	post	Boston
29587	ERR129072	CH2007	199	199	19A	19A	4	Massachusetts	nasopharynx	2007	3-7	0.125			0.094	Massachusetts	PMID: 23644493	post	Boston
29588	ERR129084	CH2069	415	415	19A	19A	unassigned	Massachusetts	nasopharynx	2007	3-7	0.016			0.047	Massachusetts	PMID: 23644493	post	Boston
29589	ERR129103	GL3015	695	247	19A	19A	unassigned	Massachusetts	nasopharynx	2007	3-7	0.094			0.094	Massachusetts	PMID: 23644493	post	Boston
29590	ERR129112	GL3036	199	199	19A	19A	4	Massachusetts	nasopharynx	2007	3-7	0.094			0.064	Massachusetts	PMID: 23644493	post	Boston
29591	ERR129140	LE4055	199	199	19A	19A	4	Massachusetts	nasopharynx	2007	3-7	0.125			0.094	Massachusetts	PMID: 23644493	post	Boston
29592	ERR129028	BR1012	695	247	19A	19A	unassigned	Massachusetts	nasopharynx	2007	3-7	0.094			0.094	Massachusetts	PMID: 23644493	post	Boston
29593	ERR065299	R34-3043	654	251	19F	19F	unassigned	Massachusetts	nasopharynx	2004	3-7	0.03	2	0.5	0.06	Massachusetts	PMID: 23644493	post	Boston
29594	ERR065325	R34-3070	654	251	19F	19F	unassigned	Massachusetts	nasopharynx	2004	3-7	2	2	0.5	0.06	Massachusetts	PMID: 23644493	post	Boston
29595	ERR065354	R34-3028	425	395	19F	19F	unassigned	Massachusetts	nasopharynx	2004	3-7	0.03	2	0.5	0.06	Massachusetts	PMID: 23644493	post	Boston
29596	ERR069697	R34-3198	425	395	19F	19F	unassigned	Massachusetts	nasopharynx	2004	3-7	0.03	2	0.5	0.06	Massachusetts	PMID: 23644493	post	Boston
29597	ERR069762	105542	1945	236/271/320	19F	19F	23	Massachusetts	nasopharynx	2001	3-7	2		0.12	0.03	Massachusetts	PMID: 23644493	post	Boston
29598	ERR069792	209464	425	395	19F	19F	unassigned	Massachusetts	nasopharynx	2001	3-7	0.03		0.25	0.03	Massachusetts	PMID: 23644493	post	Boston
29599	ERR069737	27999	1340	1340	19F	19F	unassigned	Massachusetts	nasopharynx	2001	3-7	0.06		0.12	0.03	Massachusetts	PMID: 23644493	post	Boston
29600	ERR129078	CH2033	236	236/271/320	19F	19F	23	Massachusetts	nasopharynx	2007	3-7	3			4	Massachusetts	PMID: 23644493	post	Boston
29601	ERR129095	CH2106	43	15	19F	19F	unassigned	Massachusetts	nasopharynx	2007	3-7	0.19			256	Massachusetts	PMID: 23644493	post	Boston
29602	ERR067990	R34-3085	271	236/271/320	19F	19F	23	Massachusetts	nasopharynx	2004	3-7	4	2	4	0.5	Massachusetts	PMID: 23644493	post	Boston
29603	ERR129045	BR1065	426	5902	19F	19F	unassigned	Massachusetts	nasopharynx	2007	3-7	0.032			0.047	Massachusetts	PMID: 23644493	post	Boston
29604	ERR067965	R34-3167	433	433	22F	22F	13	Massachusetts	nasopharynx	2004	3-7	0.06	2	0.5	0.06	Massachusetts	PMID: 23644493	post	Boston
29605	ERR069836	385385	433	433	22F	22F	13	Massachusetts	nasopharynx	2001	3-7	0.03				Massachusetts	PMID: 23644493	post	Boston
29606	ERR129204	ND6047	433	433	22F	22F	13	Massachusetts	nasopharynx	2007	3-7	0.032			0.64	Massachusetts	PMID: 23644493	post	Boston
29607	ERR065338	R34-3012	1337	433	22F	22F	13	Massachusetts	nasopharynx	2004	3-7	0.06	2	0.5	0.06	Massachusetts	PMID: 23644493	post	Boston
29608	ERR067987	R34-3082	1337	433	22F	22F	13	Massachusetts	nasopharynx	2004	3-7	0.06	2	0.5	0.06	Massachusetts	PMID: 23644493	post	Boston
29609	ERR069688	R34-3189	433	433	22F	22F	13	Massachusetts	nasopharynx	2004	3-7	0.03	2	0.5	0.06	Massachusetts	PMID: 23644493	post	Boston
29610	ERR069783	163286	433	433	22F	22F	13	Massachusetts	nasopharynx	2001	3-7	0.03		0.12	0.03	Massachusetts	PMID: 23644493	post	Boston
29611	ERR129096	CH2108	433	433	22F	22F	13	Massachusetts	nasopharynx	2007	3-7	0.016			0.047	Massachusetts	PMID: 23644493	post	Boston
29612	ERR069778	153408	433	433	22F	22F	13	Massachusetts	nasopharynx	2001	3-7	0.03		0.12	0.03	Massachusetts	PMID: 23644493	post	Boston
29613	ERR065303	R34-3047	338	338	23A	23A	18	Massachusetts	nasopharynx	2004	3-7	0.12	2	0.5	0.06	Massachusetts	PMID: 23644493	post	Boston
29614	ERR065306	R34-3050	10325	439	23A	23A	2	Massachusetts	nasopharynx	2004	3-7	0.03	1	0.5	0.06	Massachusetts	PMID: 23644493	post	Boston
29615	ERR067973	R34-3174	1839	439	23A	23A	2	Massachusetts	nasopharynx	2004	3-7	0.03	1	0.5	0.06	Massachusetts	PMID: 23644493	post	Boston
29616	ERR068027	R34-3127	1839	439	23A	23A	2	Massachusetts	nasopharynx	2004	3-7	0.03	1	0.5	0.06	Massachusetts	PMID: 23644493	post	Boston
29617	ERR069826	354557	436	439	23A	23A	2	Massachusetts	nasopharynx	2001	3-7	0.03		0.25	0.06	Massachusetts	PMID: 23644493	post	Boston
29618	ERR124308	PT8086	338	338	23A	23A	18	Massachusetts	nasopharynx	2007	3-7	0.094			0.047	Massachusetts	PMID: 23644493	post	Boston
29619	ERR129042	BR1055	338	338	23A	23A	18	Massachusetts	nasopharynx	2007	3-7	0.064			0.047	Massachusetts	PMID: 23644493	post	Boston
29620	ERR129065	BR1114	439	439	23A	23A	2	Massachusetts	nasopharynx	2007	3-7	0.023			0.047	Massachusetts	PMID: 23644493	post	Boston
29621	ERR129055	BR1090	42	439	23A	23A	2	Massachusetts	nasopharynx	2007	3-7	0.023			0.094	Massachusetts	PMID: 23644493	post	Boston
29622	ERR129106	GL3023	1839	439	23A	23A	2	Massachusetts	nasopharynx	2007	3-7	0.19			12	Massachusetts	PMID: 23644493	post	Boston
29623	ERR129213	ND6100	338	338	23A	23A	18	Massachusetts	nasopharynx	2007	3-7	0.125			0.047	Massachusetts	PMID: 23644493	post	Boston
29624	ERR065345	R34-3019	439	439	23B	23B	2	Massachusetts	nasopharynx	2004	3-7	0.03	2	0.5	0.06	Massachusetts	PMID: 23644493	post	Boston
29625	ERR065348	R34-3022	1847	439	23B	23B	2	Massachusetts	nasopharynx	2004	3-7	0.03	2	0.5	0.06	Massachusetts	PMID: 23644493	post	Boston
29626	ERR067967	R34-3169	439	439	23B	23B	2	Massachusetts	nasopharynx	2004	3-7	0.03	2	0.5	0.06	Massachusetts	PMID: 23644493	post	Boston
29627	ERR068015	R34-3114	439	439	23B	23B	2	Massachusetts	nasopharynx	2004	3-7	0.03	2	0.5	0.06	Massachusetts	PMID: 23644493	post	Boston
29628	ERR065346	R34-3020	439	439	23B	23B	2	Massachusetts	nasopharynx	2004	3-7	0.03	2	0.5	0.06	Massachusetts	PMID: 23644493	post	Boston
29629	ERR124245	NP7006	1847	439	23B	23B	2	Massachusetts	nasopharynx	2007	3-7	0.023			0.047	Massachusetts	PMID: 23644493	post	Boston
29630	ERR129107	GL3024	439	439	23B	23B	2	Massachusetts	nasopharynx	2007	3-7	0.023			0.064	Massachusetts	PMID: 23644493	post	Boston
29631	ERR065339	R34-3013	1908	439	23F	23F	2	Massachusetts	nasopharynx	2004	3-7	1	1	0.5	0.06	Massachusetts	PMID: 23644493	post	Boston
29632	ERR067980	R34-3181	1909	439	23F	23F	2	Massachusetts	nasopharynx	2004	3-7	0.03	2	0.5	0.06	Massachusetts	PMID: 23644493	post	Boston
29633	ERR069800	239434	36	439	23F	23F	2	Massachusetts	nasopharynx	2001	3-7	0.03		0.06	0.03	Massachusetts	PMID: 23644493	post	Boston
29634	ERR069777	151684	33	439	23F	23F	2	Massachusetts	nasopharynx	2001	3-7	0.03		0.25	1	Massachusetts	PMID: 23644493	post	Boston
29635	ERR065355	R34-3029	36	439	23F	23F	2	Massachusetts	nasopharynx	2004	3-7	0.03	2	0.5	0.06	Massachusetts	PMID: 23644493	post	Boston
29636	ERR065966	462956	36	439	23F	23F	2	Massachusetts	nasopharynx	2001	3-7	0.12		0.12	0.03	Massachusetts	PMID: 23644493	post	Boston
29637	ERR069689	R34-3190	180	180	3	3	7	Massachusetts	nasopharynx	2004	3-7	0.03	2	0.5	0.06	Massachusetts	PMID: 23644493	post	Boston
29638	ERR069748	65645	180	180	3	3	7	Massachusetts	nasopharynx	2001	3-7	0.03		0.12	0.03	Massachusetts	PMID: 23644493	post	Boston
29639	ERR129212	ND6097	180	180	3	3	7	Massachusetts	nasopharynx	2007	3-7	0.016			0.064	Massachusetts	PMID: 23644493	post	Boston
29640	ERR129057	BR1101	568	568	31	31	unassigned	Massachusetts	nasopharynx	2007	3-7	0.023			0.064	Massachusetts	PMID: 23644493	post	Boston
29641	ERR068021	R34-3121	100	100	33F	33F	5	Massachusetts	nasopharynx	2004	3-7	0.03	2	0.5	0.06	Massachusetts	PMID: 23644493	post	Boston
29642	ERR069789	187406	100	100	33F	33F	5	Massachusetts	nasopharynx	2001	3-7	0.03		0.25	0.03	Massachusetts	PMID: 23644493	post	Boston
29643	ERR129185	MD5107	2705	100	33F	33F	5	Massachusetts	nasopharynx	2007	3-7	0.023			2	Massachusetts	PMID: 23644493	post	Boston
29644	ERR129038	BR1041	547	15	34	34	unassigned	Massachusetts	nasopharynx	2007	3-7	0.023			0.064	Massachusetts	PMID: 23644493	post	Boston
29645	ERR129066	BR1115	547	15	34	34	unassigned	Massachusetts	nasopharynx	2007	3-7	0.016			0.064	Massachusetts	PMID: 23644493	post	Boston
29646	ERR065349	R34-3023	452	452	35B	35B	unassigned	Massachusetts	nasopharynx	2004	3-7	0.03	2	0.5	0.06	Massachusetts	PMID: 23644493	post	Boston
29647	ERR067988	R34-3083	558	558	35B	35B	22	Massachusetts	nasopharynx	2004	3-7	2	2	0.5	0.06	Massachusetts	PMID: 23644493	post	Boston
29648	ERR067992	R34-3087	558	558	35B	35B	22	Massachusetts	nasopharynx	2004	3-7	1	2	0.5	0.06	Massachusetts	PMID: 23644493	post	Boston
29649	ERR068002	R34-3097	558	558	35B	35B	22	Massachusetts	nasopharynx	2004	3-7	2	2	0.5	0.06	Massachusetts	PMID: 23644493	post	Boston
29650	ERR068033	R34-3139	558	558	35B	35B	22	Massachusetts	nasopharynx	2004	3-7	2	2	0.5	0.06	Massachusetts	PMID: 23644493	post	Boston
29651	ERR069733	7649	558	558	35B	35B	22	Massachusetts	nasopharynx	2001	3-7	2		0.25	1	Massachusetts	PMID: 23644493	post	Boston
29652	ERR069834	379678	558	558	35B	35B	22	Massachusetts	nasopharynx	2001	3-7	4		0.5		Massachusetts	PMID: 23644493	post	Boston
29653	ERR069703	R34-3204	558	558	35B	35B	22	Massachusetts	nasopharynx	2004	3-7	2	2	0.5	0.06	Massachusetts	PMID: 23644493	post	Boston
29654	ERR069722	R34-3223	452	452	35B	35B	unassigned	Massachusetts	nasopharynx	2004	3-7	0.03	2	0.5	0.06	Massachusetts	PMID: 23644493	post	Boston
29655	ERR124236	ND6141	558	558	35B	35B	22	Massachusetts	nasopharynx	2007	3-7	2			0.047	Massachusetts	PMID: 23644493	post	Boston
29656	ERR129074	CH2016	558	558	35B	35B	22	Massachusetts	nasopharynx	2007	3-7	1.5			0.064	Massachusetts	PMID: 23644493	post	Boston
29657	ERR129089	CH2083	558	558	35B	35B	22	Massachusetts	nasopharynx	2007	3-7	1.5			0.094	Massachusetts	PMID: 23644493	post	Boston
29658	ERR129119	GL3061	558	558	35B	35B	22	Massachusetts	nasopharynx	2007	3-7	1.5			0.064	Massachusetts	PMID: 23644493	post	Boston
29659	ERR124273	NP7109	558	558	35B	35B	22	Massachusetts	nasopharynx	2007	3-7	1.5			0.047	Massachusetts	PMID: 23644493	post	Boston
29660	ERR069712	R34-3213	498	460	35F	35F	16	Massachusetts	nasopharynx	2004	3-7	0.06	2	0.5	0.06	Massachusetts	PMID: 23644493	post	Boston
29661	ERR129058	BR1104	498	460	35F	35F	16	Massachusetts	nasopharynx	2007	3-7	0.016			0.047	Massachusetts	PMID: 23644493	post	Boston
29662	ERR068018	R34-3118	498	460	35F	35F	16	Massachusetts	nasopharynx	2004	3-7	0.03	2	0.5	0.06	Massachusetts	PMID: 23644493	post	Boston
29663	ERR129056	BR1098	393	393	38	38	15	Massachusetts	nasopharynx	2007	3-7	0.016			0.064	Massachusetts	PMID: 23644493	post	Boston
29664	ERR129188	ND6005	393	393	38	38	15	Massachusetts	nasopharynx	2007	3-7	0.023			0.094	Massachusetts	PMID: 23644493	post	Boston
29665	ERR069838	388483	146	146	6B	6B	6	Massachusetts	nasopharynx	2001	3-7	0.25		0.25	1	Massachusetts	PMID: 23644493	post	Boston
29666	ERR067961	R34-3163	191	191	7F	7F	unassigned	Massachusetts	nasopharynx	2004	3-7	0.03	1	0.5	0.06	Massachusetts	PMID: 23644493	post	Boston
29667	ERR069718	R34-3219	191	191	7F	7F	unassigned	Massachusetts	nasopharynx	2004	3-7	0.06	2	0.5	0.06	Massachusetts	PMID: 23644493	post	Boston
29668	ERR124228	ND6130	191	191	7F	7F	unassigned	Massachusetts	nasopharynx	2007	3-7	0.023			0.064	Massachusetts	PMID: 23644493	post	Boston
29669	ERR129064	BR1113	1176	218	7F	7F	unassigned	Massachusetts	nasopharynx	2007	3-7	0.023			0.047	Massachusetts	PMID: 23644493	post	Boston
29670	ERR129073	CH2008	191	191	7F	7F	unassigned	Massachusetts	nasopharynx	2007	3-7	0.023			0.094	Massachusetts	PMID: 23644493	post	Boston
29671	ERR124224	ND6120	191	191	7F	7F	unassigned	Massachusetts	nasopharynx	2007	3-7	0.023			0.094	Massachusetts	PMID: 23644493	post	Boston
29672	ERR124312	PT8094	191	191	7F	7F	unassigned	Massachusetts	nasopharynx	2007	3-7	0.016			0.047	Massachusetts	PMID: 23644493	post	Boston
29673	ERR065958	436915	66	66	9N	9N	1	Massachusetts	nasopharynx	2001	3-7	0.03		0.25	0.03	Massachusetts	PMID: 23644493	post	Boston
29674	ERR065301	R34-3045	156	156/162	9V	9V	17	Massachusetts	nasopharynx	2004	3-7	1	2	0.5	0.06	Massachusetts	PMID: 23644493	post	Boston
29675	ERR065342	R34-3016	156	156/162	9V	9V	17	Massachusetts	nasopharynx	2004	3-7	2	2	0.5	0.06	Massachusetts	PMID: 23644493	post	Boston
29676	ERR065289	R34-3032	448	448	NT	NT	21	Massachusetts	nasopharynx	2004	3-7	0.03	2	0.5	0.06	Massachusetts	PMID: 23644493	post	Boston
29677	ERR065296	R34-3039	448	448	NT	NT	21	Massachusetts	nasopharynx	2004	3-7	0.12	2	0.5	0.06	Massachusetts	PMID: 23644493	post	Boston
29678	ERR069841	403790		344	NT	NT	20	Massachusetts	nasopharynx	2001	3-7	0.03		0.12	1	Massachusetts	PMID: 23644493	post	Boston
29679	ERR129102	GL3012	3288	1106	NT	NT	unassigned	Massachusetts	nasopharynx	2007	3-7	0.047			1.5	Massachusetts	PMID: 23644493	post	Boston
29680	ERR065965	462746	448	448	NT	NT	21	Massachusetts	nasopharynx	2001	3-7	0.03		0.25	1	Massachusetts	PMID: 23644493	post	Boston
32800	ERR047136	UoS5079	SLV100	100	33F	33F	5	Southampton	nasopharynx	2006-2011	≤4	unknown	unknown	unknown	unknown	UK PCV13	PMID: 25776920	post	Southampton
32863	ERR044980	UoS2051	1201	15	19A	19A	unassigned	Southampton	nasopharynx	2006-2011	≤4	unknown	unknown	unknown	unknown	UK PCV13	PMID: 25776920	post	Southampton
32864	ERR046113	UoS3247	124	124	14	14	unassigned	Southampton	nasopharynx	2006-2011	≤4	unknown	unknown	unknown	unknown	UK PCV13	PMID: 25776920	post	Southampton
32919	ERR045022	UoS2237	138	138/176	6B	6B	9	Southampton	nasopharynx	2006-2011	≤4	unknown	unknown	unknown	unknown	UK PCV13	PMID: 25776920	post	Southampton
32921	ERR046176	UoS4133	180	180	3	3	7	Southampton	nasopharynx	2006-2011	≤4	unknown	unknown	unknown	unknown	UK PCV13	PMID: 25776920	post	Southampton
32922	ERR047114	UoS5209	1877	193	21	21	unassigned	Southampton	nasopharynx	2006-2011	≤4	unknown	unknown	unknown	unknown	UK PCV13	PMID: 25776920	post	Southampton
32923	ERR047123	UoS5234	1262	1262	15B/C	15B/C	unassigned	Southampton	nasopharynx	2006-2011	≤4	unknown	unknown	unknown	unknown	UK PCV13	PMID: 25776920	post	Southampton
32924	ERR047124	UoS5235	199	199	15B/C	15B/C	4	Southampton	nasopharynx	2006-2011	≤4	unknown	unknown	unknown	unknown	UK PCV13	PMID: 25776920	post	Southampton
32925	ERR047134	UoS5072	176	138/176	6B	6B	9	Southampton	nasopharynx	2006-2011	≤4	unknown	unknown	unknown	unknown	UK PCV13	PMID: 25776920	post	Southampton
32926	ERR047135	UoS5074	446	460	35F	35F	16	Southampton	nasopharynx	2006-2011	≤4	unknown	unknown	unknown	unknown	UK PCV13	PMID: 25776920	post	Southampton
32927	ERR047144	UoS5113	62	62	11A	11A	5	Southampton	nasopharynx	2006-2011	≤4	unknown	unknown	unknown	unknown	UK PCV13	PMID: 25776920	post	Southampton
32958	ERR044942	UoS0297	138	138/176	6B	6B	9	Southampton	nasopharynx	2006-2011	≤4	unknown	unknown	unknown	unknown	UK PCV13	PMID: 25776920	post	Southampton
32959	ERR044999	UoS2134	179	177	19F	19F	unassigned	Southampton	nasopharynx	2006-2011	≤4	unknown	unknown	unknown	unknown	UK PCV13	PMID: 25776920	post	Southampton
32961	ERR046122	UoS3258	393	393	38	38	15	Southampton	nasopharynx	2006-2011	≤4	unknown	unknown	unknown	unknown	UK PCV13	PMID: 25776920	post	Southampton
32962	ERR046125	UoS3267	448	448	NT	NT	21	Southampton	nasopharynx	2006-2011	≤4	unknown	unknown	unknown	unknown	UK PCV13	PMID: 25776920	post	Southampton
32963	ERR046130	UoS3286	199	199	19A	19A	4	Southampton	nasopharynx	2006-2011	≤4	unknown	unknown	unknown	unknown	UK PCV13	PMID: 25776920	post	Southampton
32964	ERR046131	UoS3287	199	199	19A	19A	4	Southampton	nasopharynx	2006-2011	≤4	unknown	unknown	unknown	unknown	UK PCV13	PMID: 25776920	post	Southampton
32965	ERR046139	UoS3321	461	460	10A	10A	16	Southampton	nasopharynx	2006-2011	≤4	unknown	unknown	unknown	unknown	UK PCV13	PMID: 25776920	post	Southampton
32966	ERR046166	UoS4084	42	439	6B	6B	2	Southampton	nasopharynx	2006-2011	≤4	unknown	unknown	unknown	unknown	UK PCV13	PMID: 25776920	post	Southampton
32967	ERR046178	UoS4138	199	199	19A	19A	4	Southampton	nasopharynx	2006-2011	≤4	unknown	unknown	unknown	unknown	UK PCV13	PMID: 25776920	post	Southampton
32968	ERR046201	UoS4237	65	460	6F	6F	16	Southampton	nasopharynx	2006-2011	≤4	unknown	unknown	unknown	unknown	UK PCV13	PMID: 25776920	post	Southampton
32973	ERR047112	UoS5203	4581	1379	6C	6C	unassigned	Southampton	nasopharynx	2006-2011	≤4	unknown	unknown	unknown	unknown	UK PCV13	PMID: 25776920	post	Southampton
32974	ERR047133	UoS5068	393	393	38	38	15	Southampton	nasopharynx	2006-2011	≤4	unknown	unknown	unknown	unknown	UK PCV13	PMID: 25776920	post	Southampton
32975	ERR047157	UoS5274	1635	460	35F	35F	16	Southampton	nasopharynx	2006-2011	≤4	unknown	unknown	unknown	unknown	UK PCV13	PMID: 25776920	post	Southampton
33010	ERR044919	UoS0251	193	193	21	21	unassigned	Southampton	nasopharynx	2006-2011	≤4	unknown	unknown	unknown	unknown	UK PCV13	PMID: 25776920	post	Southampton
33011	ERR044920	UoS0252	392	392	17F	17F	14	Southampton	nasopharynx	2006-2011	≤4	unknown	unknown	unknown	unknown	UK PCV13	PMID: 25776920	post	Southampton
33012	ERR044943	UoS0301	65	460	6A	6A	16	Southampton	nasopharynx	2006-2011	≤4	unknown	unknown	unknown	unknown	UK PCV13	PMID: 25776920	post	Southampton
33013	ERR044946	UoS0304	2042	30	16F	16F	15	Southampton	nasopharynx	2006-2011	≤4	unknown	unknown	unknown	unknown	UK PCV13	PMID: 25776920	post	Southampton
33014	ERR044997	UoS2130	62	62	11A	11A	5	Southampton	nasopharynx	2006-2011	≤4	unknown	unknown	unknown	unknown	UK PCV13	PMID: 25776920	post	Southampton
33015	ERR044998	UoS2131	62	62	11A	11A	5	Southampton	nasopharynx	2006-2011	≤4	unknown	unknown	unknown	unknown	UK PCV13	PMID: 25776920	post	Southampton
33016	ERR046121	UoS3257	199	199	15B/C	15B/C	4	Southampton	nasopharynx	2006-2011	≤4	unknown	unknown	unknown	unknown	UK PCV13	PMID: 25776920	post	Southampton
33017	ERR046134	UoS3299	162	156/162	19F	19F	17	Southampton	nasopharynx	2006-2011	≤4	unknown	unknown	unknown	unknown	UK PCV13	PMID: 25776920	post	Southampton
33018	ERR046143	UoS4002	62	62	11A	11A	5	Southampton	nasopharynx	2006-2011	≤4	unknown	unknown	unknown	unknown	UK PCV13	PMID: 25776920	post	Southampton
33019	ERR046144	UoS4008	3734	698	22F	22F	unassigned	Southampton	nasopharynx	2006-2011	≤4	unknown	unknown	unknown	unknown	UK PCV13	PMID: 25776920	post	Southampton
33020	ERR046155	UoS4039	432	432	21	21	unassigned	Southampton	nasopharynx	2006-2011	≤4	unknown	unknown	unknown	unknown	UK PCV13	PMID: 25776920	post	Southampton
33021	ERR046199	UoS4226	62	62	11A	11A	5	Southampton	nasopharynx	2006-2011	≤4	unknown	unknown	unknown	unknown	UK PCV13	PMID: 25776920	post	Southampton
33022	ERR046205	UoS4252	698	698	22F	22F	unassigned	Southampton	nasopharynx	2006-2011	≤4	unknown	unknown	unknown	unknown	UK PCV13	PMID: 25776920	post	Southampton
33031	ERR047113	UoS5205	414	30	16F	16F	15	Southampton	nasopharynx	2006-2011	≤4	unknown	unknown	unknown	unknown	UK PCV13	PMID: 25776920	post	Southampton
33032	ERR047132	UoS5066	1766	113	31	31	unassigned	Southampton	nasopharynx	2006-2011	≤4	unknown	unknown	unknown	unknown	UK PCV13	PMID: 25776920	post	Southampton
33033	ERR047151	UoS5259	1262	1262	15B/C	15B/C	unassigned	Southampton	nasopharynx	2006-2011	≤4	unknown	unknown	unknown	unknown	UK PCV13	PMID: 25776920	post	Southampton
33034	ERR047152	UoS5262	438	439	23A	23A	2	Southampton	nasopharynx	2006-2011	≤4	unknown	unknown	unknown	unknown	UK PCV13	PMID: 25776920	post	Southampton
33053	ERR044948	UoS0307	191	191	7F	7F	unassigned	Southampton	nasopharynx	2006-2011	≤4	unknown	unknown	unknown	unknown	UK PCV13	PMID: 25776920	post	Southampton
33054	ERR046132	UoS3293	65	460	6A	6A	16	Southampton	nasopharynx	2006-2011	≤4	unknown	unknown	unknown	unknown	UK PCV13	PMID: 25776920	post	Southampton
33055	ERR046156	UoS4044	199	199	19A	19A	4	Southampton	nasopharynx	2006-2011	≤4	unknown	unknown	unknown	unknown	UK PCV13	PMID: 25776920	post	Southampton
33056	ERR046177	UoS4134	432	432	21	21	unassigned	Southampton	nasopharynx	2006-2011	≤4	unknown	unknown	unknown	unknown	UK PCV13	PMID: 25776920	post	Southampton
33057	ERR046198	UoS4223	191	191	7F	7F	unassigned	Southampton	nasopharynx	2006-2011	≤4	unknown	unknown	unknown	unknown	UK PCV13	PMID: 25776920	post	Southampton
33058	ERR046207	UoS4265	6190	432	21	21	unassigned	Southampton	nasopharynx	2006-2011	≤4	unknown	unknown	unknown	unknown	UK PCV13	PMID: 25776920	post	Southampton
33060	ERR047118	UoS5222	398	473	6C	6C	unassigned	Southampton	nasopharynx	2006-2011	≤4	unknown	unknown	unknown	unknown	UK PCV13	PMID: 25776920	post	Southampton
33063	ERR044944	UoS0302	62	62	11A	11A	5	Southampton	nasopharynx	2006-2011	≤4	unknown	unknown	unknown	unknown	UK PCV13	PMID: 25776920	post	Southampton
33064	ERR046202	UoS4242	65	460	6A	6A	16	Southampton	nasopharynx	2006-2011	≤4	unknown	unknown	unknown	unknown	UK PCV13	PMID: 25776920	post	Southampton
33067	ERR047121	UoS5227	1012	62	33A	33A	5	Southampton	nasopharynx	2006-2011	≤4	unknown	unknown	unknown	unknown	UK PCV13	PMID: 25776920	post	Southampton
33068	ERR047156	UoS5271	199	199	15B/C	15B/C	4	Southampton	nasopharynx	2006-2011	≤4	unknown	unknown	unknown	unknown	UK PCV13	PMID: 25776920	post	Southampton
33072	ERR044916	UoS0237	1714	395	6C	6C	11	Southampton	nasopharynx	2006-2011	≤4	unknown	unknown	unknown	unknown	UK PCV13	PMID: 25776920	post	Southampton
33073	ERR044929	UoS0272	180	180	3	3	7	Southampton	nasopharynx	2006-2011	≤4	unknown	unknown	unknown	unknown	UK PCV13	PMID: 25776920	post	Southampton
33076	ERR047115	UoS5217	58	58	15A	15A	unassigned	Southampton	nasopharynx	2006-2011	≤4	unknown	unknown	unknown	unknown	UK PCV13	PMID: 25776920	post	Southampton
33077	ERR047163	UoS5288	439	439	23B	23B	2	Southampton	nasopharynx	2006-2011	≤4	unknown	unknown	unknown	unknown	UK PCV13	PMID: 25776920	post	Southampton
33736	ERR044864	UoS0026	392	392	17F	17F	14	Southampton	nasopharynx	2006-2011	≤4	unknown	unknown	unknown	unknown	UK PCV13	PMID: 25776920	post	Southampton
33737	ERR044870	UoS0058	199	199	15B/C	15B/C	4	Southampton	nasopharynx	2006-2011	≤4	unknown	unknown	unknown	unknown	UK PCV13	PMID: 25776920	post	Southampton
33738	ERR044871	UoS0061	392	392	17F	17F	14	Southampton	nasopharynx	2006-2011	≤4	unknown	unknown	unknown	unknown	UK PCV13	PMID: 25776920	post	Southampton
33739	ERR044911	UoS0220	176	138/176	6B	6B	9	Southampton	nasopharynx	2006-2011	≤4	unknown	unknown	unknown	unknown	UK PCV13	PMID: 25776920	post	Southampton
33740	ERR044912	UoS0221	162	156/162	19F	19F	17	Southampton	nasopharynx	2006-2011	≤4	unknown	unknown	unknown	unknown	UK PCV13	PMID: 25776920	post	Southampton
33741	ERR044917	UoS0242	190	439	23A	23A	2	Southampton	nasopharynx	2006-2011	≤4	unknown	unknown	unknown	unknown	UK PCV13	PMID: 25776920	post	Southampton
33742	ERR044918	UoS0245	327	395	6B	6B	11	Southampton	nasopharynx	2006-2011	≤4	unknown	unknown	unknown	unknown	UK PCV13	PMID: 25776920	post	Southampton
33743	ERR044925	UoS0263	1714	395	6C	6C	11	Southampton	nasopharynx	2006-2011	≤4	unknown	unknown	unknown	unknown	UK PCV13	PMID: 25776920	post	Southampton
33744	ERR044926	UoS0266	65	460	6A	6A	16	Southampton	nasopharynx	2006-2011	≤4	unknown	unknown	unknown	unknown	UK PCV13	PMID: 25776920	post	Southampton
33745	ERR044928	UoS0268	439	439	23B	23B	2	Southampton	nasopharynx	2006-2011	≤4	unknown	unknown	unknown	unknown	UK PCV13	PMID: 25776920	post	Southampton
33746	ERR044934	UoS0280	199	199	19A	19A	4	Southampton	nasopharynx	2006-2011	≤4	unknown	unknown	unknown	unknown	UK PCV13	PMID: 25776920	post	Southampton
33747	ERR044938	UoS0288	162	156/162	19F	19F	17	Southampton	nasopharynx	2006-2011	≤4	unknown	unknown	unknown	unknown	UK PCV13	PMID: 25776920	post	Southampton
33748	ERR044939	UoS0289	162	156/162	19F	19F	17	Southampton	nasopharynx	2006-2011	≤4	unknown	unknown	unknown	unknown	UK PCV13	PMID: 25776920	post	Southampton
33749	ERR044940	UoS0290	402	138/176	6B	6B	9	Southampton	nasopharynx	2006-2011	≤4	unknown	unknown	unknown	unknown	UK PCV13	PMID: 25776920	post	Southampton
33750	ERR044945	UoS0303	1862	396	6B	6B	unassigned	Southampton	nasopharynx	2006-2011	≤4	unknown	unknown	unknown	unknown	UK PCV13	PMID: 25776920	post	Southampton
33751	ERR044947	UoS0305	199	199	15B/C	15B/C	4	Southampton	nasopharynx	2006-2011	≤4	unknown	unknown	unknown	unknown	UK PCV13	PMID: 25776920	post	Southampton
33752	ERR044949	UoS0308	422	476	19F	19F	unassigned	Southampton	nasopharynx	2006-2011	≤4	unknown	unknown	unknown	unknown	UK PCV13	PMID: 25776920	post	Southampton
33753	ERR044950	UoS0310	199	199	15B/C	15B/C	4	Southampton	nasopharynx	2006-2011	≤4	unknown	unknown	unknown	unknown	UK PCV13	PMID: 25776920	post	Southampton
33754	ERR044951	UoS0311	63	63	15A	15A	3	Southampton	nasopharynx	2006-2011	≤4	unknown	unknown	unknown	unknown	UK PCV13	PMID: 25776920	post	Southampton
33755	ERR044952	UoS0314	176	138/176	6B	6B	9	Southampton	nasopharynx	2006-2011	≤4	unknown	unknown	unknown	unknown	UK PCV13	PMID: 25776920	post	Southampton
33756	ERR044978	UoS2041	392	392	17F	17F	14	Southampton	nasopharynx	2006-2011	≤4	unknown	unknown	unknown	unknown	UK PCV13	PMID: 25776920	post	Southampton
33757	ERR044979	UoS2050	138	138/176	6B	6B	9	Southampton	nasopharynx	2006-2011	≤4	unknown	unknown	unknown	unknown	UK PCV13	PMID: 25776920	post	Southampton
33758	ERR044981	UoS2052	438	439	23A	23A	2	Southampton	nasopharynx	2006-2011	≤4	unknown	unknown	unknown	unknown	UK PCV13	PMID: 25776920	post	Southampton
33759	ERR044982	UoS2054	179	177	19F	19F	unassigned	Southampton	nasopharynx	2006-2011	≤4	unknown	unknown	unknown	unknown	UK PCV13	PMID: 25776920	post	Southampton
33760	ERR044983	UoS2055	176	138/176	6B	6B	9	Southampton	nasopharynx	2006-2011	≤4	unknown	unknown	unknown	unknown	UK PCV13	PMID: 25776920	post	Southampton
33761	ERR044984	UoS2058	4020	138/176	6B	6B	9	Southampton	nasopharynx	2006-2011	≤4	unknown	unknown	unknown	unknown	UK PCV13	PMID: 25776920	post	Southampton
33762	ERR044985	UoS2060	1714	395	6C	6C	11	Southampton	nasopharynx	2006-2011	≤4	unknown	unknown	unknown	unknown	UK PCV13	PMID: 25776920	post	Southampton
33763	ERR044986	UoS2063	1635	460	35F	35F	16	Southampton	nasopharynx	2006-2011	≤4	unknown	unknown	unknown	unknown	UK PCV13	PMID: 25776920	post	Southampton
33764	ERR044987	UoS2067	438	439	23A	23A	2	Southampton	nasopharynx	2006-2011	≤4	unknown	unknown	unknown	unknown	UK PCV13	PMID: 25776920	post	Southampton
33765	ERR044991	UoS2076	199	199	15B/C	15B/C	4	Southampton	nasopharynx	2006-2011	≤4	unknown	unknown	unknown	unknown	UK PCV13	PMID: 25776920	post	Southampton
33766	ERR044992	UoS2082	62	62	11A	11A	5	Southampton	nasopharynx	2006-2011	≤4	unknown	unknown	unknown	unknown	UK PCV13	PMID: 25776920	post	Southampton
33767	ERR044993	UoS2090	36	439	23F	23F	2	Southampton	nasopharynx	2006-2011	≤4	unknown	unknown	unknown	unknown	UK PCV13	PMID: 25776920	post	Southampton
33768	ERR044994	UoS2092	36	439	23F	23F	2	Southampton	nasopharynx	2006-2011	≤4	unknown	unknown	unknown	unknown	UK PCV13	PMID: 25776920	post	Southampton
33769	ERR044995	UoS2105	1692	395	6C	6C	11	Southampton	nasopharynx	2006-2011	≤4	unknown	unknown	unknown	unknown	UK PCV13	PMID: 25776920	post	Southampton
33770	ERR044996	UoS2122	392	392	17F	17F	14	Southampton	nasopharynx	2006-2011	≤4	unknown	unknown	unknown	unknown	UK PCV13	PMID: 25776920	post	Southampton
33771	ERR045000	UoS2142	199	199	15B/C	15B/C	4	Southampton	nasopharynx	2006-2011	≤4	unknown	unknown	unknown	unknown	UK PCV13	PMID: 25776920	post	Southampton
33772	ERR045001	UoS2146	124	124	14	14	unassigned	Southampton	nasopharynx	2006-2011	≤4	unknown	unknown	unknown	unknown	UK PCV13	PMID: 25776920	post	Southampton
33773	ERR045007	UoS2180	1692	395	6C	6C	11	Southampton	nasopharynx	2006-2011	≤4	unknown	unknown	unknown	unknown	UK PCV13	PMID: 25776920	post	Southampton
33774	ERR045008	UoS2186	1877	193	21	21	unassigned	Southampton	nasopharynx	2006-2011	≤4	unknown	unknown	unknown	unknown	UK PCV13	PMID: 25776920	post	Southampton
33775	ERR045011	UoS2199	698	698	22F	22F	unassigned	Southampton	nasopharynx	2006-2011	≤4	unknown	unknown	unknown	unknown	UK PCV13	PMID: 25776920	post	Southampton
33776	ERR045012	UoS2205	62	62	11A	11A	5	Southampton	nasopharynx	2006-2011	≤4	unknown	unknown	unknown	unknown	UK PCV13	PMID: 25776920	post	Southampton
33777	ERR045021	UoS2236	392	392	17F	17F	14	Southampton	nasopharynx	2006-2011	≤4	unknown	unknown	unknown	unknown	UK PCV13	PMID: 25776920	post	Southampton
33778	ERR045024	UoS2243	138	138/176	6B	6B	9	Southampton	nasopharynx	2006-2011	≤4	unknown	unknown	unknown	unknown	UK PCV13	PMID: 25776920	post	Southampton
33781	ERR046120	UoS3256	439	439	23B	23B	2	Southampton	nasopharynx	2006-2011	≤4	unknown	unknown	unknown	unknown	UK PCV13	PMID: 25776920	post	Southampton
33782	ERR046133	UoS3298	698	698	22F	22F	unassigned	Southampton	nasopharynx	2006-2011	≤4	unknown	unknown	unknown	unknown	UK PCV13	PMID: 25776920	post	Southampton
33783	ERR046142	UoS3326	433	433	22F	22F	13	Southampton	nasopharynx	2006-2011	≤4	unknown	unknown	unknown	unknown	UK PCV13	PMID: 25776920	post	Southampton
33784	ERR046153	UoS4032	1635	460	35F	35F	16	Southampton	nasopharynx	2006-2011	≤4	unknown	unknown	unknown	unknown	UK PCV13	PMID: 25776920	post	Southampton
33785	ERR046183	UoS4157	819	433	22F	22F	13	Southampton	nasopharynx	2006-2011	≤4	unknown	unknown	unknown	unknown	UK PCV13	PMID: 25776920	post	Southampton
33786	ERR046188	UoS4168	698	698	22F	22F	unassigned	Southampton	nasopharynx	2006-2011	≤4	unknown	unknown	unknown	unknown	UK PCV13	PMID: 25776920	post	Southampton
33789	ERR047110	UoS5193	162	156/162	19A	19A	17	Southampton	nasopharynx	2006-2011	≤4	unknown	unknown	unknown	unknown	UK PCV13	PMID: 25776920	post	Southampton
33790	ERR047131	UoS5065	1692	395	6C	6C	11	Southampton	nasopharynx	2006-2011	≤4	unknown	unknown	unknown	unknown	UK PCV13	PMID: 25776920	post	Southampton
33791	ERR047143	UoS5110	1390	1390	6C	6C	unassigned	Southampton	nasopharynx	2006-2011	≤4	unknown	unknown	unknown	unknown	UK PCV13	PMID: 25776920	post	Southampton
33792	ERR047145	UoS5114	62	62	11A	11A	5	Southampton	nasopharynx	2006-2011	≤4	unknown	unknown	unknown	unknown	UK PCV13	PMID: 25776920	post	Southampton
33793	ERR047150	UoS5251	8030	439	23B	23B	2	Southampton	nasopharynx	2006-2011	≤4	unknown	unknown	unknown	unknown	UK PCV13	PMID: 25776920	post	Southampton
33794	ERR047155	UoS5270	4321	193	21	21	unassigned	Southampton	nasopharynx	2006-2011	≤4	unknown	unknown	unknown	unknown	UK PCV13	PMID: 25776920	post	Southampton
33800	ERR046090	UoS3162	673	62	33_Hybrid	33_Hybrid	5	Southampton	nasopharynx	2006-2011	≤4	unknown	unknown	unknown	unknown	UK PCV13	PMID: 25776920	post	Southampton
33801	ERR045434	UoS5166	673	62	33_Hybrid	33_Hybrid	5	Southampton	nasopharynx	2006-2011	≤4	unknown	unknown	unknown	unknown	UK PCV13	PMID: 25776920	post	Southampton
33802	ERR046206	UoS4257	673	62	33_Hybrid	33_Hybrid	5	Southampton	nasopharynx	2006-2011	≤4	unknown	unknown	unknown	unknown	UK PCV13	PMID: 25776920	post	Southampton
33803	ERR046160	UoS4074	673	62	33_Hybrid	33_Hybrid	5	Southampton	nasopharynx	2006-2011	≤4	unknown	unknown	unknown	unknown	UK PCV13	PMID: 25776920	post	Southampton
33804	ERR046055	UoS3033	180	180	3	3	7	Southampton	nasopharynx	2006-2011	≤4	unknown	unknown	unknown	unknown	UK PCV13	PMID: 25776920	post	Southampton
33805	ERR044901	UoS0174	698	698	22F	22F	unassigned	Southampton	nasopharynx	2006-2011	≤4	unknown	unknown	unknown	unknown	UK PCV13	PMID: 25776920	post	Southampton
33806	ERR046175	UoS4131	53	62	8	8	5	Southampton	nasopharynx	2006-2011	≤4	unknown	unknown	unknown	unknown	UK PCV13	PMID: 25776920	post	Southampton
33807	ERR045028	UoS2254	698	698	22F	22F	unassigned	Southampton	nasopharynx	2006-2011	≤4	unknown	unknown	unknown	unknown	UK PCV13	PMID: 25776920	post	Southampton
33808	ERR047117	UoS5220	191	191	7F	7F	unassigned	Southampton	nasopharynx	2006-2011	≤4	unknown	unknown	unknown	unknown	UK PCV13	PMID: 25776920	post	Southampton
33809	ERR046181	UoS4151	191	191	7F	7F	unassigned	Southampton	nasopharynx	2006-2011	≤4	unknown	unknown	unknown	unknown	UK PCV13	PMID: 25776920	post	Southampton
33810	ERR046069	UoS3077	62	62	11A	11A	5	Southampton	nasopharynx	2006-2011	≤4	unknown	unknown	unknown	unknown	UK PCV13	PMID: 25776920	post	Southampton
33811	ERR048225	UoS3006	62	62	11A	11A	5	Southampton	nasopharynx	2006-2011	≤4	unknown	unknown	unknown	unknown	UK PCV13	PMID: 25776920	post	Southampton
33812	ERR046078	UoS3115	62	62	11A	11A	5	Southampton	nasopharynx	2006-2011	≤4	unknown	unknown	unknown	unknown	UK PCV13	PMID: 25776920	post	Southampton
33813	ERR045394	UoS5003	62	62	11A	11A	5	Southampton	nasopharynx	2006-2011	≤4	unknown	unknown	unknown	unknown	UK PCV13	PMID: 25776920	post	Southampton
33814	ERR045370	UoS4339	62	62	11A	11A	5	Southampton	nasopharynx	2006-2011	≤4	unknown	unknown	unknown	unknown	UK PCV13	PMID: 25776920	post	Southampton
33815	ERR046165	UoS4083	62	62	11A	11A	5	Southampton	nasopharynx	2006-2011	≤4	unknown	unknown	unknown	unknown	UK PCV13	PMID: 25776920	post	Southampton
33816	ERR044863	UoS0023	444	113	31	31	unassigned	Southampton	nasopharynx	2006-2011	≤4	unknown	unknown	unknown	unknown	UK PCV13	PMID: 25776920	post	Southampton
33817	ERR046118	UoS3252	62	62	11A	11A	5	Southampton	nasopharynx	2006-2011	≤4	unknown	unknown	unknown	unknown	UK PCV13	PMID: 25776920	post	Southampton
33818	ERR045018	UoS2227	568	568	31	31	unassigned	Southampton	nasopharynx	2006-2011	≤4	unknown	unknown	unknown	unknown	UK PCV13	PMID: 25776920	post	Southampton
33819	ERR048224	UoS3003	4423	4423/11172	23B	23B	unassigned	Southampton	nasopharynx	2006-2011	≤4	unknown	unknown	unknown	unknown	UK PCV13	PMID: 25776920	post	Southampton
33820	ERR046065	UoS3065	1766	113	31	31	unassigned	Southampton	nasopharynx	2006-2011	≤4	unknown	unknown	unknown	unknown	UK PCV13	PMID: 25776920	post	Southampton
33821	ERR046102	UoS3205	180	180	3	3	7	Southampton	nasopharynx	2006-2011	≤4	unknown	unknown	unknown	unknown	UK PCV13	PMID: 25776920	post	Southampton
33822	ERR047153	UoS5263	1766	113	31	31	unassigned	Southampton	nasopharynx	2006-2011	≤4	unknown	unknown	unknown	unknown	UK PCV13	PMID: 25776920	post	Southampton
33823	ERR044882	UoS0103	180	180	3	3	7	Southampton	nasopharynx	2006-2011	≤4	unknown	unknown	unknown	unknown	UK PCV13	PMID: 25776920	post	Southampton
33824	ERR044876	UoS0080	405	218	9N	9N	unassigned	Southampton	nasopharynx	2006-2011	≤4	unknown	unknown	unknown	unknown	UK PCV13	PMID: 25776920	post	Southampton
33825	ERR045363	UoS4318	433	433	22F	22F	13	Southampton	nasopharynx	2006-2011	≤4	unknown	unknown	unknown	unknown	UK PCV13	PMID: 25776920	post	Southampton
33826	ERR045419	UoS5122	62	62	11A	11A	5	Southampton	nasopharynx	2006-2011	≤4	unknown	unknown	unknown	unknown	UK PCV13	PMID: 25776920	post	Southampton
33827	ERR046088	UoS3160	433	433	22F	22F	13	Southampton	nasopharynx	2006-2011	≤4	unknown	unknown	unknown	unknown	UK PCV13	PMID: 25776920	post	Southampton
33828	ERR046190	UoS4180	62	62	11A	11A	5	Southampton	nasopharynx	2006-2011	≤4	unknown	unknown	unknown	unknown	UK PCV13	PMID: 25776920	post	Southampton
33829	ERR045364	UoS4320	62	62	11A	11A	5	Southampton	nasopharynx	2006-2011	≤4	unknown	unknown	unknown	unknown	UK PCV13	PMID: 25776920	post	Southampton
33830	ERR046136	UoS3301	62	62	11A	11A	5	Southampton	nasopharynx	2006-2011	≤4	unknown	unknown	unknown	unknown	UK PCV13	PMID: 25776920	post	Southampton
33831	ERR046148	UoS4020	62	62	11A	11A	5	Southampton	nasopharynx	2006-2011	≤4	unknown	unknown	unknown	unknown	UK PCV13	PMID: 25776920	post	Southampton
33832	ERR046146	UoS4012	62	62	11A	11A	5	Southampton	nasopharynx	2006-2011	≤4	unknown	unknown	unknown	unknown	UK PCV13	PMID: 25776920	post	Southampton
33833	ERR045387	UoS4382	62	62	11A	11A	5	Southampton	nasopharynx	2006-2011	≤4	unknown	unknown	unknown	unknown	UK PCV13	PMID: 25776920	post	Southampton
33834	ERR045047	UoS2315	62	62	11A	11A	5	Southampton	nasopharynx	2006-2011	≤4	unknown	unknown	unknown	unknown	UK PCV13	PMID: 25776920	post	Southampton
33835	ERR047120	UoS5226	100	100	33F	33F	5	Southampton	nasopharynx	2006-2011	≤4	unknown	unknown	unknown	unknown	UK PCV13	PMID: 25776920	post	Southampton
33836	ERR047116	UoS5218	438	439	23A	23A	2	Southampton	nasopharynx	2006-2011	≤4	unknown	unknown	unknown	unknown	UK PCV13	PMID: 25776920	post	Southampton
33837	ERR047109	UoS5191	100	100	33F	33F	5	Southampton	nasopharynx	2006-2011	≤4	unknown	unknown	unknown	unknown	UK PCV13	PMID: 25776920	post	Southampton
33838	ERR047122	UoS5233	198	198	35B	35B	unassigned	Southampton	nasopharynx	2006-2011	≤4	unknown	unknown	unknown	unknown	UK PCV13	PMID: 25776920	post	Southampton
33839	ERR044966	UoS2011	100	100	33F	33F	5	Southampton	nasopharynx	2006-2011	≤4	unknown	unknown	unknown	unknown	UK PCV13	PMID: 25776920	post	Southampton
33840	ERR047106	UoS5181	8060	Singleton_8060	12F	12F	unassigned	Southampton	nasopharynx	2006-2011	≤4	unknown	unknown	unknown	unknown	UK PCV13	PMID: 25776920	post	Southampton
33841	ERR044971	UoS2027	4019	62	11A	11A	5	Southampton	nasopharynx	2006-2011	≤4	unknown	unknown	unknown	unknown	UK PCV13	PMID: 25776920	post	Southampton
33842	ERR045433	UoS5165	100	100	33F	33F	5	Southampton	nasopharynx	2006-2011	≤4	unknown	unknown	unknown	unknown	UK PCV13	PMID: 25776920	post	Southampton
33843	ERR045351	UoS4275	36	439	23F	23F	2	Southampton	nasopharynx	2006-2011	≤4	unknown	unknown	unknown	unknown	UK PCV13	PMID: 25776920	post	Southampton
33844	ERR044898	UoS0165	177	177	19F	19F	unassigned	Southampton	nasopharynx	2006-2011	≤4	unknown	unknown	unknown	unknown	UK PCV13	PMID: 25776920	post	Southampton
33845	ERR046066	UoS3066	190	439	23A	23A	2	Southampton	nasopharynx	2006-2011	≤4	unknown	unknown	unknown	unknown	UK PCV13	PMID: 25776920	post	Southampton
33846	ERR047125	UoS5051	438	439	23A	23A	2	Southampton	nasopharynx	2006-2011	≤4	unknown	unknown	unknown	unknown	UK PCV13	PMID: 25776920	post	Southampton
33847	ERR046062	UoS3060	1150	172	6C	6C	18	Southampton	nasopharynx	2006-2011	≤4	unknown	unknown	unknown	unknown	UK PCV13	PMID: 25776920	post	Southampton
33848	ERR046137	UoS3314	97	460	10A	10A	16	Southampton	nasopharynx	2006-2011	≤4	unknown	unknown	unknown	unknown	UK PCV13	PMID: 25776920	post	Southampton
33849	ERR044867	UoS0048	1497	460	10A	10A	16	Southampton	nasopharynx	2006-2011	≤4	unknown	unknown	unknown	unknown	UK PCV13	PMID: 25776920	post	Southampton
33850	ERR045415	UoS5050	199	199	19A	19A	4	Southampton	nasopharynx	2006-2011	≤4	unknown	unknown	unknown	unknown	UK PCV13	PMID: 25776920	post	Southampton
33851	ERR046089	UoS3161	439	439	23B	23B	2	Southampton	nasopharynx	2006-2011	≤4	unknown	unknown	unknown	unknown	UK PCV13	PMID: 25776920	post	Southampton
33852	ERR044967	UoS2014	819	433	22F	22F	13	Southampton	nasopharynx	2006-2011	≤4	unknown	unknown	unknown	unknown	UK PCV13	PMID: 25776920	post	Southampton
33853	ERR045352	UoS4279	199	199	19A	19A	4	Southampton	nasopharynx	2006-2011	≤4	unknown	unknown	unknown	unknown	UK PCV13	PMID: 25776920	post	Southampton
33854	ERR045404	UoS5022	73	66	15A	15A	1	Southampton	nasopharynx	2006-2011	≤4	unknown	unknown	unknown	unknown	UK PCV13	PMID: 25776920	post	Southampton
33855	ERR045033	UoS2275	438	439	23A	23A	2	Southampton	nasopharynx	2006-2011	≤4	unknown	unknown	unknown	unknown	UK PCV13	PMID: 25776920	post	Southampton
33856	ERR044869	UoS0050	3240	473	6A	6A	unassigned	Southampton	nasopharynx	2006-2011	≤4	unknown	unknown	unknown	unknown	UK PCV13	PMID: 25776920	post	Southampton
33857	ERR046189	UoS4169	819	433	22F	22F	13	Southampton	nasopharynx	2006-2011	≤4	unknown	unknown	unknown	unknown	UK PCV13	PMID: 25776920	post	Southampton
33858	ERR045380	UoS4369	439	439	23B	23B	2	Southampton	nasopharynx	2006-2011	≤4	unknown	unknown	unknown	unknown	UK PCV13	PMID: 25776920	post	Southampton
33859	ERR048226	UoS3009	439	439	23B	23B	2	Southampton	nasopharynx	2006-2011	≤4	unknown	unknown	unknown	unknown	UK PCV13	PMID: 25776920	post	Southampton
33860	ERR046179	UoS4139	439	439	23B	23B	2	Southampton	nasopharynx	2006-2011	≤4	unknown	unknown	unknown	unknown	UK PCV13	PMID: 25776920	post	Southampton
33861	ERR044935	UoS0281	199	199	19A	19A	4	Southampton	nasopharynx	2006-2011	≤4	unknown	unknown	unknown	unknown	UK PCV13	PMID: 25776920	post	Southampton
33862	ERR044965	UoS2006	42	439	6B	6B	2	Southampton	nasopharynx	2006-2011	≤4	unknown	unknown	unknown	unknown	UK PCV13	PMID: 25776920	post	Southampton
33863	ERR046116	UoS3250	411	199	15B/C	15B/C	4	Southampton	nasopharynx	2006-2011	≤4	unknown	unknown	unknown	unknown	UK PCV13	PMID: 25776920	post	Southampton
33864	ERR044907	UoS0207	199	199	19A	19A	4	Southampton	nasopharynx	2006-2011	≤4	unknown	unknown	unknown	unknown	UK PCV13	PMID: 25776920	post	Southampton
33865	ERR045025	UoS2244	36	439	23F	23F	2	Southampton	nasopharynx	2006-2011	≤4	unknown	unknown	unknown	unknown	UK PCV13	PMID: 25776920	post	Southampton
33866	ERR045385	UoS4375	199	199	15B/C	15B/C	4	Southampton	nasopharynx	2006-2011	≤4	unknown	unknown	unknown	unknown	UK PCV13	PMID: 25776920	post	Southampton
33867	ERR044974	UoS2032	30	30	16F	16F	15	Southampton	nasopharynx	2006-2011	≤4	unknown	unknown	unknown	unknown	UK PCV13	PMID: 25776920	post	Southampton
33868	ERR048222	UoS2373	199	199	19A	19A	4	Southampton	nasopharynx	2006-2011	≤4	unknown	unknown	unknown	unknown	UK PCV13	PMID: 25776920	post	Southampton
33869	ERR045366	UoS4326	63	63	15A	15A	3	Southampton	nasopharynx	2006-2011	≤4	unknown	unknown	unknown	unknown	UK PCV13	PMID: 25776920	post	Southampton
33870	ERR046172	UoS4104	199	199	19A	19A	4	Southampton	nasopharynx	2006-2011	≤4	unknown	unknown	unknown	unknown	UK PCV13	PMID: 25776920	post	Southampton
33871	ERR045048	UoS2316	398	473	6C	6C	unassigned	Southampton	nasopharynx	2006-2011	≤4	unknown	unknown	unknown	unknown	UK PCV13	PMID: 25776920	post	Southampton
33872	ERR048210	UoS2333	30	30	16F	16F	15	Southampton	nasopharynx	2006-2011	≤4	unknown	unknown	unknown	unknown	UK PCV13	PMID: 25776920	post	Southampton
33873	ERR045368	UoS4337	439	439	23B	23B	2	Southampton	nasopharynx	2006-2011	≤4	unknown	unknown	unknown	unknown	UK PCV13	PMID: 25776920	post	Southampton
33874	ERR045390	UoS4386	199	199	19A	19A	4	Southampton	nasopharynx	2006-2011	≤4	unknown	unknown	unknown	unknown	UK PCV13	PMID: 25776920	post	Southampton
33875	ERR046103	UoS3210	199	199	19A	19A	4	Southampton	nasopharynx	2006-2011	≤4	unknown	unknown	unknown	unknown	UK PCV13	PMID: 25776920	post	Southampton
33876	ERR045015	UoS2216	36	439	23F	23F	2	Southampton	nasopharynx	2006-2011	≤4	unknown	unknown	unknown	unknown	UK PCV13	PMID: 25776920	post	Southampton
33877	ERR046126	UoS3271	199	199	15B/C	15B/C	4	Southampton	nasopharynx	2006-2011	≤4	unknown	unknown	unknown	unknown	UK PCV13	PMID: 25776920	post	Southampton
33878	ERR046054	UoS3032	433	433	22F	22F	13	Southampton	nasopharynx	2006-2011	≤4	unknown	unknown	unknown	unknown	UK PCV13	PMID: 25776920	post	Southampton
33879	ERR047107	UoS5186	433	433	22F	22F	13	Southampton	nasopharynx	2006-2011	≤4	unknown	unknown	unknown	unknown	UK PCV13	PMID: 25776920	post	Southampton
33880	ERR045384	UoS4373	439	439	23B	23B	2	Southampton	nasopharynx	2006-2011	≤4	unknown	unknown	unknown	unknown	UK PCV13	PMID: 25776920	post	Southampton
33881	ERR047119	UoS5225	30	30	16F	16F	15	Southampton	nasopharynx	2006-2011	≤4	unknown	unknown	unknown	unknown	UK PCV13	PMID: 25776920	post	Southampton
33882	ERR045031	UoS2261	439	439	23B	23B	2	Southampton	nasopharynx	2006-2011	≤4	unknown	unknown	unknown	unknown	UK PCV13	PMID: 25776920	post	Southampton
33883	ERR048223	UoS3001	36	439	23F	23F	2	Southampton	nasopharynx	2006-2011	≤4	unknown	unknown	unknown	unknown	UK PCV13	PMID: 25776920	post	Southampton
33884	ERR046208	UoS4269	199	199	19A	19A	4	Southampton	nasopharynx	2006-2011	≤4	unknown	unknown	unknown	unknown	UK PCV13	PMID: 25776920	post	Southampton
33885	ERR047140	UoS5098	439	439	23B	23B	2	Southampton	nasopharynx	2006-2011	≤4	unknown	unknown	unknown	unknown	UK PCV13	PMID: 25776920	post	Southampton
33886	ERR046076	UoS3108	433	433	22F	22F	13	Southampton	nasopharynx	2006-2011	≤4	unknown	unknown	unknown	unknown	UK PCV13	PMID: 25776920	post	Southampton
33887	ERR046182	UoS4155	6188	8918	20A	20A	unassigned	Southampton	nasopharynx	2006-2011	≤4	unknown	unknown	unknown	unknown	UK PCV13	PMID: 25776920	post	Southampton
33888	ERR045013	UoS2210	36	439	23F	23F	2	Southampton	nasopharynx	2006-2011	≤4	unknown	unknown	unknown	unknown	UK PCV13	PMID: 25776920	post	Southampton
33889	ERR046149	UoS4024	62	62	11A	11A	5	Southampton	nasopharynx	2006-2011	≤4	unknown	unknown	unknown	unknown	UK PCV13	PMID: 25776920	post	Southampton
33890	ERR045421	UoS5129	63	63	15A	15A	3	Southampton	nasopharynx	2006-2011	≤4	unknown	unknown	unknown	unknown	UK PCV13	PMID: 25776920	post	Southampton
33891	ERR045393	UoS4399	1876	473	6A	6A	unassigned	Southampton	nasopharynx	2006-2011	≤4	unknown	unknown	unknown	unknown	UK PCV13	PMID: 25776920	post	Southampton
33892	ERR046115	UoS3249	392	392	17F	17F	14	Southampton	nasopharynx	2006-2011	≤4	unknown	unknown	unknown	unknown	UK PCV13	PMID: 25776920	post	Southampton
33893	ERR046151	UoS4028	62	62	11A	11A	5	Southampton	nasopharynx	2006-2011	≤4	unknown	unknown	unknown	unknown	UK PCV13	PMID: 25776920	post	Southampton
33894	ERR048227	UoS3016	433	433	22F	22F	13	Southampton	nasopharynx	2006-2011	≤4	unknown	unknown	unknown	unknown	UK PCV13	PMID: 25776920	post	Southampton
33895	ERR046154	UoS4036	433	433	22F	22F	13	Southampton	nasopharynx	2006-2011	≤4	unknown	unknown	unknown	unknown	UK PCV13	PMID: 25776920	post	Southampton
33896	ERR045407	UoS5027	433	433	22F	22F	13	Southampton	nasopharynx	2006-2011	≤4	unknown	unknown	unknown	unknown	UK PCV13	PMID: 25776920	post	Southampton
33897	ERR046077	UoS3109	433	433	22F	22F	13	Southampton	nasopharynx	2006-2011	≤4	unknown	unknown	unknown	unknown	UK PCV13	PMID: 25776920	post	Southampton
33898	ERR044866	UoS0041	2457	385	6E	6Bii	6	Southampton	nasopharynx	2006-2011	≤4	unknown	unknown	unknown	unknown	UK PCV13	PMID: 25776920	post	Southampton
33899	ERR045392	UoS4393	62	62	11A	11A	5	Southampton	nasopharynx	2006-2011	≤4	unknown	unknown	unknown	unknown	UK PCV13	PMID: 25776920	post	Southampton
33900	ERR046185	UoS4165	8710	8709	NT	NT	unassigned	Southampton	nasopharynx	2006-2011	≤4	unknown	unknown	unknown	unknown	UK PCV13	PMID: 25776920	post	Southampton
33901	ERR045043	UoS2306	433	433	22F	22F	13	Southampton	nasopharynx	2006-2011	≤4	unknown	unknown	unknown	unknown	UK PCV13	PMID: 25776920	post	Southampton
33902	ERR044976	UoS2037	62	62	11A	11A	5	Southampton	nasopharynx	2006-2011	≤4	unknown	unknown	unknown	unknown	UK PCV13	PMID: 25776920	post	Southampton
33903	ERR044975	UoS2034	62	62	11A	11A	5	Southampton	nasopharynx	2006-2011	≤4	unknown	unknown	unknown	unknown	UK PCV13	PMID: 25776920	post	Southampton
33904	ERR046111	UoS3240	193	193	21	21	unassigned	Southampton	nasopharynx	2006-2011	≤4	unknown	unknown	unknown	unknown	UK PCV13	PMID: 25776920	post	Southampton
33905	ERR044957	UoS0319	36	439	23F	23F	2	Southampton	nasopharynx	2006-2011	≤4	unknown	unknown	unknown	unknown	UK PCV13	PMID: 25776920	post	Southampton
33906	ERR045410	UoS5033	63	63	15A	15A	3	Southampton	nasopharynx	2006-2011	≤4	unknown	unknown	unknown	unknown	UK PCV13	PMID: 25776920	post	Southampton
33907	ERR045367	UoS4330	193	193	21	21	unassigned	Southampton	nasopharynx	2006-2011	≤4	unknown	unknown	unknown	unknown	UK PCV13	PMID: 25776920	post	Southampton
33908	ERR044900	UoS0173	9	15	14	14	unassigned	Southampton	nasopharynx	2006-2011	≤4	unknown	unknown	unknown	unknown	UK PCV13	PMID: 25776920	post	Southampton
33909	ERR045020	UoS2235	1797	1797	7C	7C	unassigned	Southampton	nasopharynx	2006-2011	≤4	unknown	unknown	unknown	unknown	UK PCV13	PMID: 25776920	post	Southampton
33910	ERR046195	UoS4206	392	392	17F	17F	14	Southampton	nasopharynx	2006-2011	≤4	unknown	unknown	unknown	unknown	UK PCV13	PMID: 25776920	post	Southampton
33911	ERR044893	UoS0155	199	199	15B/C	15B/C	4	Southampton	nasopharynx	2006-2011	≤4	unknown	unknown	unknown	unknown	UK PCV13	PMID: 25776920	post	Southampton
33912	ERR044895	UoS0159	402	138/176	6B	6B	9	Southampton	nasopharynx	2006-2011	≤4	unknown	unknown	unknown	unknown	UK PCV13	PMID: 25776920	post	Southampton
33913	ERR045389	UoS4385	6189	392	17F	17F	14	Southampton	nasopharynx	2006-2011	≤4	unknown	unknown	unknown	unknown	UK PCV13	PMID: 25776920	post	Southampton
33914	ERR045039	UoS2297	311	439	23F	23F	2	Southampton	nasopharynx	2006-2011	≤4	unknown	unknown	unknown	unknown	UK PCV13	PMID: 25776920	post	Southampton
33915	ERR045036	UoS2287	199	199	15B/C	15B/C	4	Southampton	nasopharynx	2006-2011	≤4	unknown	unknown	unknown	unknown	UK PCV13	PMID: 25776920	post	Southampton
33916	ERR046104	UoS3220	306	306	1	1	unassigned	Southampton	nasopharynx	2006-2011	≤4	unknown	unknown	unknown	unknown	UK PCV13	PMID: 25776920	post	Southampton
33917	ERR045358	UoS4297	193	193	21	21	unassigned	Southampton	nasopharynx	2006-2011	≤4	unknown	unknown	unknown	unknown	UK PCV13	PMID: 25776920	post	Southampton
33918	ERR045369	UoS4338	58	58	15A	15A	unassigned	Southampton	nasopharynx	2006-2011	≤4	unknown	unknown	unknown	unknown	UK PCV13	PMID: 25776920	post	Southampton
33919	ERR045017	UoS2225	176	138/176	6B	6B	9	Southampton	nasopharynx	2006-2011	≤4	unknown	unknown	unknown	unknown	UK PCV13	PMID: 25776920	post	Southampton
33920	ERR047129	UoS5061	8712	199	15B/C	15B/C	4	Southampton	nasopharynx	2006-2011	≤4	unknown	unknown	unknown	unknown	UK PCV13	PMID: 25776920	post	Southampton
33921	ERR046085	UoS3154	58	58	15A	15A	unassigned	Southampton	nasopharynx	2006-2011	≤4	unknown	unknown	unknown	unknown	UK PCV13	PMID: 25776920	post	Southampton
33922	ERR047142	UoS5109	199	199	15B/C	15B/C	4	Southampton	nasopharynx	2006-2011	≤4	unknown	unknown	unknown	unknown	UK PCV13	PMID: 25776920	post	Southampton
33923	ERR045418	UoS5121	235	235	20B	20B	unassigned	Southampton	nasopharynx	2006-2011	≤4	unknown	unknown	unknown	unknown	UK PCV13	PMID: 25776920	post	Southampton
33924	ERR046123	UoS3259	235	235	20B	20B	unassigned	Southampton	nasopharynx	2006-2011	≤4	unknown	unknown	unknown	unknown	UK PCV13	PMID: 25776920	post	Southampton
33925	ERR046138	UoS3315	199	199	15B/C	15B/C	4	Southampton	nasopharynx	2006-2011	≤4	unknown	unknown	unknown	unknown	UK PCV13	PMID: 25776920	post	Southampton
33926	ERR046098	UoS3182	1692	395	6C	6C	11	Southampton	nasopharynx	2006-2011	≤4	unknown	unknown	unknown	unknown	UK PCV13	PMID: 25776920	post	Southampton
33927	ERR046050	UoS3024	199	199	15B/C	15B/C	4	Southampton	nasopharynx	2006-2011	≤4	unknown	unknown	unknown	unknown	UK PCV13	PMID: 25776920	post	Southampton
33928	ERR046127	UoS3277	1692	395	6C	6C	11	Southampton	nasopharynx	2006-2011	≤4	unknown	unknown	unknown	unknown	UK PCV13	PMID: 25776920	post	Southampton
33929	ERR046117	UoS3251	199	199	15B/C	15B/C	4	Southampton	nasopharynx	2006-2011	≤4	unknown	unknown	unknown	unknown	UK PCV13	PMID: 25776920	post	Southampton
33930	ERR045386	UoS4380	416	199	19A	19A	4	Southampton	nasopharynx	2006-2011	≤4	unknown	unknown	unknown	unknown	UK PCV13	PMID: 25776920	post	Southampton
33931	ERR045408	UoS5028	193	193	21	21	unassigned	Southampton	nasopharynx	2006-2011	≤4	unknown	unknown	unknown	unknown	UK PCV13	PMID: 25776920	post	Southampton
33932	ERR045388	UoS4384	199	199	15B/C	15B/C	4	Southampton	nasopharynx	2006-2011	≤4	unknown	unknown	unknown	unknown	UK PCV13	PMID: 25776920	post	Southampton
33933	ERR045378	UoS4364	199	199	15B/C	15B/C	4	Southampton	nasopharynx	2006-2011	≤4	unknown	unknown	unknown	unknown	UK PCV13	PMID: 25776920	post	Southampton
33934	ERR045399	UoS5014	439	439	23B	23B	2	Southampton	nasopharynx	2006-2011	≤4	unknown	unknown	unknown	unknown	UK PCV13	PMID: 25776920	post	Southampton
33935	ERR047146	UoS5243	193	193	21	21	unassigned	Southampton	nasopharynx	2006-2011	≤4	unknown	unknown	unknown	unknown	UK PCV13	PMID: 25776920	post	Southampton
33936	ERR044883	UoS0110	311	439	23F	23F	2	Southampton	nasopharynx	2006-2011	≤4	unknown	unknown	unknown	unknown	UK PCV13	PMID: 25776920	post	Southampton
33937	ERR046064	UoS3064	1692	395	6C	6C	11	Southampton	nasopharynx	2006-2011	≤4	unknown	unknown	unknown	unknown	UK PCV13	PMID: 25776920	post	Southampton
33938	ERR045417	UoS5120	439	439	23B	23B	2	Southampton	nasopharynx	2006-2011	≤4	unknown	unknown	unknown	unknown	UK PCV13	PMID: 25776920	post	Southampton
33939	ERR046099	UoS3190	395	395	6C	6C	11	Southampton	nasopharynx	2006-2011	≤4	unknown	unknown	unknown	unknown	UK PCV13	PMID: 25776920	post	Southampton
33940	ERR045398	UoS5013	439	439	23B	23B	2	Southampton	nasopharynx	2006-2011	≤4	unknown	unknown	unknown	unknown	UK PCV13	PMID: 25776920	post	Southampton
33941	ERR044862	UoS0021	3411	439	23F	23F	2	Southampton	nasopharynx	2006-2011	≤4	unknown	unknown	unknown	unknown	UK PCV13	PMID: 25776920	post	Southampton
33942	ERR046087	UoS3159	1692	395	6C	6C	11	Southampton	nasopharynx	2006-2011	≤4	unknown	unknown	unknown	unknown	UK PCV13	PMID: 25776920	post	Southampton
33943	ERR046091	UoS3164	395	395	6C	6C	11	Southampton	nasopharynx	2006-2011	≤4	unknown	unknown	unknown	unknown	UK PCV13	PMID: 25776920	post	Southampton
33944	ERR046096	UoS3180	1692	395	6C	6C	11	Southampton	nasopharynx	2006-2011	≤4	unknown	unknown	unknown	unknown	UK PCV13	PMID: 25776920	post	Southampton
33945	ERR048218	UoS2354	1692	395	6C	6C	11	Southampton	nasopharynx	2006-2011	≤4	unknown	unknown	unknown	unknown	UK PCV13	PMID: 25776920	post	Southampton
33946	ERR046049	UoS3022	1692	395	6C	6C	11	Southampton	nasopharynx	2006-2011	≤4	unknown	unknown	unknown	unknown	UK PCV13	PMID: 25776920	post	Southampton
33947	ERR044889	UoS0141	311	439	23F	23F	2	Southampton	nasopharynx	2006-2011	≤4	unknown	unknown	unknown	unknown	UK PCV13	PMID: 25776920	post	Southampton
33948	ERR047104	UoS5178	1635	460	35F	35F	16	Southampton	nasopharynx	2006-2011	≤4	unknown	unknown	unknown	unknown	UK PCV13	PMID: 25776920	post	Southampton
33949	ERR046180	UoS4150	410	193	15A	15A	unassigned	Southampton	nasopharynx	2006-2011	≤4	unknown	unknown	unknown	unknown	UK PCV13	PMID: 25776920	post	Southampton
33950	ERR045361	UoS4311	66	66	9N	9N	1	Southampton	nasopharynx	2006-2011	≤4	unknown	unknown	unknown	unknown	UK PCV13	PMID: 25776920	post	Southampton
33951	ERR046106	UoS3226	433	433	22F	22F	13	Southampton	nasopharynx	2006-2011	≤4	unknown	unknown	unknown	unknown	UK PCV13	PMID: 25776920	post	Southampton
33952	ERR044877	UoS0081	1692	395	6C	6C	11	Southampton	nasopharynx	2006-2011	≤4	unknown	unknown	unknown	unknown	UK PCV13	PMID: 25776920	post	Southampton
33953	ERR045037	UoS2288	1714	395	6C	6C	11	Southampton	nasopharynx	2006-2011	≤4	unknown	unknown	unknown	unknown	UK PCV13	PMID: 25776920	post	Southampton
33954	ERR045381	UoS4370	1635	460	35F	35F	16	Southampton	nasopharynx	2006-2011	≤4	unknown	unknown	unknown	unknown	UK PCV13	PMID: 25776920	post	Southampton
33955	ERR046200	UoS4227	1692	395	6C	6C	11	Southampton	nasopharynx	2006-2011	≤4	unknown	unknown	unknown	unknown	UK PCV13	PMID: 25776920	post	Southampton
33956	ERR047154	UoS5269	1692	395	6C	6C	11	Southampton	nasopharynx	2006-2011	≤4	unknown	unknown	unknown	unknown	UK PCV13	PMID: 25776920	post	Southampton
33957	ERR044894	UoS0156	446	460	35F	35F	16	Southampton	nasopharynx	2006-2011	≤4	unknown	unknown	unknown	unknown	UK PCV13	PMID: 25776920	post	Southampton
33958	ERR046169	UoS4096	8709	8709	NT	NT	unassigned	Southampton	nasopharynx	2006-2011	≤4	unknown	unknown	unknown	unknown	UK PCV13	PMID: 25776920	post	Southampton
33959	ERR044989	UoS2073	1692	395	6C	6C	11	Southampton	nasopharynx	2006-2011	≤4	unknown	unknown	unknown	unknown	UK PCV13	PMID: 25776920	post	Southampton
33960	ERR045382	UoS4371	1714	395	6C	6C	11	Southampton	nasopharynx	2006-2011	≤4	unknown	unknown	unknown	unknown	UK PCV13	PMID: 25776920	post	Southampton
33961	ERR045009	UoS2191	311	439	23F	23F	2	Southampton	nasopharynx	2006-2011	≤4	unknown	unknown	unknown	unknown	UK PCV13	PMID: 25776920	post	Southampton
33962	ERR044990	UoS2074	1692	395	6C	6C	11	Southampton	nasopharynx	2006-2011	≤4	unknown	unknown	unknown	unknown	UK PCV13	PMID: 25776920	post	Southampton
33963	ERR044868	UoS0049	162	156/162	19F	19F	17	Southampton	nasopharynx	2006-2011	≤4	unknown	unknown	unknown	unknown	UK PCV13	PMID: 25776920	post	Southampton
33964	ERR045391	UoS4388	438	439	23A	23A	2	Southampton	nasopharynx	2006-2011	≤4	unknown	unknown	unknown	unknown	UK PCV13	PMID: 25776920	post	Southampton
33965	ERR046093	UoS3166	1635	460	35F	35F	16	Southampton	nasopharynx	2006-2011	≤4	unknown	unknown	unknown	unknown	UK PCV13	PMID: 25776920	post	Southampton
33966	ERR045425	UoS5142	42	439	6B	6B	2	Southampton	nasopharynx	2006-2011	≤4	unknown	unknown	unknown	unknown	UK PCV13	PMID: 25776920	post	Southampton
33967	ERR046057	UoS3042	66	66	9N	9N	1	Southampton	nasopharynx	2006-2011	≤4	unknown	unknown	unknown	unknown	UK PCV13	PMID: 25776920	post	Southampton
33968	ERR044931	UoS0274	1884	1884	34	34	unassigned	Southampton	nasopharynx	2006-2011	≤4	unknown	unknown	unknown	unknown	UK PCV13	PMID: 25776920	post	Southampton
33969	ERR045430	UoS5157	227	306	1	1	unassigned	Southampton	nasopharynx	2006-2011	≤4	unknown	unknown	unknown	unknown	UK PCV13	PMID: 25776920	post	Southampton
33970	ERR044872	UoS0064	36	439	23F	23F	2	Southampton	nasopharynx	2006-2011	≤4	unknown	unknown	unknown	unknown	UK PCV13	PMID: 25776920	post	Southampton
33971	ERR044970	UoS2024	1884	1884	34	34	unassigned	Southampton	nasopharynx	2006-2011	≤4	unknown	unknown	unknown	unknown	UK PCV13	PMID: 25776920	post	Southampton
33972	ERR044897	UoS0163	205	205	4	4	unassigned	Southampton	nasopharynx	2006-2011	≤4	unknown	unknown	unknown	unknown	UK PCV13	PMID: 25776920	post	Southampton
33973	ERR045356	UoS4292	8027	15	34	34	unassigned	Southampton	nasopharynx	2006-2011	≤4	unknown	unknown	unknown	unknown	UK PCV13	PMID: 25776920	post	Southampton
33974	ERR046159	UoS4071	1201	15	19A	19A	unassigned	Southampton	nasopharynx	2006-2011	≤4	unknown	unknown	unknown	unknown	UK PCV13	PMID: 25776920	post	Southampton
33975	ERR044914	UoS0232	276	230	19A	19A	1	Southampton	nasopharynx	2006-2011	≤4	unknown	unknown	unknown	unknown	UK PCV13	PMID: 25776920	post	Southampton
33976	ERR048214	UoS2340	327	395	6B	6B	11	Southampton	nasopharynx	2006-2011	≤4	unknown	unknown	unknown	unknown	UK PCV13	PMID: 25776920	post	Southampton
33977	ERR046061	UoS3059	4424	Singleton_4424	9V	9V	unassigned	Southampton	nasopharynx	2006-2011	≤4	unknown	unknown	unknown	unknown	UK PCV13	PMID: 25776920	post	Southampton
33978	ERR044956	UoS0318	30	30	16F	16F	15	Southampton	nasopharynx	2006-2011	≤4	unknown	unknown	unknown	unknown	UK PCV13	PMID: 25776920	post	Southampton
33979	ERR046209	UoS4270	113	113	18C	18C	unassigned	Southampton	nasopharynx	2006-2011	≤4	unknown	unknown	unknown	unknown	UK PCV13	PMID: 25776920	post	Southampton
33980	ERR044908	UoS0214	36	439	23F	23F	2	Southampton	nasopharynx	2006-2011	≤4	unknown	unknown	unknown	unknown	UK PCV13	PMID: 25776920	post	Southampton
33981	ERR045353	UoS4285	199	199	19A	19A	4	Southampton	nasopharynx	2006-2011	≤4	unknown	unknown	unknown	unknown	UK PCV13	PMID: 25776920	post	Southampton
33982	ERR044909	UoS0215	36	439	23F	23F	2	Southampton	nasopharynx	2006-2011	≤4	unknown	unknown	unknown	unknown	UK PCV13	PMID: 25776920	post	Southampton
33983	ERR044969	UoS2021	446	460	35F	35F	16	Southampton	nasopharynx	2006-2011	≤4	unknown	unknown	unknown	unknown	UK PCV13	PMID: 25776920	post	Southampton
33984	ERR046147	UoS4015	1262	1262	15B/C	15B/C	unassigned	Southampton	nasopharynx	2006-2011	≤4	unknown	unknown	unknown	unknown	UK PCV13	PMID: 25776920	post	Southampton
33985	ERR045420	UoS5124	439	439	23B	23B	2	Southampton	nasopharynx	2006-2011	≤4	unknown	unknown	unknown	unknown	UK PCV13	PMID: 25776920	post	Southampton
33986	ERR045005	UoS2168	199	199	19A	19A	4	Southampton	nasopharynx	2006-2011	≤4	unknown	unknown	unknown	unknown	UK PCV13	PMID: 25776920	post	Southampton
33987	ERR047161	UoS5285	2220	199	15B/C	15B/C	4	Southampton	nasopharynx	2006-2011	≤4	unknown	unknown	unknown	unknown	UK PCV13	PMID: 25776920	post	Southampton
33988	ERR046152	UoS4029	8917	199	15B/C	15B/C	4	Southampton	nasopharynx	2006-2011	≤4	unknown	unknown	unknown	unknown	UK PCV13	PMID: 25776920	post	Southampton
33989	ERR047105	UoS5180	7004	460	35F	35F	16	Southampton	nasopharynx	2006-2011	≤4	unknown	unknown	unknown	unknown	UK PCV13	PMID: 25776920	post	Southampton
33990	ERR047130	UoS5062	1635	460	35F	35F	16	Southampton	nasopharynx	2006-2011	≤4	unknown	unknown	unknown	unknown	UK PCV13	PMID: 25776920	post	Southampton
33991	ERR046162	UoS4077	439	439	23B	23B	2	Southampton	nasopharynx	2006-2011	≤4	unknown	unknown	unknown	unknown	UK PCV13	PMID: 25776920	post	Southampton
33992	ERR045023	UoS2240	162	156/162	19F	19F	17	Southampton	nasopharynx	2006-2011	≤4	unknown	unknown	unknown	unknown	UK PCV13	PMID: 25776920	post	Southampton
33993	ERR045006	UoS2173	1635	460	35F	35F	16	Southampton	nasopharynx	2006-2011	≤4	unknown	unknown	unknown	unknown	UK PCV13	PMID: 25776920	post	Southampton
33994	ERR046192	UoS4187	1635	460	35F	35F	16	Southampton	nasopharynx	2006-2011	≤4	unknown	unknown	unknown	unknown	UK PCV13	PMID: 25776920	post	Southampton
33995	ERR046074	UoS3097	452	452	35B	35B	unassigned	Southampton	nasopharynx	2006-2011	≤4	unknown	unknown	unknown	unknown	UK PCV13	PMID: 25776920	post	Southampton
33996	ERR045397	UoS5012	8028	1379	6C	6C	unassigned	Southampton	nasopharynx	2006-2011	≤4	unknown	unknown	unknown	unknown	UK PCV13	PMID: 25776920	post	Southampton
33997	ERR045030	UoS2258	311	439	23F	23F	2	Southampton	nasopharynx	2006-2011	≤4	unknown	unknown	unknown	unknown	UK PCV13	PMID: 25776920	post	Southampton
33998	ERR044923	UoS0257	162	156/162	19F	19F	17	Southampton	nasopharynx	2006-2011	≤4	unknown	unknown	unknown	unknown	UK PCV13	PMID: 25776920	post	Southampton
33999	ERR046056	UoS3038	1635	460	35F	35F	16	Southampton	nasopharynx	2006-2011	≤4	unknown	unknown	unknown	unknown	UK PCV13	PMID: 25776920	post	Southampton
34000	ERR046171	UoS4100	414	30	16F	16F	15	Southampton	nasopharynx	2006-2011	≤4	unknown	unknown	unknown	unknown	UK PCV13	PMID: 25776920	post	Southampton
34001	ERR045411	UoS5038	1635	460	35F	35F	16	Southampton	nasopharynx	2006-2011	≤4	unknown	unknown	unknown	unknown	UK PCV13	PMID: 25776920	post	Southampton
34002	ERR045359	UoS4300	1635	460	35F	35F	16	Southampton	nasopharynx	2006-2011	≤4	unknown	unknown	unknown	unknown	UK PCV13	PMID: 25776920	post	Southampton
34003	ERR046196	UoS4208	4325	433	22F	22F	13	Southampton	nasopharynx	2006-2011	≤4	unknown	unknown	unknown	unknown	UK PCV13	PMID: 25776920	post	Southampton
34004	ERR045436	UoS5171	1635	460	35F	35F	16	Southampton	nasopharynx	2006-2011	≤4	unknown	unknown	unknown	unknown	UK PCV13	PMID: 25776920	post	Southampton
34005	ERR046167	UoS4087	1635	460	35F	35F	16	Southampton	nasopharynx	2006-2011	≤4	unknown	unknown	unknown	unknown	UK PCV13	PMID: 25776920	post	Southampton
34006	ERR048216	UoS2346	65	460	6A	6A	16	Southampton	nasopharynx	2006-2011	≤4	unknown	unknown	unknown	unknown	UK PCV13	PMID: 25776920	post	Southampton
34007	ERR047139	UoS5089	432	432	21	21	unassigned	Southampton	nasopharynx	2006-2011	≤4	unknown	unknown	unknown	unknown	UK PCV13	PMID: 25776920	post	Southampton
34008	ERR044906	UoS0205	2496	138/176	6B	6B	9	Southampton	nasopharynx	2006-2011	≤4	unknown	unknown	unknown	unknown	UK PCV13	PMID: 25776920	post	Southampton
34009	ERR044865	UoS0038	2496	138/176	6B	6B	9	Southampton	nasopharynx	2006-2011	≤4	unknown	unknown	unknown	unknown	UK PCV13	PMID: 25776920	post	Southampton
34010	ERR045032	UoS2271	199	199	15B/C	15B/C	4	Southampton	nasopharynx	2006-2011	≤4	unknown	unknown	unknown	unknown	UK PCV13	PMID: 25776920	post	Southampton
34011	ERR046135	UoS3300	193	193	21	21	unassigned	Southampton	nasopharynx	2006-2011	≤4	unknown	unknown	unknown	unknown	UK PCV13	PMID: 25776920	post	Southampton
34012	ERR046053	UoS3031	138	138/176	6B	6B	9	Southampton	nasopharynx	2006-2011	≤4	unknown	unknown	unknown	unknown	UK PCV13	PMID: 25776920	post	Southampton
34013	ERR045413	UoS5043	432	432	21	21	unassigned	Southampton	nasopharynx	2006-2011	≤4	unknown	unknown	unknown	unknown	UK PCV13	PMID: 25776920	post	Southampton
34014	ERR045035	UoS2280	124	124	14	14	unassigned	Southampton	nasopharynx	2006-2011	≤4	unknown	unknown	unknown	unknown	UK PCV13	PMID: 25776920	post	Southampton
34015	ERR044968	UoS2018	138	138/176	6B	6B	9	Southampton	nasopharynx	2006-2011	≤4	unknown	unknown	unknown	unknown	UK PCV13	PMID: 25776920	post	Southampton
34016	ERR044891	UoS0152	176	138/176	6B	6B	9	Southampton	nasopharynx	2006-2011	≤4	unknown	unknown	unknown	unknown	UK PCV13	PMID: 25776920	post	Southampton
34017	ERR045429	UoS5156	100	100	33F	33F	5	Southampton	nasopharynx	2006-2011	≤4	unknown	unknown	unknown	unknown	UK PCV13	PMID: 25776920	post	Southampton
34018	ERR044915	UoS0233	162	156/162	19F	19F	17	Southampton	nasopharynx	2006-2011	≤4	unknown	unknown	unknown	unknown	UK PCV13	PMID: 25776920	post	Southampton
34019	ERR044879	UoS0093	176	138/176	6B	6B	9	Southampton	nasopharynx	2006-2011	≤4	unknown	unknown	unknown	unknown	UK PCV13	PMID: 25776920	post	Southampton
34020	ERR046086	UoS3156	393	393	38	38	15	Southampton	nasopharynx	2006-2011	≤4	unknown	unknown	unknown	unknown	UK PCV13	PMID: 25776920	post	Southampton
34021	ERR044937	UoS0285	176	138/176	6B	6B	9	Southampton	nasopharynx	2006-2011	≤4	unknown	unknown	unknown	unknown	UK PCV13	PMID: 25776920	post	Southampton
34022	ERR046157	UoS4049	176	138/176	6B	6B	9	Southampton	nasopharynx	2006-2011	≤4	unknown	unknown	unknown	unknown	UK PCV13	PMID: 25776920	post	Southampton
34023	ERR044932	UoS0276	176	138/176	6B	6B	9	Southampton	nasopharynx	2006-2011	≤4	unknown	unknown	unknown	unknown	UK PCV13	PMID: 25776920	post	Southampton
34024	ERR046204	UoS4246	393	393	38	38	15	Southampton	nasopharynx	2006-2011	≤4	unknown	unknown	unknown	unknown	UK PCV13	PMID: 25776920	post	Southampton
34025	ERR048221	UoS2371	395	395	6C	6C	11	Southampton	nasopharynx	2006-2011	≤4	unknown	unknown	unknown	unknown	UK PCV13	PMID: 25776920	post	Southampton
34026	ERR046068	UoS3074	1714	395	6C	6C	11	Southampton	nasopharynx	2006-2011	≤4	unknown	unknown	unknown	unknown	UK PCV13	PMID: 25776920	post	Southampton
34027	ERR044905	UoS0196	162	156/162	9V	9V	17	Southampton	nasopharynx	2006-2011	≤4	unknown	unknown	unknown	unknown	UK PCV13	PMID: 25776920	post	Southampton
34028	ERR045014	UoS2215	1714	395	6C	6C	11	Southampton	nasopharynx	2006-2011	≤4	unknown	unknown	unknown	unknown	UK PCV13	PMID: 25776920	post	Southampton
34029	ERR045027	UoS2250	402	138/176	6B	6B	9	Southampton	nasopharynx	2006-2011	≤4	unknown	unknown	unknown	unknown	UK PCV13	PMID: 25776920	post	Southampton
34030	ERR044892	UoS0154	65	460	6A	6A	16	Southampton	nasopharynx	2006-2011	≤4	unknown	unknown	unknown	unknown	UK PCV13	PMID: 25776920	post	Southampton
34031	ERR045416	UoS5119	58	58	15A	15A	unassigned	Southampton	nasopharynx	2006-2011	≤4	unknown	unknown	unknown	unknown	UK PCV13	PMID: 25776920	post	Southampton
34032	ERR045016	UoS2217	446	460	35F	35F	16	Southampton	nasopharynx	2006-2011	≤4	unknown	unknown	unknown	unknown	UK PCV13	PMID: 25776920	post	Southampton
34033	ERR045003	UoS2153	176	138/176	6B	6B	9	Southampton	nasopharynx	2006-2011	≤4	unknown	unknown	unknown	unknown	UK PCV13	PMID: 25776920	post	Southampton
34034	ERR045049	UoS2319	65	460	6A	6A	16	Southampton	nasopharynx	2006-2011	≤4	unknown	unknown	unknown	unknown	UK PCV13	PMID: 25776920	post	Southampton
34035	ERR044904	UoS0194	65	460	6A	6A	16	Southampton	nasopharynx	2006-2011	≤4	unknown	unknown	unknown	unknown	UK PCV13	PMID: 25776920	post	Southampton
34036	ERR046101	UoS3200	65	460	6A	6A	16	Southampton	nasopharynx	2006-2011	≤4	unknown	unknown	unknown	unknown	UK PCV13	PMID: 25776920	post	Southampton
34037	ERR044884	UoS0113	65	460	6A	6A	16	Southampton	nasopharynx	2006-2011	≤4	unknown	unknown	unknown	unknown	UK PCV13	PMID: 25776920	post	Southampton
34038	ERR044941	UoS0291	124	124	14	14	unassigned	Southampton	nasopharynx	2006-2011	≤4	unknown	unknown	unknown	unknown	UK PCV13	PMID: 25776920	post	Southampton
34039	ERR044875	UoS0075	65	460	6A	6A	16	Southampton	nasopharynx	2006-2011	≤4	unknown	unknown	unknown	unknown	UK PCV13	PMID: 25776920	post	Southampton
34040	ERR046140	UoS3324	992	439	23A	23A	2	Southampton	nasopharynx	2006-2011	≤4	unknown	unknown	unknown	unknown	UK PCV13	PMID: 25776920	post	Southampton
34041	ERR044927	UoS0267	124	124	14	14	unassigned	Southampton	nasopharynx	2006-2011	≤4	unknown	unknown	unknown	unknown	UK PCV13	PMID: 25776920	post	Southampton
34042	ERR044860	UoS0014	162	156/162	9V	9V	17	Southampton	nasopharynx	2006-2011	≤4	unknown	unknown	unknown	unknown	UK PCV13	PMID: 25776920	post	Southampton
34043	ERR045029	UoS2255	2631	1340	19F	19F	unassigned	Southampton	nasopharynx	2006-2011	≤4	unknown	unknown	unknown	unknown	UK PCV13	PMID: 25776920	post	Southampton
34044	ERR045004	UoS2166	65	460	6A	6A	16	Southampton	nasopharynx	2006-2011	≤4	unknown	unknown	unknown	unknown	UK PCV13	PMID: 25776920	post	Southampton
34045	ERR047160	UoS5284	65	460	6A	6A	16	Southampton	nasopharynx	2006-2011	≤4	unknown	unknown	unknown	unknown	UK PCV13	PMID: 25776920	post	Southampton
34046	ERR046129	UoS3284	1692	395	6C	6C	11	Southampton	nasopharynx	2006-2011	≤4	unknown	unknown	unknown	unknown	UK PCV13	PMID: 25776920	post	Southampton
34047	ERR048219	UoS2359	65	460	6A	6A	16	Southampton	nasopharynx	2006-2011	≤4	unknown	unknown	unknown	unknown	UK PCV13	PMID: 25776920	post	Southampton
34048	ERR044922	UoS0256	311	439	23F	23F	2	Southampton	nasopharynx	2006-2011	≤4	unknown	unknown	unknown	unknown	UK PCV13	PMID: 25776920	post	Southampton
34049	ERR045040	UoS2298	179	177	19F	19F	unassigned	Southampton	nasopharynx	2006-2011	≤4	unknown	unknown	unknown	unknown	UK PCV13	PMID: 25776920	post	Southampton
34050	ERR045002	UoS2149	4696	15	19F	19F	unassigned	Southampton	nasopharynx	2006-2011	≤4	unknown	unknown	unknown	unknown	UK PCV13	PMID: 25776920	post	Southampton
34051	ERR046163	UoS4081	65	460	6A	6A	16	Southampton	nasopharynx	2006-2011	≤4	unknown	unknown	unknown	unknown	UK PCV13	PMID: 25776920	post	Southampton
34052	ERR045019	UoS2233	65	460	6A	6A	16	Southampton	nasopharynx	2006-2011	≤4	unknown	unknown	unknown	unknown	UK PCV13	PMID: 25776920	post	Southampton
34053	ERR044977	UoS2038	65	460	6A	6A	16	Southampton	nasopharynx	2006-2011	≤4	unknown	unknown	unknown	unknown	UK PCV13	PMID: 25776920	post	Southampton
34054	ERR045354	UoS4287	65	460	6A	6A	16	Southampton	nasopharynx	2006-2011	≤4	unknown	unknown	unknown	unknown	UK PCV13	PMID: 25776920	post	Southampton
34055	ERR045371	UoS4342	1373	338	23B	23B	18	Southampton	nasopharynx	2006-2011	≤4	unknown	unknown	unknown	unknown	UK PCV13	PMID: 25776920	post	Southampton
34056	ERR046173	UoS4106	6187	Singleton_6187	15B/C	15B/C	4	Southampton	nasopharynx	2006-2011	≤4	unknown	unknown	unknown	unknown	UK PCV13	PMID: 25776920	post	Southampton
34057	ERR045044	UoS2307	460	460	6A	6A	16	Southampton	nasopharynx	2006-2011	≤4	unknown	unknown	unknown	unknown	UK PCV13	PMID: 25776920	post	Southampton
34058	ERR047138	UoS5083	1262	1262	15B/C	15B/C	unassigned	Southampton	nasopharynx	2006-2011	≤4	unknown	unknown	unknown	unknown	UK PCV13	PMID: 25776920	post	Southampton
34059	ERR045403	UoS5021	8604	460	35F	35F	16	Southampton	nasopharynx	2006-2011	≤4	unknown	unknown	unknown	unknown	UK PCV13	PMID: 25776920	post	Southampton
34060	ERR044880	UoS0094	310	393	38	38	15	Southampton	nasopharynx	2006-2011	≤4	unknown	unknown	unknown	unknown	UK PCV13	PMID: 25776920	post	Southampton
34061	ERR046075	UoS3099	1877	193	21	21	unassigned	Southampton	nasopharynx	2006-2011	≤4	unknown	unknown	unknown	unknown	UK PCV13	PMID: 25776920	post	Southampton
34063	ERR046158	UoS4054	172	172	19A	19A	18	Southampton	nasopharynx	2006-2011	≤4	unknown	unknown	unknown	unknown	UK PCV13	PMID: 25776920	post	Southampton
34064	ERR044963	UoS2002	65	460	6A	6A	16	Southampton	nasopharynx	2006-2011	≤4	unknown	unknown	unknown	unknown	UK PCV13	PMID: 25776920	post	Southampton
34065	ERR044962	UoS2001	65	460	6A	6A	16	Southampton	nasopharynx	2006-2011	≤4	unknown	unknown	unknown	unknown	UK PCV13	PMID: 25776920	post	Southampton
34066	ERR046164	UoS4082	81	81	23F	23F	1	Southampton	nasopharynx	2006-2011	≤4	unknown	unknown	unknown	unknown	UK PCV13	PMID: 25776920	post	Southampton
34067	ERR045360	UoS4310	199	199	15B/C	15B/C	4	Southampton	nasopharynx	2006-2011	≤4	unknown	unknown	unknown	unknown	UK PCV13	PMID: 25776920	post	Southampton
34068	ERR044924	UoS0262	15	15	14	14	unassigned	Southampton	nasopharynx	2006-2011	≤4	unknown	unknown	unknown	unknown	UK PCV13	PMID: 25776920	post	Southampton
34069	ERR046092	UoS3165	1262	1262	15B/C	15B/C	unassigned	Southampton	nasopharynx	2006-2011	≤4	unknown	unknown	unknown	unknown	UK PCV13	PMID: 25776920	post	Southampton
34070	ERR046083	UoS3143	448	448	NT	NT	21	Southampton	nasopharynx	2006-2011	≤4	unknown	unknown	unknown	unknown	UK PCV13	PMID: 25776920	post	Southampton
34071	ERR044881	UoS0095	15	15	14	14	unassigned	Southampton	nasopharynx	2006-2011	≤4	unknown	unknown	unknown	unknown	UK PCV13	PMID: 25776920	post	Southampton
34072	ERR045424	UoS5136	482	482/2653	19A	19A	unassigned	Southampton	nasopharynx	2006-2011	≤4	unknown	unknown	unknown	unknown	UK PCV13	PMID: 25776920	post	Southampton
34073	ERR046145	UoS4011	72	66	24F	24F	1	Southampton	nasopharynx	2006-2011	≤4	unknown	unknown	unknown	unknown	UK PCV13	PMID: 25776920	post	Southampton
34074	ERR045400	UoS5015	432	432	21	21	unassigned	Southampton	nasopharynx	2006-2011	≤4	unknown	unknown	unknown	unknown	UK PCV13	PMID: 25776920	post	Southampton
34075	ERR046051	UoS3026	176	138/176	6B	6B	9	Southampton	nasopharynx	2006-2011	≤4	unknown	unknown	unknown	unknown	UK PCV13	PMID: 25776920	post	Southampton
34076	ERR044890	UoS0145	4018	199	15B/C	15B/C	4	Southampton	nasopharynx	2006-2011	≤4	unknown	unknown	unknown	unknown	UK PCV13	PMID: 25776920	post	Southampton
34077	ERR044878	UoS0082	176	138/176	6B	6B	9	Southampton	nasopharynx	2006-2011	≤4	unknown	unknown	unknown	unknown	UK PCV13	PMID: 25776920	post	Southampton
34078	ERR044899	UoS0172	138	138/176	6B	6B	9	Southampton	nasopharynx	2006-2011	≤4	unknown	unknown	unknown	unknown	UK PCV13	PMID: 25776920	post	Southampton
34079	ERR044888	UoS0140	176	138/176	6B	6B	9	Southampton	nasopharynx	2006-2011	≤4	unknown	unknown	unknown	unknown	UK PCV13	PMID: 25776920	post	Southampton
34080	ERR045046	UoS2311	4021	193	21	21	unassigned	Southampton	nasopharynx	2006-2011	≤4	unknown	unknown	unknown	unknown	UK PCV13	PMID: 25776920	post	Southampton
34081	ERR044887	UoS0138	138	138/176	6B	6B	9	Southampton	nasopharynx	2006-2011	≤4	unknown	unknown	unknown	unknown	UK PCV13	PMID: 25776920	post	Southampton
34082	ERR044886	UoS0136	138	138/176	6B	6B	9	Southampton	nasopharynx	2006-2011	≤4	unknown	unknown	unknown	unknown	UK PCV13	PMID: 25776920	post	Southampton
34083	ERR044961	UoS0324	138	138/176	6B	6B	9	Southampton	nasopharynx	2006-2011	≤4	unknown	unknown	unknown	unknown	UK PCV13	PMID: 25776920	post	Southampton
34084	ERR044936	UoS0284	393	393	38	38	15	Southampton	nasopharynx	2006-2011	≤4	unknown	unknown	unknown	unknown	UK PCV13	PMID: 25776920	post	Southampton
34085	ERR044964	UoS2003	176	138/176	6B	6B	9	Southampton	nasopharynx	2006-2011	≤4	unknown	unknown	unknown	unknown	UK PCV13	PMID: 25776920	post	Southampton
34086	ERR045026	UoS2247	176	138/176	6B	6B	9	Southampton	nasopharynx	2006-2011	≤4	unknown	unknown	unknown	unknown	UK PCV13	PMID: 25776920	post	Southampton
34087	ERR046067	UoS3068	42	439	23A	23A	2	Southampton	nasopharynx	2006-2011	≤4	unknown	unknown	unknown	unknown	UK PCV13	PMID: 25776920	post	Southampton
34088	ERR044953	UoS0315	393	393	38	38	15	Southampton	nasopharynx	2006-2011	≤4	unknown	unknown	unknown	unknown	UK PCV13	PMID: 25776920	post	Southampton
34089	ERR046124	UoS3264	439	439	23B	23B	2	Southampton	nasopharynx	2006-2011	≤4	unknown	unknown	unknown	unknown	UK PCV13	PMID: 25776920	post	Southampton
34090	ERR046100	UoS3192	176	138/176	6B	6B	9	Southampton	nasopharynx	2006-2011	≤4	unknown	unknown	unknown	unknown	UK PCV13	PMID: 25776920	post	Southampton
34091	ERR044958	UoS0320	402	138/176	6B	6B	9	Southampton	nasopharynx	2006-2011	≤4	unknown	unknown	unknown	unknown	UK PCV13	PMID: 25776920	post	Southampton
34092	ERR044861	UoS0015	176	138/176	6B	6B	9	Southampton	nasopharynx	2006-2011	≤4	unknown	unknown	unknown	unknown	UK PCV13	PMID: 25776920	post	Southampton
34093	ERR044959	UoS0321	402	138/176	6B	6B	9	Southampton	nasopharynx	2006-2011	≤4	unknown	unknown	unknown	unknown	UK PCV13	PMID: 25776920	post	Southampton
34094	ERR044921	UoS0254	176	138/176	6B	6B	9	Southampton	nasopharynx	2006-2011	≤4	unknown	unknown	unknown	unknown	UK PCV13	PMID: 25776920	post	Southampton
34095	ERR045045	UoS2308	65	460	6A	6A	16	Southampton	nasopharynx	2006-2011	≤4	unknown	unknown	unknown	unknown	UK PCV13	PMID: 25776920	post	Southampton
34096	ERR045034	UoS2279	176	138/176	6B	6B	9	Southampton	nasopharynx	2006-2011	≤4	unknown	unknown	unknown	unknown	UK PCV13	PMID: 25776920	post	Southampton
34097	ERR046081	UoS3138	4697	Singleton_4697	33B	33B	unassigned	Southampton	nasopharynx	2006-2011	≤4	unknown	unknown	unknown	unknown	UK PCV13	PMID: 25776920	post	Southampton
34098	ERR047162	UoS5287	1877	193	21	21	unassigned	Southampton	nasopharynx	2006-2011	≤4	unknown	unknown	unknown	unknown	UK PCV13	PMID: 25776920	post	Southampton
34099	ERR044960	UoS0322	179	177	19F	19F	unassigned	Southampton	nasopharynx	2006-2011	≤4	unknown	unknown	unknown	unknown	UK PCV13	PMID: 25776920	post	Southampton
34100	ERR044859	UoS0011	449	344	NT	NT	20	Southampton	nasopharynx	2006-2011	≤4	unknown	unknown	unknown	unknown	UK PCV13	PMID: 25776920	post	Southampton
34101	ERR046052	UoS3029	449	344	NT	NT	20	Southampton	nasopharynx	2006-2011	≤4	unknown	unknown	unknown	unknown	UK PCV13	PMID: 25776920	post	Southampton
34102	ERR045038	UoS2289	1692	395	6C	6C	11	Southampton	nasopharynx	2006-2011	≤4	unknown	unknown	unknown	unknown	UK PCV13	PMID: 25776920	post	Southampton
34103	ERR046187	UoS4167	1877	193	21	21	unassigned	Southampton	nasopharynx	2006-2011	≤4	unknown	unknown	unknown	unknown	UK PCV13	PMID: 25776920	post	Southampton
34104	ERR046082	UoS3140	449	344	NT	NT	20	Southampton	nasopharynx	2006-2011	≤4	unknown	unknown	unknown	unknown	UK PCV13	PMID: 25776920	post	Southampton
34105	ERR044973	UoS2030	469	138/176	6B	6B	9	Southampton	nasopharynx	2006-2011	≤4	unknown	unknown	unknown	unknown	UK PCV13	PMID: 25776920	post	Southampton
34106	ERR045042	UoS2305	242	242	6B	6B	unassigned	Southampton	nasopharynx	2006-2011	≤4	unknown	unknown	unknown	unknown	UK PCV13	PMID: 25776920	post	Southampton
34107	ERR044874	UoS0071	469	138/176	6B	6B	9	Southampton	nasopharynx	2006-2011	≤4	unknown	unknown	unknown	unknown	UK PCV13	PMID: 25776920	post	Southampton
34108	ERR044913	UoS0223	1262	1262	15B/C	15B/C	unassigned	Southampton	nasopharynx	2006-2011	≤4	unknown	unknown	unknown	unknown	UK PCV13	PMID: 25776920	post	Southampton
34109	ERR045041	UoS2300	1862	396	6B	6B	unassigned	Southampton	nasopharynx	2006-2011	≤4	unknown	unknown	unknown	unknown	UK PCV13	PMID: 25776920	post	Southampton
34110	ERR044972	UoS2029	3460	3460/4337	6D	6D	unassigned	Southampton	nasopharynx	2006-2011	≤4	unknown	unknown	unknown	unknown	UK PCV13	PMID: 25776920	post	Southampton
34111	ERR044955	UoS0317	179	177	19F	19F	unassigned	Southampton	nasopharynx	2006-2011	≤4	unknown	unknown	unknown	unknown	UK PCV13	PMID: 25776920	post	Southampton
34112	ERR044933	UoS0279	422	476	19F	19F	unassigned	Southampton	nasopharynx	2006-2011	≤4	unknown	unknown	unknown	unknown	UK PCV13	PMID: 25776920	post	Southampton
34113	ERR045423	UoS5135	193	193	19A	19A	unassigned	Southampton	nasopharynx	2006-2011	≤4	unknown	unknown	unknown	unknown	UK PCV13	PMID: 25776920	post	Southampton
34114	ERR044873	UoS0068	65	460	6A	6A	16	Southampton	nasopharynx	2006-2011	≤4	unknown	unknown	unknown	unknown	UK PCV13	PMID: 25776920	post	Southampton
34115	ERR044885	UoS0135	33	439	23F	23F	2	Southampton	nasopharynx	2006-2011	≤4	unknown	unknown	unknown	unknown	UK PCV13	PMID: 25776920	post	Southampton
34116	ERR044896	UoS0160	62	62	11A	11A	5	Southampton	nasopharynx	2006-2011	≤4	unknown	unknown	unknown	unknown	UK PCV13	PMID: 25776920	post	Southampton
34117	ERR044902	UoS0175	309	309	19F	19F	unassigned	Southampton	nasopharynx	2006-2011	≤4	unknown	unknown	unknown	unknown	UK PCV13	PMID: 25776920	post	Southampton
34118	ERR045350	UoS4273	199	199	19A	19A	4	Southampton	nasopharynx	2006-2011	≤4	unknown	unknown	unknown	unknown	UK PCV13	PMID: 25776920	post	Southampton
34119	ERR045355	UoS4289	36	439	23F	23F	2	Southampton	nasopharynx	2006-2011	≤4	unknown	unknown	unknown	unknown	UK PCV13	PMID: 25776920	post	Southampton
34120	ERR045357	UoS4294	1635	460	35F	35F	16	Southampton	nasopharynx	2006-2011	≤4	unknown	unknown	unknown	unknown	UK PCV13	PMID: 25776920	post	Southampton
34121	ERR045362	UoS4314	100	100	33F	33F	5	Southampton	nasopharynx	2006-2011	≤4	unknown	unknown	unknown	unknown	UK PCV13	PMID: 25776920	post	Southampton
34122	ERR045365	UoS4322	199	199	19A	19A	4	Southampton	nasopharynx	2006-2011	≤4	unknown	unknown	unknown	unknown	UK PCV13	PMID: 25776920	post	Southampton
34123	ERR045372	UoS4344	1692	395	6C	6C	11	Southampton	nasopharynx	2006-2011	≤4	unknown	unknown	unknown	unknown	UK PCV13	PMID: 25776920	post	Southampton
34124	ERR045373	UoS4346	63	63	15A	15A	3	Southampton	nasopharynx	2006-2011	≤4	unknown	unknown	unknown	unknown	UK PCV13	PMID: 25776920	post	Southampton
34125	ERR045374	UoS4350	66	66	9N	9N	1	Southampton	nasopharynx	2006-2011	≤4	unknown	unknown	unknown	unknown	UK PCV13	PMID: 25776920	post	Southampton
34126	ERR045375	UoS4356	433	433	22F	22F	13	Southampton	nasopharynx	2006-2011	≤4	unknown	unknown	unknown	unknown	UK PCV13	PMID: 25776920	post	Southampton
34127	ERR045376	UoS4361	193	193	21	21	unassigned	Southampton	nasopharynx	2006-2011	≤4	unknown	unknown	unknown	unknown	UK PCV13	PMID: 25776920	post	Southampton
34128	ERR045377	UoS4362	1262	1262	15B/C	15B/C	unassigned	Southampton	nasopharynx	2006-2011	≤4	unknown	unknown	unknown	unknown	UK PCV13	PMID: 25776920	post	Southampton
34129	ERR045379	UoS4366	1635	460	35F	35F	16	Southampton	nasopharynx	2006-2011	≤4	unknown	unknown	unknown	unknown	UK PCV13	PMID: 25776920	post	Southampton
34130	ERR045383	UoS4372	8027	15	34	34	unassigned	Southampton	nasopharynx	2006-2011	≤4	unknown	unknown	unknown	unknown	UK PCV13	PMID: 25776920	post	Southampton
34131	ERR045396	UoS5007	63	63	15A	15A	3	Southampton	nasopharynx	2006-2011	≤4	unknown	unknown	unknown	unknown	UK PCV13	PMID: 25776920	post	Southampton
34132	ERR045402	UoS5020	8711	1262	15B/C	15B/C	unassigned	Southampton	nasopharynx	2006-2011	≤4	unknown	unknown	unknown	unknown	UK PCV13	PMID: 25776920	post	Southampton
34133	ERR045405	UoS5023	180	180	3	3	7	Southampton	nasopharynx	2006-2011	≤4	unknown	unknown	unknown	unknown	UK PCV13	PMID: 25776920	post	Southampton
34134	ERR045409	UoS5030	452	452	35B	35B	unassigned	Southampton	nasopharynx	2006-2011	≤4	unknown	unknown	unknown	unknown	UK PCV13	PMID: 25776920	post	Southampton
34135	ERR045412	UoS5040	432	432	21	21	unassigned	Southampton	nasopharynx	2006-2011	≤4	unknown	unknown	unknown	unknown	UK PCV13	PMID: 25776920	post	Southampton
34136	ERR045422	UoS5133	193	193	21	21	unassigned	Southampton	nasopharynx	2006-2011	≤4	unknown	unknown	unknown	unknown	UK PCV13	PMID: 25776920	post	Southampton
34137	ERR045426	UoS5144	1692	395	6C	6C	11	Southampton	nasopharynx	2006-2011	≤4	unknown	unknown	unknown	unknown	UK PCV13	PMID: 25776920	post	Southampton
34138	ERR045427	UoS5149	816	460	10A	10A	16	Southampton	nasopharynx	2006-2011	≤4	unknown	unknown	unknown	unknown	UK PCV13	PMID: 25776920	post	Southampton
34139	ERR045428	UoS5152	9137	62	11A	11A	5	Southampton	nasopharynx	2006-2011	≤4	unknown	unknown	unknown	unknown	UK PCV13	PMID: 25776920	post	Southampton
34140	ERR045431	UoS5159	3916	62	33_Hybrid	33_Hybrid	5	Southampton	nasopharynx	2006-2011	≤4	unknown	unknown	unknown	unknown	UK PCV13	PMID: 25776920	post	Southampton
34141	ERR045437	UoS5173	9685	395	6C	6C	11	Southampton	nasopharynx	2006-2011	≤4	unknown	unknown	unknown	unknown	UK PCV13	PMID: 25776920	post	Southampton
34142	ERR046048	UoS3021	62	62	11A	11A	5	Southampton	nasopharynx	2006-2011	≤4	unknown	unknown	unknown	unknown	UK PCV13	PMID: 25776920	post	Southampton
34143	ERR046073	UoS3093	698	698	22F	22F	unassigned	Southampton	nasopharynx	2006-2011	≤4	unknown	unknown	unknown	unknown	UK PCV13	PMID: 25776920	post	Southampton
34144	ERR046079	UoS3122	65	460	6A	6A	16	Southampton	nasopharynx	2006-2011	≤4	unknown	unknown	unknown	unknown	UK PCV13	PMID: 25776920	post	Southampton
34145	ERR046080	UoS3123	36	439	23F	23F	2	Southampton	nasopharynx	2006-2011	≤4	unknown	unknown	unknown	unknown	UK PCV13	PMID: 25776920	post	Southampton
34146	ERR046112	UoS3245	191	191	7F	7F	unassigned	Southampton	nasopharynx	2006-2011	≤4	unknown	unknown	unknown	unknown	UK PCV13	PMID: 25776920	post	Southampton
34147	ERR046114	UoS3248	311	439	23F	23F	2	Southampton	nasopharynx	2006-2011	≤4	unknown	unknown	unknown	unknown	UK PCV13	PMID: 25776920	post	Southampton
34148	ERR046141	UoS3325	199	199	15B/C	15B/C	4	Southampton	nasopharynx	2006-2011	≤4	unknown	unknown	unknown	unknown	UK PCV13	PMID: 25776920	post	Southampton
34149	ERR046150	UoS4027	180	180	3	3	7	Southampton	nasopharynx	2006-2011	≤4	unknown	unknown	unknown	unknown	UK PCV13	PMID: 25776920	post	Southampton
34150	ERR046161	UoS4076	438	439	23A	23A	2	Southampton	nasopharynx	2006-2011	≤4	unknown	unknown	unknown	unknown	UK PCV13	PMID: 25776920	post	Southampton
34151	ERR046170	UoS4099	193	193	21	21	unassigned	Southampton	nasopharynx	2006-2011	≤4	unknown	unknown	unknown	unknown	UK PCV13	PMID: 25776920	post	Southampton
34152	ERR046174	UoS4109	62	62	11A	11A	5	Southampton	nasopharynx	2006-2011	≤4	unknown	unknown	unknown	unknown	UK PCV13	PMID: 25776920	post	Southampton
34153	ERR046184	UoS4164	193	193	21	21	unassigned	Southampton	nasopharynx	2006-2011	≤4	unknown	unknown	unknown	unknown	UK PCV13	PMID: 25776920	post	Southampton
34154	ERR046186	UoS4166	199	199	15B/C	15B/C	4	Southampton	nasopharynx	2006-2011	≤4	unknown	unknown	unknown	unknown	UK PCV13	PMID: 25776920	post	Southampton
34155	ERR046193	UoS4191	1692	395	6C	6C	11	Southampton	nasopharynx	2006-2011	≤4	unknown	unknown	unknown	unknown	UK PCV13	PMID: 25776920	post	Southampton
34156	ERR046194	UoS4201	30	30	16F	16F	15	Southampton	nasopharynx	2006-2011	≤4	unknown	unknown	unknown	unknown	UK PCV13	PMID: 25776920	post	Southampton
34157	ERR046197	UoS4214	193	193	21	21	unassigned	Southampton	nasopharynx	2006-2011	≤4	unknown	unknown	unknown	unknown	UK PCV13	PMID: 25776920	post	Southampton
34158	ERR046203	UoS4245	393	393	38	38	15	Southampton	nasopharynx	2006-2011	≤4	unknown	unknown	unknown	unknown	UK PCV13	PMID: 25776920	post	Southampton
34159	ERR047108	UoS5189	1635	460	35F	35F	16	Southampton	nasopharynx	2006-2011	≤4	unknown	unknown	unknown	unknown	UK PCV13	PMID: 25776920	post	Southampton
34160	ERR047127	UoS5057	30	30	16F	16F	15	Southampton	nasopharynx	2006-2011	≤4	unknown	unknown	unknown	unknown	UK PCV13	PMID: 25776920	post	Southampton
34161	ERR047147	UoS5247	8029	439	23A	23A	2	Southampton	nasopharynx	2006-2011	≤4	unknown	unknown	unknown	unknown	UK PCV13	PMID: 25776920	post	Southampton
34162	ERR047148	UoS5248	698	698	22F	22F	unassigned	Southampton	nasopharynx	2006-2011	≤4	unknown	unknown	unknown	unknown	UK PCV13	PMID: 25776920	post	Southampton
34163	ERR047158	UoS5275	62	62	11A	11A	5	Southampton	nasopharynx	2006-2011	≤4	unknown	unknown	unknown	unknown	UK PCV13	PMID: 25776920	post	Southampton
34164	ERR047159	UoS5276	439	439	23B	23B	2	Southampton	nasopharynx	2006-2011	≤4	unknown	unknown	unknown	unknown	UK PCV13	PMID: 25776920	post	Southampton
34165	ERR047164	UoS5232	432	432	21	21	unassigned	Southampton	nasopharynx	2006-2011	≤4	unknown	unknown	unknown	unknown	UK PCV13	PMID: 25776920	post	Southampton
34166	ERR048206	UoS2323	65	460	6A	6A	16	Southampton	nasopharynx	2006-2011	≤4	unknown	unknown	unknown	unknown	UK PCV13	PMID: 25776920	post	Southampton
34167	ERR048208	UoS2325	1692	395	6C	6C	11	Southampton	nasopharynx	2006-2011	≤4	unknown	unknown	unknown	unknown	UK PCV13	PMID: 25776920	post	Southampton
34168	ERR048212	UoS2337	65	460	6A	6A	16	Southampton	nasopharynx	2006-2011	≤4	unknown	unknown	unknown	unknown	UK PCV13	PMID: 25776920	post	Southampton
34169	ERR048220	UoS2370	180	180	3	3	7	Southampton	nasopharynx	2006-2011	≤4	unknown	unknown	unknown	unknown	UK PCV13	PMID: 25776920	post	Southampton
34170	ERR048229	UoS3020	199	199	19A	19A	4	Southampton	nasopharynx	2006-2011	≤4	unknown	unknown	unknown	unknown	UK PCV13	PMID: 25776920	post	Southampton
34171	ERR044903	UoS0176	162	156/162	9V	9V	17	Southampton	nasopharynx	2006-2011	≤4	unknown	unknown	unknown	unknown	UK PCV13	PMID: 25776920	post	Southampton
34172	ERR044910	UoS0218	444	113	31	31	unassigned	Southampton	nasopharynx	2006-2011	≤4	unknown	unknown	unknown	unknown	UK PCV13	PMID: 25776920	post	Southampton
34173	ERR044930	UoS0273	138	138/176	6B	6B	9	Southampton	nasopharynx	2006-2011	≤4	unknown	unknown	unknown	unknown	UK PCV13	PMID: 25776920	post	Southampton
34174	ERR045010	UoS2196	698	698	22F	22F	unassigned	Southampton	nasopharynx	2006-2011	≤4	unknown	unknown	unknown	unknown	UK PCV13	PMID: 25776920	post	Southampton
34175	ERR045406	UoS5026	1692	395	6C	6C	11	Southampton	nasopharynx	2006-2011	≤4	unknown	unknown	unknown	unknown	UK PCV13	PMID: 25776920	post	Southampton
34176	ERR046058	UoS3048	199	199	19A	19A	4	Southampton	nasopharynx	2006-2011	≤4	unknown	unknown	unknown	unknown	UK PCV13	PMID: 25776920	post	Southampton
34177	ERR046059	UoS3050	1600	1379	6C	6C	unassigned	Southampton	nasopharynx	2006-2011	≤4	unknown	unknown	unknown	unknown	UK PCV13	PMID: 25776920	post	Southampton
34178	ERR046060	UoS3055	1692	395	6C	6C	11	Southampton	nasopharynx	2006-2011	≤4	unknown	unknown	unknown	unknown	UK PCV13	PMID: 25776920	post	Southampton
34179	ERR046063	UoS3063	65	460	6A	6A	16	Southampton	nasopharynx	2006-2011	≤4	unknown	unknown	unknown	unknown	UK PCV13	PMID: 25776920	post	Southampton
34180	ERR046070	UoS3079	2220	199	15B/C	15B/C	4	Southampton	nasopharynx	2006-2011	≤4	unknown	unknown	unknown	unknown	UK PCV13	PMID: 25776920	post	Southampton
34181	ERR046071	UoS3081	63	63	15A	15A	3	Southampton	nasopharynx	2006-2011	≤4	unknown	unknown	unknown	unknown	UK PCV13	PMID: 25776920	post	Southampton
34182	ERR046072	UoS3088	398	473	6C	6C	unassigned	Southampton	nasopharynx	2006-2011	≤4	unknown	unknown	unknown	unknown	UK PCV13	PMID: 25776920	post	Southampton
34183	ERR046084	UoS3153	199	199	19A	19A	4	Southampton	nasopharynx	2006-2011	≤4	unknown	unknown	unknown	unknown	UK PCV13	PMID: 25776920	post	Southampton
34184	ERR046094	UoS3171	65	460	6A	6A	16	Southampton	nasopharynx	2006-2011	≤4	unknown	unknown	unknown	unknown	UK PCV13	PMID: 25776920	post	Southampton
34185	ERR046095	UoS3176	62	62	11A	11A	5	Southampton	nasopharynx	2006-2011	≤4	unknown	unknown	unknown	unknown	UK PCV13	PMID: 25776920	post	Southampton
34186	ERR046097	UoS3181	452	452	35B	35B	unassigned	Southampton	nasopharynx	2006-2011	≤4	unknown	unknown	unknown	unknown	UK PCV13	PMID: 25776920	post	Southampton
34187	ERR046105	UoS3225	176	138/176	6B	6B	9	Southampton	nasopharynx	2006-2011	≤4	unknown	unknown	unknown	unknown	UK PCV13	PMID: 25776920	post	Southampton
34188	ERR046107	UoS3227	199	199	19A	19A	4	Southampton	nasopharynx	2006-2011	≤4	unknown	unknown	unknown	unknown	UK PCV13	PMID: 25776920	post	Southampton
34189	ERR046108	UoS3233	100	100	33F	33F	5	Southampton	nasopharynx	2006-2011	≤4	unknown	unknown	unknown	unknown	UK PCV13	PMID: 25776920	post	Southampton
34190	ERR046109	UoS3234	393	393	38	38	15	Southampton	nasopharynx	2006-2011	≤4	unknown	unknown	unknown	unknown	UK PCV13	PMID: 25776920	post	Southampton
34191	ERR046110	UoS3235	65	460	6A	6A	16	Southampton	nasopharynx	2006-2011	≤4	unknown	unknown	unknown	unknown	UK PCV13	PMID: 25776920	post	Southampton
34192	ERR046119	UoS3255	97	460	10A	10A	16	Southampton	nasopharynx	2006-2011	≤4	unknown	unknown	unknown	unknown	UK PCV13	PMID: 25776920	post	Southampton
34193	ERR046128	UoS3283	438	439	23A	23A	2	Southampton	nasopharynx	2006-2011	≤4	unknown	unknown	unknown	unknown	UK PCV13	PMID: 25776920	post	Southampton
34194	ERR046168	UoS4091	176	138/176	6B	6B	9	Southampton	nasopharynx	2006-2011	≤4	unknown	unknown	unknown	unknown	UK PCV13	PMID: 25776920	post	Southampton
34195	ERR046191	UoS4184	100	100	33F	33F	5	Southampton	nasopharynx	2006-2011	≤4	unknown	unknown	unknown	unknown	UK PCV13	PMID: 25776920	post	Southampton
34196	ERR047126	UoS5053	199	199	19A	19A	4	Southampton	nasopharynx	2006-2011	≤4	unknown	unknown	unknown	unknown	UK PCV13	PMID: 25776920	post	Southampton
34197	ERR047128	UoS5059	414	30	16F	16F	15	Southampton	nasopharynx	2006-2011	≤4	unknown	unknown	unknown	unknown	UK PCV13	PMID: 25776920	post	Southampton
34198	ERR047137	UoS5080	452	452	35B	35B	unassigned	Southampton	nasopharynx	2006-2011	≤4	unknown	unknown	unknown	unknown	UK PCV13	PMID: 25776920	post	Southampton
34199	ERR047141	UoS5108	62	62	11A	11A	5	Southampton	nasopharynx	2006-2011	≤4	unknown	unknown	unknown	unknown	UK PCV13	PMID: 25776920	post	Southampton
34200	ERR048207	UoS2324	439	439	23B	23B	2	Southampton	nasopharynx	2006-2011	≤4	unknown	unknown	unknown	unknown	UK PCV13	PMID: 25776920	post	Southampton
34201	ERR048209	UoS2329	36	439	23F	23F	2	Southampton	nasopharynx	2006-2011	≤4	unknown	unknown	unknown	unknown	UK PCV13	PMID: 25776920	post	Southampton
34202	ERR048213	UoS2338	1692	395	6C	6C	11	Southampton	nasopharynx	2006-2011	≤4	unknown	unknown	unknown	unknown	UK PCV13	PMID: 25776920	post	Southampton
34203	ERR048215	UoS2343	65	460	6A	6A	16	Southampton	nasopharynx	2006-2011	≤4	unknown	unknown	unknown	unknown	UK PCV13	PMID: 25776920	post	Southampton
34204	ERR048217	UoS2351	1692	395	6C	6C	11	Southampton	nasopharynx	2006-2011	≤4	unknown	unknown	unknown	unknown	UK PCV13	PMID: 25776920	post	Southampton
34205	ERR048228	UoS3017	438	439	23A	23A	2	Southampton	nasopharynx	2006-2011	≤4	unknown	unknown	unknown	unknown	UK PCV13	PMID: 25776920	post	Southampton
34591	ERR048197	SMRU520	10352	Singleton_10352	NT	NT	unassigned	Maela	nasopharynx	2008	unknown	N/A	unknown	unknown	unknown	Maela	PMID: 24509479	pre	Maela
34592	ERR048199	SMRU522	10494	7747/10494	48	48	unassigned	Maela	nasopharynx	2008	unknown	N/A	unknown	unknown	unknown	Maela	PMID: 24509479	pre	Maela
34594	ERR039593	SMRU34		6694	NT	NT	unassigned	Maela	nasopharynx	2008	unknown	NON-SUSCEPTIBLE/0.064	unknown	unknown	unknown	Maela	PMID: 24509479	pre	Maela
34598	ERR039652	SMRU93	2355	230	17F	17F	1	Maela	nasopharynx	2008	unknown	NON-SUSCEPTIBLE/0.064	unknown	unknown	unknown	Maela	PMID: 24509479	pre	Maela
34607	ERR047954	SMRU277		6694	NT	NT	unassigned	Maela	nasopharynx	2008	unknown	NON-SUSCEPTIBLE/0.064	unknown	unknown	unknown	Maela	PMID: 24509479	pre	Maela
34611	ERR047980	SMRU303	2624	171	23F	23F	18	Maela	nasopharynx	2008	unknown	NON-SUSCEPTIBLE/0.064	unknown	unknown	unknown	Maela	PMID: 24509479	pre	Maela
34612	ERR048044	SMRU319	63	63	14	14	3	Maela	nasopharynx	2008	unknown	NON-SUSCEPTIBLE/0.064	unknown	unknown	unknown	Maela	PMID: 24509479	pre	Maela
34615	ERR047997	SMRU368	315	315	6B	6Bii	12	Maela	nasopharynx	2008	unknown	NON-SUSCEPTIBLE/0.064	unknown	unknown	unknown	Maela	PMID: 24509479	pre	Maela
34618	ERR048028	SMRU399	1439	15	34	34	unassigned	Maela	nasopharynx	2008	unknown	NON-SUSCEPTIBLE/0.064	unknown	unknown	unknown	Maela	PMID: 24509479	pre	Maela
34620	ERR048107	SMRU430	4133	15	NT	NT	10	Maela	nasopharynx	2008	unknown	NON-SUSCEPTIBLE/0.064	unknown	unknown	unknown	Maela	PMID: 24509479	pre	Maela
34624	ERR051517	SMRU707	1439	15	34	34	unassigned	Maela	nasopharynx	2008	unknown	NON-SUSCEPTIBLE/0.064	unknown	unknown	unknown	Maela	PMID: 24509479	pre	Maela
34629	ERR051508	SMRU698	1439	15	34	34	unassigned	Maela	nasopharynx	2008	unknown	NON-SUSCEPTIBLE/0.064	unknown	unknown	unknown	Maela	PMID: 24509479	pre	Maela
34637	ERR054559	SMRU867	3735	3735	10B	10B	unassigned	Maela	nasopharynx	2008	unknown	NON-SUSCEPTIBLE/0.064	unknown	unknown	unknown	Maela	PMID: 24509479	pre	Maela
34638	ERR049987	SMRU916	4398	4391	NT	NT	8	Maela	nasopharynx	2008	unknown	NON-SUSCEPTIBLE/0.064	unknown	unknown	unknown	Maela	PMID: 24509479	pre	Maela
34639	ERR273547	SMRU1028	1439	15	34	34	unassigned	Maela	nasopharynx	2008	unknown	NON-SUSCEPTIBLE/0.064	unknown	unknown	unknown	Maela	PMID: 24509479	pre	Maela
34644	ERR054227	SMRU1350	1439	15	34	34	unassigned	Maela	nasopharynx	2009	unknown	NON-SUSCEPTIBLE/0.064	unknown	unknown	unknown	Maela	PMID: 24509479	pre	Maela
34646	ERR054264	SMRU1387	1439	15	34	34	unassigned	Maela	nasopharynx	2009	unknown	NON-SUSCEPTIBLE/0.064	unknown	unknown	unknown	Maela	PMID: 24509479	pre	Maela
34648	ERR054507	SMRU1559		15	34	34	unassigned	Maela	nasopharynx	2009	unknown	NON-SUSCEPTIBLE/0.064	unknown	unknown	unknown	Maela	PMID: 24509479	pre	Maela
34650	ERR057870	SMRU1889	1439	15	34	34	unassigned	Maela	nasopharynx	2009	unknown	NON-SUSCEPTIBLE/0.064	unknown	unknown	unknown	Maela	PMID: 24509479	pre	Maela
34651	ERR063907	SMRU2114	13120	4391	NT	NT	8	Maela	nasopharynx	2009	unknown	NON-SUSCEPTIBLE/0.064	unknown	unknown	unknown	Maela	PMID: 24509479	pre	Maela
34652	ERR063931	SMRU2138	1439	15	34	34	unassigned	Maela	nasopharynx	2009	unknown	NON-SUSCEPTIBLE/0.064	unknown	unknown	unknown	Maela	PMID: 24509479	pre	Maela
34656	ERR084260	SMRU2242	4398	4391	NT	NT	8	Maela	nasopharynx	2009	unknown	NON-SUSCEPTIBLE/0.064	unknown	unknown	unknown	Maela	PMID: 24509479	pre	Maela
34657	ERR066291	SMRU2324	4398	4391	NT	NT	8	Maela	nasopharynx	2010	unknown	NON-SUSCEPTIBLE/0.064	unknown	unknown	unknown	Maela	PMID: 24509479	pre	Maela
34659	ERR067786	SMRU2563	1439	15	34	34	unassigned	Maela	nasopharynx	2010	unknown	NON-SUSCEPTIBLE/0.064	unknown	unknown	unknown	Maela	PMID: 24509479	pre	Maela
34663	ERR067862	SMRU2639	10311	Singleton_10311	NT	NT	8	Maela	nasopharynx	2010	unknown	NON-SUSCEPTIBLE/0.064	unknown	unknown	unknown	Maela	PMID: 24509479	pre	Maela
34669	ERR084239	SMRU3013	4133	15	NT	NT	10	Maela	nasopharynx	2010	unknown	NON-SUSCEPTIBLE/0.064	unknown	unknown	unknown	Maela	PMID: 24509479	pre	Maela
34671	ERR084205	SMRU2979	1439	15	34	34	unassigned	Maela	nasopharynx	2010	unknown	NON-SUSCEPTIBLE/0.064	unknown	unknown	unknown	Maela	PMID: 24509479	pre	Maela
34678	ERR039640	SMRU81	4130	4130	NT	NT	unassigned	Maela	nasopharynx	2008	unknown	NON-SUSCEPTIBLE/0.125	unknown	unknown	unknown	Maela	PMID: 24509479	pre	Maela
34679	ERR047940	SMRU143	5107	Singleton_5107	NT	NT	unassigned	Maela	nasopharynx	2008	unknown	NON-SUSCEPTIBLE/0.125	unknown	unknown	unknown	Maela	PMID: 24509479	pre	Maela
34680	ERR049082	SMRU148	4449	Singleton_4449	NT	NT	unassigned	Maela	nasopharynx	2008	unknown	NON-SUSCEPTIBLE/0.125	unknown	unknown	unknown	Maela	PMID: 24509479	pre	Maela
34682	ERR049093	SMRU159		4391	NT	NT	8	Maela	nasopharynx	2008	unknown	NON-SUSCEPTIBLE/0.125	unknown	unknown	unknown	Maela	PMID: 24509479	pre	Maela
34685	ERR049123	SMRU189	4133	15	NT	NT	10	Maela	nasopharynx	2008	unknown	NON-SUSCEPTIBLE/0.125	unknown	unknown	unknown	Maela	PMID: 24509479	pre	Maela
34687	ERR049939	SMRU220	448	448	NT	NT	21	Maela	nasopharynx	2008	unknown	NON-SUSCEPTIBLE/0.125	unknown	unknown	unknown	Maela	PMID: 24509479	pre	Maela
34692	ERR048053	SMRU328	5107	Singleton_5107	NT	NT	unassigned	Maela	nasopharynx	2008	unknown	NON-SUSCEPTIBLE/0.125	unknown	unknown	unknown	Maela	PMID: 24509479	pre	Maela
34694	ERR048001	SMRU372	4391	4391	NT	NT	8	Maela	nasopharynx	2008	unknown	NON-SUSCEPTIBLE/0.125	unknown	unknown	unknown	Maela	PMID: 24509479	pre	Maela
34696	ERR048018	SMRU389		15	NT	NT	10	Maela	nasopharynx	2008	unknown	NON-SUSCEPTIBLE/0.125	unknown	unknown	unknown	Maela	PMID: 24509479	pre	Maela
34697	ERR048029	SMRU400		1961/6440	15B	15B/C	unassigned	Maela	nasopharynx	2008	unknown	NON-SUSCEPTIBLE/0.125	unknown	unknown	unknown	Maela	PMID: 24509479	pre	Maela
34698	ERR048091	SMRU414	10334	4142	NT	NT	8	Maela	nasopharynx	2008	unknown	NON-SUSCEPTIBLE/0.125	unknown	unknown	unknown	Maela	PMID: 24509479	pre	Maela
34699	ERR048096	SMRU419	4421	4134/4421	NT	NT	8	Maela	nasopharynx	2008	unknown	NON-SUSCEPTIBLE/0.125	unknown	unknown	unknown	Maela	PMID: 24509479	pre	Maela
34702	ERR048131	SMRU454	4391	4391	NT	NT	8	Maela	nasopharynx	2008	unknown	NON-SUSCEPTIBLE/0.125	unknown	unknown	unknown	Maela	PMID: 24509479	pre	Maela
34706	ERR048191	SMRU514	4451	6694	NT	NT	unassigned	Maela	nasopharynx	2008	unknown	NON-SUSCEPTIBLE/0.125	unknown	unknown	unknown	Maela	PMID: 24509479	pre	Maela
34708	ERR051440	SMRU606	4421	4134/4421	NT	NT	8	Maela	nasopharynx	2008	unknown	NON-SUSCEPTIBLE/0.125	unknown	unknown	unknown	Maela	PMID: 24509479	pre	Maela
34709	ERR273513	SMRU634	315	315	6B	6Bii	12	Maela	nasopharynx	2008	unknown	NON-SUSCEPTIBLE/0.125	unknown	unknown	unknown	Maela	PMID: 24509479	pre	Maela
34711	ERR273520	SMRU641	1439	15	34	34	unassigned	Maela	nasopharynx	2008	unknown	NON-SUSCEPTIBLE/0.125	unknown	unknown	unknown	Maela	PMID: 24509479	pre	Maela
34712	ERR051490	SMRU680	802	802	23F	23F	19	Maela	nasopharynx	2008	unknown	NON-SUSCEPTIBLE/0.125	unknown	unknown	unknown	Maela	PMID: 24509479	pre	Maela
34713	ERR054526	SMRU786	1439	15	34	34	unassigned	Maela	nasopharynx	2008	unknown	NON-SUSCEPTIBLE/0.125	unknown	unknown	unknown	Maela	PMID: 24509479	pre	Maela
34719	ERR049973	SMRU902	10285	4391	NT	NT	8	Maela	nasopharynx	2008	unknown	NON-SUSCEPTIBLE/0.125	unknown	unknown	unknown	Maela	PMID: 24509479	pre	Maela
34723	ERR049995	SMRU924	13121	4130	NT	NT	unassigned	Maela	nasopharynx	2008	unknown	NON-SUSCEPTIBLE/0.125	unknown	unknown	unknown	Maela	PMID: 24509479	pre	Maela
34725	ERR051625	SMRU1079	13117	4136	NT	NT	unassigned	Maela	nasopharynx	2008	unknown	NON-SUSCEPTIBLE/0.125	unknown	unknown	unknown	Maela	PMID: 24509479	pre	Maela
34726	ERR050035	SMRU964	5107	Singleton_5107	NT	NT	unassigned	Maela	nasopharynx	2008	unknown	NON-SUSCEPTIBLE/0.125	unknown	unknown	unknown	Maela	PMID: 24509479	pre	Maela
34727	ERR050037	SMRU966	4133	15	NT	NT	10	Maela	nasopharynx	2008	unknown	NON-SUSCEPTIBLE/0.125	unknown	unknown	unknown	Maela	PMID: 24509479	pre	Maela
34729	ERR051594	SMRU1048	1439	15	34	34	unassigned	Maela	nasopharynx	2008	unknown	NON-SUSCEPTIBLE/0.125	unknown	unknown	unknown	Maela	PMID: 24509479	pre	Maela
34731	ERR054352	SMRU1259	315	315	6B	6Bii	12	Maela	nasopharynx	2009	unknown	NON-SUSCEPTIBLE/0.125	unknown	unknown	unknown	Maela	PMID: 24509479	pre	Maela
34732	ERR054372	SMRU1279	10334	4142	NT	NT	8	Maela	nasopharynx	2009	unknown	NON-SUSCEPTIBLE/0.125	unknown	unknown	unknown	Maela	PMID: 24509479	pre	Maela
34734	ERR084292	SMRU3138	4133	15	NT	NT	10	Maela	nasopharynx	2009	unknown	NON-SUSCEPTIBLE/0.125	unknown	unknown	unknown	Maela	PMID: 24509479	pre	Maela
34738	ERR056872	SMRU1726	5093	4391	NT	NT	8	Maela	nasopharynx	2009	unknown	NON-SUSCEPTIBLE/0.125	unknown	unknown	unknown	Maela	PMID: 24509479	pre	Maela
34739	ERR063805	SMRU1796	5093	4391	NT	NT	8	Maela	nasopharynx	2009	unknown	NON-SUSCEPTIBLE/0.125	unknown	unknown	unknown	Maela	PMID: 24509479	pre	Maela
34740	ERR057917	SMRU1936	10556	15	NT	NT	10	Maela	nasopharynx	2009	unknown	NON-SUSCEPTIBLE/0.125	unknown	unknown	unknown	Maela	PMID: 24509479	pre	Maela
34753	ERR064174	SMRU2436	5225	4142	NT	NT	8	Maela	nasopharynx	2010	unknown	NON-SUSCEPTIBLE/0.125	unknown	unknown	unknown	Maela	PMID: 24509479	pre	Maela
34755	ERR064226	SMRU2488	4209	4209	NT	15F	24	Maela	nasopharynx	2010	unknown	NON-SUSCEPTIBLE/0.125	unknown	unknown	unknown	Maela	PMID: 24509479	pre	Maela
34757	ERR064111	SMRU2709	10557	15	NT	NT	10	Maela	nasopharynx	2010	unknown	NON-SUSCEPTIBLE/0.125	unknown	unknown	unknown	Maela	PMID: 24509479	pre	Maela
34759	ERR064078	SMRU2676	2355	230	17F	17F	1	Maela	nasopharynx	2010	unknown	NON-SUSCEPTIBLE/0.125	unknown	unknown	unknown	Maela	PMID: 24509479	pre	Maela
34760	ERR064101	SMRU2699	4133	15	NT	NT	10	Maela	nasopharynx	2010	unknown	NON-SUSCEPTIBLE/0.125	unknown	unknown	unknown	Maela	PMID: 24509479	pre	Maela
34762	ERR069660	SMRU2810	4133	15	NT	NT	10	Maela	nasopharynx	2010	unknown	NON-SUSCEPTIBLE/0.125	unknown	unknown	unknown	Maela	PMID: 24509479	pre	Maela
34765	ERR067939	SMRU2908	4133	15	NT	NT	10	Maela	nasopharynx	2010	unknown	NON-SUSCEPTIBLE/0.125	unknown	unknown	unknown	Maela	PMID: 24509479	pre	Maela
34767	ERR067955	SMRU2924	315	315	6B	6Bii	12	Maela	nasopharynx	2010	unknown	NON-SUSCEPTIBLE/0.125	unknown	unknown	unknown	Maela	PMID: 24509479	pre	Maela
34770	ERR084244	SMRU3018	4133	15	NT	NT	10	Maela	nasopharynx	2010	unknown	NON-SUSCEPTIBLE/0.125	unknown	unknown	unknown	Maela	PMID: 24509479	pre	Maela
34775	ERR039584	SMRU25	4138	4391	NT	NT	8	Maela	nasopharynx	2007	unknown	NON-SUSCEPTIBLE/0.250	unknown	unknown	unknown	Maela	PMID: 24509479	pre	Maela
34781	ERR049951	SMRU232	4142	4142	NT	NT	8	Maela	nasopharynx	2008	unknown	NON-SUSCEPTIBLE/0.250	unknown	unknown	unknown	Maela	PMID: 24509479	pre	Maela
34784	ERR047958	SMRU281	230	230	19A	19A	1	Maela	nasopharynx	2008	unknown	NON-SUSCEPTIBLE/0.250	unknown	unknown	unknown	Maela	PMID: 24509479	pre	Maela
34785	ERR047961	SMRU284	4391	4391	NT	NT	8	Maela	nasopharynx	2008	unknown	NON-SUSCEPTIBLE/0.250	unknown	unknown	unknown	Maela	PMID: 24509479	pre	Maela
34786	ERR047983	SMRU306		Singleton_4445	NT	NT	8	Maela	nasopharynx	2008	unknown	NON-SUSCEPTIBLE/0.250	unknown	unknown	unknown	Maela	PMID: 24509479	pre	Maela
34790	ERR048075	SMRU350	4392	Singleton_4392	NT	NT	8	Maela	nasopharynx	2008	unknown	NON-SUSCEPTIBLE/0.250	unknown	unknown	unknown	Maela	PMID: 24509479	pre	Maela
34792	ERR048100	SMRU423	802	802	23F	23F	19	Maela	nasopharynx	2008	unknown	NON-SUSCEPTIBLE/0.250	unknown	unknown	unknown	Maela	PMID: 24509479	pre	Maela
34794	ERR048112	SMRU435	4395	15	14	14	10	Maela	nasopharynx	2008	unknown	NON-SUSCEPTIBLE/0.250	unknown	unknown	unknown	Maela	PMID: 24509479	pre	Maela
34797	ERR048138	SMRU461	63	63	14	14	3	Maela	nasopharynx	2008	unknown	NON-SUSCEPTIBLE/0.250	unknown	unknown	unknown	Maela	PMID: 24509479	pre	Maela
34799	ERR048158	SMRU481	63	63	14	14	3	Maela	nasopharynx	2008	unknown	NON-SUSCEPTIBLE/0.250	unknown	unknown	unknown	Maela	PMID: 24509479	pre	Maela
34800	ERR051436	SMRU602	4453	Singleton_4453	NT	NT	unassigned	Maela	nasopharynx	2008	unknown	NON-SUSCEPTIBLE/0.250	unknown	unknown	unknown	Maela	PMID: 24509479	pre	Maela
34802	ERR273505	SMRU626	4451	6694	NT	NT	unassigned	Maela	nasopharynx	2008	unknown	NON-SUSCEPTIBLE/0.250	unknown	unknown	unknown	Maela	PMID: 24509479	pre	Maela
34807	ERR051531	SMRU721	5102	4391	NT	NT	8	Maela	nasopharynx	2008	unknown	NON-SUSCEPTIBLE/0.250	unknown	unknown	unknown	Maela	PMID: 24509479	pre	Maela
34809	ERR051630	SMRU1084	4130	4130	NT	NT	unassigned	Maela	nasopharynx	2008	unknown	NON-SUSCEPTIBLE/0.250	unknown	unknown	unknown	Maela	PMID: 24509479	pre	Maela
34811	ERR054618	SMRU1166	4133	15	NT	NT	10	Maela	nasopharynx	2009	unknown	NON-SUSCEPTIBLE/0.250	unknown	unknown	unknown	Maela	PMID: 24509479	pre	Maela
34812	ERR054620	SMRU1168	448	448	NT	NT	21	Maela	nasopharynx	2009	unknown	NON-SUSCEPTIBLE/0.250	unknown	unknown	unknown	Maela	PMID: 24509479	pre	Maela
34814	ERR056790	SMRU1452	4133	15	NT	NT	10	Maela	nasopharynx	2009	unknown	NON-SUSCEPTIBLE/0.250	unknown	unknown	unknown	Maela	PMID: 24509479	pre	Maela
34815	ERR054437	SMRU1488	448	448	NT	NT	21	Maela	nasopharynx	2009	unknown	NON-SUSCEPTIBLE/0.250	unknown	unknown	unknown	Maela	PMID: 24509479	pre	Maela
34824	ERR056873	SMRU1727	4395	15	14	14	10	Maela	nasopharynx	2009	unknown	NON-SUSCEPTIBLE/0.250	unknown	unknown	unknown	Maela	PMID: 24509479	pre	Maela
34827	ERR060024	SMRU1820	4133	15	NT	NT	10	Maela	nasopharynx	2009	unknown	NON-SUSCEPTIBLE/0.250	unknown	unknown	unknown	Maela	PMID: 24509479	pre	Maela
34828	ERR057862	SMRU1881	63	63	14	14	3	Maela	nasopharynx	2009	unknown	NON-SUSCEPTIBLE/0.250	unknown	unknown	unknown	Maela	PMID: 24509479	pre	Maela
34830	ERR063825	SMRU2032	448	448	NT	NT	21	Maela	nasopharynx	2009	unknown	NON-SUSCEPTIBLE/0.250	unknown	unknown	unknown	Maela	PMID: 24509479	pre	Maela
34831	ERR057906	SMRU1925	10581	Singleton_10581	NT	NT	unassigned	Maela	nasopharynx	2009	unknown	NON-SUSCEPTIBLE/0.250	unknown	unknown	unknown	Maela	PMID: 24509479	pre	Maela
34832	ERR057908	SMRU1927	63	63	14	14	3	Maela	nasopharynx	2009	unknown	NON-SUSCEPTIBLE/0.250	unknown	unknown	unknown	Maela	PMID: 24509479	pre	Maela
34833	ERR057911	SMRU1930	448	448	NT	NT	21	Maela	nasopharynx	2009	unknown	NON-SUSCEPTIBLE/0.250	unknown	unknown	unknown	Maela	PMID: 24509479	pre	Maela
34837	ERR063834	SMRU2041	4395	15	14	14	10	Maela	nasopharynx	2009	unknown	NON-SUSCEPTIBLE/0.250	unknown	unknown	unknown	Maela	PMID: 24509479	pre	Maela
34841	ERR064133	SMRU2731	10500	448	NT	NT	21	Maela	nasopharynx	2010	unknown	NON-SUSCEPTIBLE/0.250	unknown	unknown	unknown	Maela	PMID: 24509479	pre	Maela
34842	ERR069589	SMRU2739	448	448	NT	NT	21	Maela	nasopharynx	2010	unknown	NON-SUSCEPTIBLE/0.250	unknown	unknown	unknown	Maela	PMID: 24509479	pre	Maela
34843	ERR069599	SMRU2749	5107	Singleton_5107	NT	NT	unassigned	Maela	nasopharynx	2010	unknown	NON-SUSCEPTIBLE/0.250	unknown	unknown	unknown	Maela	PMID: 24509479	pre	Maela
34845	ERR067893	SMRU2838	5107	Singleton_5107	NT	NT	unassigned	Maela	nasopharynx	2010	unknown	NON-SUSCEPTIBLE/0.250	unknown	unknown	unknown	Maela	PMID: 24509479	pre	Maela
34846	ERR067878	SMRU2871	6714	Singleton_6714	NT	NT	6	Maela	nasopharynx	2010	unknown	NON-SUSCEPTIBLE/0.250	unknown	unknown	unknown	Maela	PMID: 24509479	pre	Maela
34847	ERR084214	SMRU2988	4138	4391	NT	NT	8	Maela	nasopharynx	2010	unknown	NON-SUSCEPTIBLE/0.250	unknown	unknown	unknown	Maela	PMID: 24509479	pre	Maela
34848	ERR072187	SMRU3038	1961	1961/6440	15C	15B/C	unassigned	Maela	nasopharynx	2010	unknown	NON-SUSCEPTIBLE/0.250	unknown	unknown	unknown	Maela	PMID: 24509479	pre	Maela
34849	ERR084284	SMRU3130	4133	15	NT	NT	10	Maela	nasopharynx	2010	unknown	NON-SUSCEPTIBLE/0.250	unknown	unknown	unknown	Maela	PMID: 24509479	pre	Maela
34855	ERR039625	SMRU66	4451	6694	NT	NT	unassigned	Maela	nasopharynx	2008	unknown	NON-SUSCEPTIBLE/0.500	unknown	unknown	unknown	Maela	PMID: 24509479	pre	Maela
34862	ERR049103	SMRU169	4421	4134/4421	NT	NT	8	Maela	nasopharynx	2008	unknown	NON-SUSCEPTIBLE/0.500	unknown	unknown	unknown	Maela	PMID: 24509479	pre	Maela
34863	ERR049109	SMRU175	10560	15	NT	NT	10	Maela	nasopharynx	2008	unknown	NON-SUSCEPTIBLE/0.500	unknown	unknown	unknown	Maela	PMID: 24509479	pre	Maela
34864	ERR050065	SMRU202	4445	Singleton_4445	NT	NT	8	Maela	nasopharynx	2008	unknown	NON-SUSCEPTIBLE/0.500	unknown	unknown	unknown	Maela	PMID: 24509479	pre	Maela
34869	ERR048059	SMRU334	4136	4136	NT	NT	unassigned	Maela	nasopharynx	2008	unknown	NON-SUSCEPTIBLE/0.500	unknown	unknown	unknown	Maela	PMID: 24509479	pre	Maela
34871	ERR048007	SMRU378	4413	802	23F	23F	19	Maela	nasopharynx	2008	unknown	NON-SUSCEPTIBLE/0.500	unknown	unknown	unknown	Maela	PMID: 24509479	pre	Maela
34873	ERR048136	SMRU459	4395	15	14	14	10	Maela	nasopharynx	2008	unknown	NON-SUSCEPTIBLE/0.500	unknown	unknown	unknown	Maela	PMID: 24509479	pre	Maela
34876	ERR052642	SMRU569	4133	15	NT	NT	10	Maela	nasopharynx	2008	unknown	NON-SUSCEPTIBLE/0.500	unknown	unknown	unknown	Maela	PMID: 24509479	pre	Maela
34877	ERR052648	SMRU575	4394	4391	NT	NT	8	Maela	nasopharynx	2008	unknown	NON-SUSCEPTIBLE/0.500	unknown	unknown	unknown	Maela	PMID: 24509479	pre	Maela
34882	ERR051519	SMRU709	10278	Singleton_10278	NT	NT	8	Maela	nasopharynx	2008	unknown	NON-SUSCEPTIBLE/0.500	unknown	unknown	unknown	Maela	PMID: 24509479	pre	Maela
34883	ERR051457	SMRU623	802	802	23F	23F	19	Maela	nasopharynx	2008	unknown	NON-SUSCEPTIBLE/0.500	unknown	unknown	unknown	Maela	PMID: 24509479	pre	Maela
34885	ERR051462	SMRU652	4394	4391	NT	NT	8	Maela	nasopharynx	2008	unknown	NON-SUSCEPTIBLE/0.500	unknown	unknown	unknown	Maela	PMID: 24509479	pre	Maela
34887	ERR051506	SMRU696	4451	6694	NT	NT	unassigned	Maela	nasopharynx	2008	unknown	NON-SUSCEPTIBLE/0.500	unknown	unknown	unknown	Maela	PMID: 24509479	pre	Maela
34892	ERR054512	SMRU772	4451	6694	NT	NT	unassigned	Maela	nasopharynx	2008	unknown	NON-SUSCEPTIBLE/0.500	unknown	unknown	unknown	Maela	PMID: 24509479	pre	Maela
34893	ERR054537	SMRU797	5104	Singleton_5104	NT	NT	unassigned	Maela	nasopharynx	2008	unknown	NON-SUSCEPTIBLE/0.500	unknown	unknown	unknown	Maela	PMID: 24509479	pre	Maela
34898	ERR056711	SMRU845	4133	15	NT	NT	10	Maela	nasopharynx	2008	unknown	NON-SUSCEPTIBLE/0.500	unknown	unknown	unknown	Maela	PMID: 24509479	pre	Maela
34903	ERR050023	SMRU952	448	448	NT	NT	21	Maela	nasopharynx	2008	unknown	NON-SUSCEPTIBLE/0.500	unknown	unknown	unknown	Maela	PMID: 24509479	pre	Maela
34911	ERR054599	SMRU1147	802	802	23F	23F	19	Maela	nasopharynx	2009	unknown	NON-SUSCEPTIBLE/0.500	unknown	unknown	unknown	Maela	PMID: 24509479	pre	Maela
34916	ERR060040	SMRU1332	6729	448	NT	NT	21	Maela	nasopharynx	2009	unknown	NON-SUSCEPTIBLE/0.500	unknown	unknown	unknown	Maela	PMID: 24509479	pre	Maela
34922	ERR056789	SMRU1451	4133	15	NT	NT	10	Maela	nasopharynx	2009	unknown	NON-SUSCEPTIBLE/0.500	unknown	unknown	unknown	Maela	PMID: 24509479	pre	Maela
34924	ERR054418	SMRU1469	448	448	NT	NT	21	Maela	nasopharynx	2009	unknown	NON-SUSCEPTIBLE/0.500	unknown	unknown	unknown	Maela	PMID: 24509479	pre	Maela
34928	ERR056811	SMRU1665	10283	Singleton_10283	NT	NT	8	Maela	nasopharynx	2009	unknown	NON-SUSCEPTIBLE/0.500	unknown	unknown	unknown	Maela	PMID: 24509479	pre	Maela
34932	ERR063787	SMRU1778	448	448	NT	NT	21	Maela	nasopharynx	2009	unknown	NON-SUSCEPTIBLE/0.500	unknown	unknown	unknown	Maela	PMID: 24509479	pre	Maela
34937	ERR063833	SMRU2040	4133	15	NT	NT	10	Maela	nasopharynx	2009	unknown	NON-SUSCEPTIBLE/0.500	unknown	unknown	unknown	Maela	PMID: 24509479	pre	Maela
34938	ERR063851	SMRU2058	10574	15	NT	NT	10	Maela	nasopharynx	2009	unknown	NON-SUSCEPTIBLE/0.500	unknown	unknown	unknown	Maela	PMID: 24509479	pre	Maela
34943	ERR063938	SMRU2145	4133	15	NT	NT	10	Maela	nasopharynx	2009	unknown	NON-SUSCEPTIBLE/0.500	unknown	unknown	unknown	Maela	PMID: 24509479	pre	Maela
34944	ERR063955	SMRU2162	4138	4391	NT	NT	8	Maela	nasopharynx	2009	unknown	NON-SUSCEPTIBLE/0.500	unknown	unknown	unknown	Maela	PMID: 24509479	pre	Maela
34946	ERR066212	SMRU2221	4133	15	NT	NT	10	Maela	nasopharynx	2009	unknown	NON-SUSCEPTIBLE/0.500	unknown	unknown	unknown	Maela	PMID: 24509479	pre	Maela
34947	ERR066221	SMRU2230	10573	15	NT	NT	10	Maela	nasopharynx	2009	unknown	NON-SUSCEPTIBLE/0.500	unknown	unknown	unknown	Maela	PMID: 24509479	pre	Maela
34948	ERR066239	SMRU2272	4138	4391	NT	NT	8	Maela	nasopharynx	2009	unknown	NON-SUSCEPTIBLE/0.500	unknown	unknown	unknown	Maela	PMID: 24509479	pre	Maela
34950	ERR064139	SMRU2401	4133	15	NT	NT	10	Maela	nasopharynx	2010	unknown	NON-SUSCEPTIBLE/0.500	unknown	unknown	unknown	Maela	PMID: 24509479	pre	Maela
34952	ERR067783	SMRU2560	236	236/271/320	19F	19F	23	Maela	nasopharynx	2010	unknown	NON-SUSCEPTIBLE/0.500	unknown	unknown	unknown	Maela	PMID: 24509479	pre	Maela
34955	ERR064005	SMRU2500	4390	4391	NT	NT	8	Maela	nasopharynx	2010	unknown	NON-SUSCEPTIBLE/0.500	unknown	unknown	unknown	Maela	PMID: 24509479	pre	Maela
34962	ERR064120	SMRU2718	4133	15	NT	NT	10	Maela	nasopharynx	2010	unknown	NON-SUSCEPTIBLE/0.500	unknown	unknown	unknown	Maela	PMID: 24509479	pre	Maela
34963	ERR069587	SMRU2737	448	448	NT	NT	21	Maela	nasopharynx	2010	unknown	NON-SUSCEPTIBLE/0.500	unknown	unknown	unknown	Maela	PMID: 24509479	pre	Maela
34965	ERR069633	SMRU2783	236	236/271/320	19F	19F	23	Maela	nasopharynx	2010	unknown	NON-SUSCEPTIBLE/0.500	unknown	unknown	unknown	Maela	PMID: 24509479	pre	Maela
34970	ERR072181	SMRU3032	5122	15	NT	NT	10	Maela	nasopharynx	2010	unknown	NON-SUSCEPTIBLE/0.500	unknown	unknown	unknown	Maela	PMID: 24509479	pre	Maela
34973	ERR039618	SMRU59	4136	4136	NT	NT	unassigned	Maela	nasopharynx	2008	unknown	NON-SUSCEPTIBLE/1.000	unknown	unknown	unknown	Maela	PMID: 24509479	pre	Maela
34975	ERR047897	SMRU100	4393	4391	NT	NT	8	Maela	nasopharynx	2008	unknown	NON-SUSCEPTIBLE/1.000	unknown	unknown	unknown	Maela	PMID: 24509479	pre	Maela
34979	ERR049111	SMRU177	4409	4146/4409	NT	NT	unassigned	Maela	nasopharynx	2008	unknown	NON-SUSCEPTIBLE/1.000	unknown	unknown	unknown	Maela	PMID: 24509479	pre	Maela
34980	ERR049113	SMRU179	4393	4391	NT	NT	8	Maela	nasopharynx	2008	unknown	NON-SUSCEPTIBLE/1.000	unknown	unknown	unknown	Maela	PMID: 24509479	pre	Maela
34984	ERR052598	SMRU261	4136	4136	NT	NT	unassigned	Maela	nasopharynx	2008	unknown	NON-SUSCEPTIBLE/1.000	unknown	unknown	unknown	Maela	PMID: 24509479	pre	Maela
34990	ERR048118	SMRU441	4392	Singleton_4392	NT	NT	8	Maela	nasopharynx	2008	unknown	NON-SUSCEPTIBLE/1.000	unknown	unknown	unknown	Maela	PMID: 24509479	pre	Maela
34994	ERR051419	SMRU585	4411	4411	NT	NT	unassigned	Maela	nasopharynx	2008	unknown	NON-SUSCEPTIBLE/1.000	unknown	unknown	unknown	Maela	PMID: 24509479	pre	Maela
35004	ERR056696	SMRU830	10400	4136	NT	NT	unassigned	Maela	nasopharynx	2008	unknown	NON-SUSCEPTIBLE/1.000	unknown	unknown	unknown	Maela	PMID: 24509479	pre	Maela
35009	ERR049979	SMRU908	4136	4136	NT	NT	unassigned	Maela	nasopharynx	2008	unknown	NON-SUSCEPTIBLE/1.000	unknown	unknown	unknown	Maela	PMID: 24509479	pre	Maela
35010	ERR056721	SMRU855	81	81	19F	19F	1	Maela	nasopharynx	2008	unknown	NON-SUSCEPTIBLE/1.000	unknown	unknown	unknown	Maela	PMID: 24509479	pre	Maela
35011	ERR054572	SMRU880	4136	4136	NT	NT	unassigned	Maela	nasopharynx	2008	unknown	NON-SUSCEPTIBLE/1.000	unknown	unknown	unknown	Maela	PMID: 24509479	pre	Maela
35013	ERR049984	SMRU913	448	448	NT	NT	21	Maela	nasopharynx	2008	unknown	NON-SUSCEPTIBLE/1.000	unknown	unknown	unknown	Maela	PMID: 24509479	pre	Maela
35022	ERR051623	SMRU1077	4451	6694	NT	NT	unassigned	Maela	nasopharynx	2008	unknown	NON-SUSCEPTIBLE/1.000	unknown	unknown	unknown	Maela	PMID: 24509479	pre	Maela
35027	ERR054345	SMRU1252	10270	15	NT	NT	10	Maela	nasopharynx	2009	unknown	NON-SUSCEPTIBLE/1.000	unknown	unknown	unknown	Maela	PMID: 24509479	pre	Maela
35031	ERR054255	SMRU1378	4411	4411	NT	NT	unassigned	Maela	nasopharynx	2009	unknown	NON-SUSCEPTIBLE/1.000	unknown	unknown	unknown	Maela	PMID: 24509479	pre	Maela
35035	ERR057800	SMRU1602	6705	4136	NT	NT	unassigned	Maela	nasopharynx	2009	unknown	NON-SUSCEPTIBLE/1.000	unknown	unknown	unknown	Maela	PMID: 24509479	pre	Maela
35042	ERR063788	SMRU1779	4414	236/271/320	19F	19F	23	Maela	nasopharynx	2009	unknown	NON-SUSCEPTIBLE/1.000	unknown	unknown	unknown	Maela	PMID: 24509479	pre	Maela
35043	ERR057857	SMRU1876	242	242	23F	23F	unassigned	Maela	nasopharynx	2009	unknown	NON-SUSCEPTIBLE/1.000	unknown	unknown	unknown	Maela	PMID: 24509479	pre	Maela
35051	ERR064054	SMRU3149	4136	4136	NT	NT	unassigned	Maela	nasopharynx	2009	unknown	NON-SUSCEPTIBLE/1.000	unknown	unknown	unknown	Maela	PMID: 24509479	pre	Maela
35054	ERR063905	SMRU2112		4136	NT	NT	unassigned	Maela	nasopharynx	2009	unknown	NON-SUSCEPTIBLE/1.000	unknown	unknown	unknown	Maela	PMID: 24509479	pre	Maela
35066	ERR064127	SMRU2725	4136	4136	NT	NT	unassigned	Maela	nasopharynx	2010	unknown	NON-SUSCEPTIBLE/1.000	unknown	unknown	unknown	Maela	PMID: 24509479	pre	Maela
35069	ERR069675	SMRU2825	10500	448	NT	NT	21	Maela	nasopharynx	2010	unknown	NON-SUSCEPTIBLE/1.000	unknown	unknown	unknown	Maela	PMID: 24509479	pre	Maela
35071	ERR067921	SMRU2890	5127	90	6A	6A	6	Maela	nasopharynx	2010	unknown	NON-SUSCEPTIBLE/1.000	unknown	unknown	unknown	Maela	PMID: 24509479	pre	Maela
35073	ERR084173	SMRU2947	4133	15	NT	NT	10	Maela	nasopharynx	2010	unknown	NON-SUSCEPTIBLE/1.000	unknown	unknown	unknown	Maela	PMID: 24509479	pre	Maela
35076	ERR072223	SMRU3074	10500	448	NT	NT	21	Maela	nasopharynx	2010	unknown	NON-SUSCEPTIBLE/1.000	unknown	unknown	unknown	Maela	PMID: 24509479	pre	Maela
35079	ERR039562	SMRU3	4133	15	NT	NT	10	Maela	nasopharynx	2007	unknown	NON-SUSCEPTIBLE/2.000	unknown	unknown	unknown	Maela	PMID: 24509479	pre	Maela
35080	ERR039583	SMRU24	4136	4136	NT	NT	unassigned	Maela	nasopharynx	2007	unknown	NON-SUSCEPTIBLE/2.000	unknown	unknown	unknown	Maela	PMID: 24509479	pre	Maela
35081	ERR047923	SMRU126	4396	15	NT	NT	10	Maela	nasopharynx	2008	unknown	NON-SUSCEPTIBLE/2.000	unknown	unknown	unknown	Maela	PMID: 24509479	pre	Maela
35087	ERR051458	SMRU624	4136	4136	NT	NT	unassigned	Maela	nasopharynx	2008	unknown	NON-SUSCEPTIBLE/2.000	unknown	unknown	unknown	Maela	PMID: 24509479	pre	Maela
35093	ERR051657	SMRU1111	4136	4136	NT	NT	unassigned	Maela	nasopharynx	2008	unknown	NON-SUSCEPTIBLE/2.000	unknown	unknown	unknown	Maela	PMID: 24509479	pre	Maela
35094	ERR054321	SMRU1228	10569	4136	NT	NT	unassigned	Maela	nasopharynx	2009	unknown	NON-SUSCEPTIBLE/2.000	unknown	unknown	unknown	Maela	PMID: 24509479	pre	Maela
35098	ERR057894	SMRU1913	6705	4136	NT	NT	unassigned	Maela	nasopharynx	2009	unknown	NON-SUSCEPTIBLE/2.000	unknown	unknown	unknown	Maela	PMID: 24509479	pre	Maela
35109	ERR084314	SMRU3112	4411	4411	NT	NT	unassigned	Maela	nasopharynx	2010	unknown	NON-SUSCEPTIBLE/2.000	unknown	unknown	unknown	Maela	PMID: 24509479	pre	Maela
35110	ERR084315	SMRU3113	4136	4136	NT	NT	unassigned	Maela	nasopharynx	2010	unknown	NON-SUSCEPTIBLE/2.000	unknown	unknown	unknown	Maela	PMID: 24509479	pre	Maela
35114	ERR039564	SMRU5	10320	15	NT	NT	10	Maela	nasopharynx	2007	unknown	SUSCEPTIBLE	unknown	unknown	unknown	Maela	PMID: 24509479	pre	Maela
35120	ERR039590	SMRU31	4420	4420	6C	6C	unassigned	Maela	nasopharynx	2007	unknown	SUSCEPTIBLE	unknown	unknown	unknown	Maela	PMID: 24509479	pre	Maela
35129	ERR039622	SMRU63	10532	Singleton_10532	34	34	unassigned	Maela	nasopharynx	2008	unknown	SUSCEPTIBLE	unknown	unknown	unknown	Maela	PMID: 24509479	pre	Maela
35131	ERR039632	SMRU73	6698	5266	13	13	unassigned	Maela	nasopharynx	2008	unknown	SUSCEPTIBLE	unknown	unknown	unknown	Maela	PMID: 24509479	pre	Maela
35132	ERR039637	SMRU78	6690	5115	19B	19B	unassigned	Maela	nasopharynx	2008	unknown	SUSCEPTIBLE	unknown	unknown	unknown	Maela	PMID: 24509479	pre	Maela
35133	ERR039641	SMRU82	3735	3735	10B	10B	unassigned	Maela	nasopharynx	2008	unknown	SUSCEPTIBLE	unknown	unknown	unknown	Maela	PMID: 24509479	pre	Maela
35134	ERR039642	SMRU83	3735	3735	10B	10B	unassigned	Maela	nasopharynx	2008	unknown	SUSCEPTIBLE	unknown	unknown	unknown	Maela	PMID: 24509479	pre	Maela
35136	ERR039650	SMRU91	4654	3500	8	8	unassigned	Maela	nasopharynx	2008	unknown	SUSCEPTIBLE	unknown	unknown	unknown	Maela	PMID: 24509479	pre	Maela
35138	ERR047894	SMRU97	3735	3735	10B	10B	unassigned	Maela	nasopharynx	2008	unknown	SUSCEPTIBLE	unknown	unknown	unknown	Maela	PMID: 24509479	pre	Maela
35140	ERR047898	SMRU101	6708	Singleton_6708	24A	24A	unassigned	Maela	nasopharynx	2008	unknown	SUSCEPTIBLE	unknown	unknown	unknown	Maela	PMID: 24509479	pre	Maela
35148	ERR047920	SMRU123	4399	4399	28F	28A	unassigned	Maela	nasopharynx	2008	unknown	SUSCEPTIBLE	unknown	unknown	unknown	Maela	PMID: 24509479	pre	Maela
35151	ERR047929	SMRU132	4135	Singleton_4135	NT	NT	10	Maela	nasopharynx	2008	unknown	SUSCEPTIBLE	unknown	unknown	unknown	Maela	PMID: 24509479	pre	Maela
35152	ERR047936	SMRU139	4399	4399	28F	28F	unassigned	Maela	nasopharynx	2008	unknown	SUSCEPTIBLE	unknown	unknown	unknown	Maela	PMID: 24509479	pre	Maela
35153	ERR047937	SMRU140	4399	4399	28F	28A	unassigned	Maela	nasopharynx	2008	unknown	SUSCEPTIBLE	unknown	unknown	unknown	Maela	PMID: 24509479	pre	Maela
35155	ERR047941	SMRU144	4399	4399	28F	28A	unassigned	Maela	nasopharynx	2008	unknown	SUSCEPTIBLE	unknown	unknown	unknown	Maela	PMID: 24509479	pre	Maela
35161	ERR049092	SMRU158		4129/6687	NT	NT	unassigned	Maela	nasopharynx	2008	unknown	SUSCEPTIBLE	unknown	unknown	unknown	Maela	PMID: 24509479	pre	Maela
35162	ERR049098	SMRU164	5120	5099	4	4	unassigned	Maela	nasopharynx	2008	unknown	SUSCEPTIBLE	unknown	unknown	unknown	Maela	PMID: 24509479	pre	Maela
35163	ERR049114	SMRU180	8958	10367	40	40	unassigned	Maela	nasopharynx	2008	unknown	SUSCEPTIBLE	unknown	unknown	unknown	Maela	PMID: 24509479	pre	Maela
35165	ERR049119	SMRU185	4391	4391	NT	NT	8	Maela	nasopharynx	2008	unknown	SUSCEPTIBLE	unknown	unknown	unknown	Maela	PMID: 24509479	pre	Maela
35168	ERR050058	SMRU195	447	447	37	37	unassigned	Maela	nasopharynx	2008	unknown	SUSCEPTIBLE	unknown	unknown	unknown	Maela	PMID: 24509479	pre	Maela
35170	ERR050064	SMRU201	5092	Singleton_5092	32A	32A	unassigned	Maela	nasopharynx	2008	unknown	SUSCEPTIBLE	unknown	unknown	unknown	Maela	PMID: 24509479	pre	Maela
35172	ERR050069	SMRU206	989	989	46	12B	unassigned	Maela	nasopharynx	2008	unknown	SUSCEPTIBLE	unknown	unknown	unknown	Maela	PMID: 24509479	pre	Maela
35175	ERR050079	SMRU216	4402	218	28F	28F	unassigned	Maela	nasopharynx	2008	unknown	SUSCEPTIBLE	unknown	unknown	unknown	Maela	PMID: 24509479	pre	Maela
35176	ERR049936	SMRU217	6693	Singleton_6693	20	20A	unassigned	Maela	nasopharynx	2008	unknown	SUSCEPTIBLE	unknown	unknown	unknown	Maela	PMID: 24509479	pre	Maela
35177	ERR049946	SMRU227	5092	Singleton_5092	32A	32A	unassigned	Maela	nasopharynx	2008	unknown	SUSCEPTIBLE	unknown	unknown	unknown	Maela	PMID: 24509479	pre	Maela
35178	ERR049955	SMRU236	6693	Singleton_6693	20	20A	unassigned	Maela	nasopharynx	2008	unknown	SUSCEPTIBLE	unknown	unknown	unknown	Maela	PMID: 24509479	pre	Maela
35180	ERR049959	SMRU240	5092	Singleton_5092	32A	32A	unassigned	Maela	nasopharynx	2008	unknown	SUSCEPTIBLE	unknown	unknown	unknown	Maela	PMID: 24509479	pre	Maela
35183	ERR052584	SMRU247	5120	5099	4	4	unassigned	Maela	nasopharynx	2008	unknown	SUSCEPTIBLE	unknown	unknown	unknown	Maela	PMID: 24509479	pre	Maela
35189	ERR052600	SMRU263	10527	Singleton_10527	16F	16F	unassigned	Maela	nasopharynx	2008	unknown	SUSCEPTIBLE	unknown	unknown	unknown	Maela	PMID: 24509479	pre	Maela
35194	ERR047959	SMRU282		289	5	5	unassigned	Maela	nasopharynx	2008	unknown	SUSCEPTIBLE	unknown	unknown	unknown	Maela	PMID: 24509479	pre	Maela
35198	ERR052630	SMRU557	4113	4113	10A	10A	unassigned	Maela	nasopharynx	2008	unknown	SUSCEPTIBLE	unknown	unknown	unknown	Maela	PMID: 24509479	pre	Maela
35209	ERR052631	SMRU558	10456	5103	21	21	unassigned	Maela	nasopharynx	2008	unknown	SUSCEPTIBLE	unknown	unknown	unknown	Maela	PMID: 24509479	pre	Maela
35211	ERR048066	SMRU341	447	447	37	37	unassigned	Maela	nasopharynx	2008	unknown	SUSCEPTIBLE	unknown	unknown	unknown	Maela	PMID: 24509479	pre	Maela
35212	ERR048067	SMRU342	5120	5099	4	4	unassigned	Maela	nasopharynx	2008	unknown	SUSCEPTIBLE	unknown	unknown	unknown	Maela	PMID: 24509479	pre	Maela
35213	ERR048073	SMRU348	4133	15	NT	NT	10	Maela	nasopharynx	2008	unknown	SUSCEPTIBLE	unknown	unknown	unknown	Maela	PMID: 24509479	pre	Maela
35218	ERR048009	SMRU380	10422	4420	6C	6C	unassigned	Maela	nasopharynx	2008	unknown	SUSCEPTIBLE	unknown	unknown	unknown	Maela	PMID: 24509479	pre	Maela
35219	ERR048012	SMRU383	4133	15	NT	NT	10	Maela	nasopharynx	2008	unknown	SUSCEPTIBLE	unknown	unknown	unknown	Maela	PMID: 24509479	pre	Maela
35223	ERR048023	SMRU394	3735	3735	10B	10B	unassigned	Maela	nasopharynx	2008	unknown	SUSCEPTIBLE	unknown	unknown	unknown	Maela	PMID: 24509479	pre	Maela
35228	ERR048092	SMRU415	10549	3735	10B	10F	unassigned	Maela	nasopharynx	2008	unknown	SUSCEPTIBLE	unknown	unknown	unknown	Maela	PMID: 24509479	pre	Maela
35230	ERR048094	SMRU417	6695	Singleton_6695	NT	NT	10	Maela	nasopharynx	2008	unknown	SUSCEPTIBLE	unknown	unknown	unknown	Maela	PMID: 24509479	pre	Maela
35232	ERR048099	SMRU422	5092	Singleton_5092	32A	32A	unassigned	Maela	nasopharynx	2008	unknown	SUSCEPTIBLE	unknown	unknown	unknown	Maela	PMID: 24509479	pre	Maela
35233	ERR048105	SMRU428	4113	4113	10A	10A	unassigned	Maela	nasopharynx	2008	unknown	SUSCEPTIBLE	unknown	unknown	unknown	Maela	PMID: 24509479	pre	Maela
35239	ERR048120	SMRU443	280	280	9V	9V	unassigned	Maela	nasopharynx	2008	unknown	SUSCEPTIBLE	unknown	unknown	unknown	Maela	PMID: 24509479	pre	Maela
35243	ERR048139	SMRU462	5094	289	5	5	unassigned	Maela	nasopharynx	2008	unknown	SUSCEPTIBLE	unknown	unknown	unknown	Maela	PMID: 24509479	pre	Maela
35245	ERR048142	SMRU465	4402	218	28F	28F	unassigned	Maela	nasopharynx	2008	unknown	SUSCEPTIBLE	unknown	unknown	unknown	Maela	PMID: 24509479	pre	Maela
35246	ERR048144	SMRU467	10456	5103	21	21	unassigned	Maela	nasopharynx	2008	unknown	SUSCEPTIBLE	unknown	unknown	unknown	Maela	PMID: 24509479	pre	Maela
35248	ERR048146	SMRU469	870	870	18C	18C	unassigned	Maela	nasopharynx	2008	unknown	SUSCEPTIBLE	unknown	unknown	unknown	Maela	PMID: 24509479	pre	Maela
35249	ERR048150	SMRU473	447	447	37	37	unassigned	Maela	nasopharynx	2008	unknown	SUSCEPTIBLE	unknown	unknown	unknown	Maela	PMID: 24509479	pre	Maela
35253	ERR048179	SMRU502	6693	Singleton_6693	20	20A	unassigned	Maela	nasopharynx	2008	unknown	SUSCEPTIBLE	unknown	unknown	unknown	Maela	PMID: 24509479	pre	Maela
35257	ERR048192	SMRU515	6693	Singleton_6693	20	20A	unassigned	Maela	nasopharynx	2008	unknown	SUSCEPTIBLE	unknown	unknown	unknown	Maela	PMID: 24509479	pre	Maela
35259	ERR273495	SMRU544	3545	3545/5265	7F	7F	unassigned	Maela	nasopharynx	2008	unknown	SUSCEPTIBLE	unknown	unknown	unknown	Maela	PMID: 24509479	pre	Maela
35264	ERR052638	SMRU565	5099	5099	4	4	unassigned	Maela	nasopharynx	2008	unknown	SUSCEPTIBLE	unknown	unknown	unknown	Maela	PMID: 24509479	pre	Maela
35265	ERR052644	SMRU571	4398	4391	NT	NT	8	Maela	nasopharynx	2008	unknown	SUSCEPTIBLE	unknown	unknown	unknown	Maela	PMID: 24509479	pre	Maela
35271	ERR051448	SMRU614	10355	5115	13	13	unassigned	Maela	nasopharynx	2008	unknown	SUSCEPTIBLE	unknown	unknown	unknown	Maela	PMID: 24509479	pre	Maela
[truncated: 1,119 more rows]
