# Supplementary material for: Genomic Analyses of >3,100 Nasopharyngeal Pneumococci Revealed Significant Differences Between Pneumococci Recovered in Four Different Geographical Regions
Source: Front Microbiol. 2019 Feb 25;10:317. doi: 10.3389/fmicb.2019.00317 (PMC6398412; doi:10.3389/fmicb.2019.00317)
Supplement: TABLE S2 — Metadata and accession numbers associated with the 1,000 non-pneumococcal Streptococcus spp. analyzed in this study. [file Table_2.XLSX]

## Sheet: non-pneumo strep
id	rMLST id	species	isolate	aliases	country	region	year	source	ENA_accession	rST (Ribosomal MLST)
167	167	Streptococcus agalactiae	2603V/R	AE009948; NC_004116; PRJNA330; PRJNA57943				human	AE009948	557
168	168	Streptococcus agalactiae	NEM316	AL732656				human CSF		558
169	169	Streptococcus agalactiae	A909	CP000114.1				human		559
170	170	Streptococcus gordonii	Challis	ATCC 35105; CP000725; NC_009785; PRJNA57667; PRJNA66				human	CP000725	565
171	171	Streptococcus mitis	B6	FN568063; NC_013853; PRJNA16302; PRJNA46097	Germany		1994		FN568063	566
172	172	Streptococcus mutans	NN2025	AP010655; NC_013928; PRJDA28997; PRJNA46353	Japan		2002	human	AP010655	567
173	173	Streptococcus mutans	UA159	AE014133; NC_004350; PRJNA333; PRJNA57947	USA				AE014133	31079
174	174	Streptococcus pyogenes	M1 GAS	AE004092; NC_002737; PRJNA269; PRJNA57845; SF370			1985	human	AE004092	31048
175	175	Streptococcus pyogenes	MGAS315	AE014074; NC_004070; PRJNA311; PRJNA57911	USA		1985	human	AE014074	14147
176	176	Streptococcus pyogenes	MGAS2096	CP000261; NC_008023; PRJNA16365; PRJNA58573	Canada			human	CP000261	31049
177	177	Streptococcus pyogenes	MGAS5005	CP000017; NC_007297; PRJNA13888; PRJNA58337	Canada		1996	human	CP000017	777
178	178	Streptococcus pyogenes	MGAS6180	CP000056; NC_007296; PRJNA13887; PRJNA58335	USA			human	CP000056	783
179	179	Streptococcus pyogenes	MGAS8232	AE009949; NC_003485; PRJNA286; PRJNA57871	USA			human pharyngeal	AE009949	779
180	180	Streptococcus pyogenes	MGAS9429	CP000259; NC_008021; PRJNA16363; PRJNA58569	Canada			human	CP000259	782
181	181	Streptococcus pyogenes	MGAS10270	CP000260; NC_008022; PRJNA16364; PRJNA58571	Canada			human pharyngeal	CP000260	788
182	182	Streptococcus pyogenes	MGAS10394	CP000003; NC_006086; PRJNA12469; PRJNA58105	USA		2001	human pharyngeal	CP000003	781
183	183	Streptococcus pyogenes	MGAS10750	CP000262; NC_008024; PRJNA16366; PRJNA58575				human	CP000262	4571
184	184	Streptococcus pyogenes	NZ131	CP000829; NC_011375; PRJNA20707; PRJNA59035	New Zealand			human	CP000829
185	185	Streptococcus pyogenes	SSI-1	BA000034; NC_004606; PRJNA301; PRJNA57895	Japan		1994	human	BA000034	778
186	186	Streptococcus pyogenes	Manfredo	AM295007; NC_009332; PRJNA270; PRJNA57847	USA		1952	human	AM295007	784
187	187	Streptococcus sanguinis	SK36	CP000387; NC_009009; PRJNA13942; PRJNA58381	Denmark		1980	human	CP000387	956
285	285	Streptococcus suis	98HAH33	NC_009443; PRJNA17155; PRJNA58665	China		1998
286	286	Streptococcus suis	BM407	NC_012923; NC_012926; PRJEA32237; PRJNA59321	Vietnam		2004	human		958
287	287	Streptococcus suis	P1/7	NC_012925; PRJEA32235; PRJNA352				pig		14274
288	288	Streptococcus suis	SC84	NC_012924; PRJEA32239; PRJNA59323	China		2005	human		957
289	289	Streptococcus thermophilus	CNRZ1066	NC_006449; PRJNA13163; PRJNA58221						959
290	290	Streptococcus thermophilus	LMD-9	NC_008532; PRJNA13773; PRJNA58327						961
291	291	Streptococcus thermophilus	LMG 18311	NC_006448; PRJNA13162; PRJNA58219	UK		1974			960
292	292	Streptococcus uberis	0140J	NC_012004; PRJNA353; PRJNA57959			1972	cow		962
411	411	Streptococcus suis	05ZYH33	NC_009442; PRJNA17153; PRJNA58663	China		2005	human
872	872	Streptococcus gallolyticus	UCN34	NC_013798; PRJEA34729; PRJNA46061						564
1247	1247	Streptococcus agalactiae	18RS21	AAJO01; GCA_000167715.1; PRJNA15605; PRJNA54309; SAMN02435897	USA			Newborn umbilicus
1248	1248	Streptococcus agalactiae	515	AAJP01; GCA_000167735.1; PRJNA15606; PRJNA54311; SAMN02435850				Neonatal CSF
1249	1249	Streptococcus agalactiae	CJB111	AAJQ01; GCA_000167755.1; PRJNA15607; PRJNA54313; SAMN02435851				Neonatal blood
1250	1250	Streptococcus agalactiae	COH1	AAJR01; GCA_000167775.1; PRJNA15609; PRJNA54317; SAMN02435877				Blood sepsis infant
1251	1251	Streptococcus agalactiae	H36B	AAJS01; GCA_000167795.1; PRJNA15608; PRJNA54315; SAMN02435895	USA			Newborn umbilicus
1252	1252	Streptococcus infantarius	ATCC BAA-102	ABJK02; GCA_000154985.1; PRJNA20527; PRJNA54885; SAMN00000017				Infant faeces
1271	1271	Streptococcus salivarius	SK126	ACLO01; GCA_000174715.1; PRJNA34091; PRJNA55863; SAMN00002153				Human skin		955
1647	1647	Streptococcus dysgalactiae	GGS_124	AP010935; NC_012891; PRJDA27849; PRJNA59103	Japan				AP010935	560
1648	1648	Streptococcus equi	4047	FM204883; NC_012471; PRJEA30765; PRJNA59259	UK		1990	strangles	FM204883	561
1655	1655	Streptococcus equi	H70	FM204884; NC_012470; PRJEA30767; PRJNA59261	UK		2000	horse nose	FM204884	562
1656	1656	Streptococcus equi	MGCS10565	CP001129; NC_011134; PRJNA30781; PRJNA59263	Brazil			nephritis	CP001129	563
1867	1867	Streptococcus pyogenes	M49 591	AAFV01; GCA_000167435.1; PRJNA13286; PRJNA54147; SAMN02469731				Human skin infection
9623	9623	Streptococcus pyogenes	ERR172189	31039_V6S1; ERR172189					ERR172189	835
9624	9624	Streptococcus pyogenes	ERR172221	31145_V5S1; ERR172221					ERR172221	835
9625	9625	Streptococcus pyogenes	ERR172219	31142_V6S1; ERR172219					ERR172219	835
9626	9626	Streptococcus pyogenes	ERR172228	31170_V5S1; ERR172228					ERR172228	835
9627	9627	Streptococcus pyogenes	ERR172208	31108_V5S1; ERR172208					ERR172208	835
9628	9628	Streptococcus pyogenes	ERR172259	31012_V2S1; ERR172259					ERR172259	835
9629	9629	Streptococcus pyogenes	SRR190150	MGAS17973; SRR190150	Canada		2007		SRR190150
9630	9630	Streptococcus pyogenes	ERR172125	20097_V1I1; ERR172125					ERR172125	14100
9631	9631	Streptococcus pyogenes	ERR172126	20098_V1I1; ERR172126					ERR172126	14100
9632	9632	Streptococcus pyogenes	ERR111959	ERR111959; NS7048					ERR111959	915
9633	9633	Streptococcus pyogenes	ERR172156	30239_V1T1; ERR172156					ERR172156	807
9634	9634	Streptococcus pyogenes	SRR190219	MGAS18140; SRR190219	Canada		2008		SRR190219
9635	9635	Streptococcus pyogenes	SRR190149	MGAS17972; SRR190149	Canada		2007		SRR190149
9636	9636	Streptococcus pyogenes	SRR190132	MGAS15249; SRR190132	Canada		2006		SRR190132
9637	9637	Streptococcus pyogenes	ERR172121	20085_V1I1; ERR172121					ERR172121	14104
9638	9638	Streptococcus pyogenes	ERR172157	31002_V1T1; ERR172157					ERR172157	872
9639	9639	Streptococcus pyogenes	ERR172159	31150_V1T1; ERR172159					ERR172159	872
9640	9640	Streptococcus pyogenes	ERR172203	31075_V5S1; ERR172203					ERR172203	872
9641	9641	Streptococcus pyogenes	ERR172191	31043_V6S1; ERR172191					ERR172191	872
9642	9642	Streptococcus pyogenes	ERR111939	ERR111939; NS6078					ERR111939	804
9643	9643	Streptococcus pyogenes	ERR172206	31097_V5S1; ERR172206					ERR172206	872
9644	9644	Streptococcus pyogenes	ERR172190	31042_V5S1; ERR172190					ERR172190	872
9645	9645	Streptococcus pyogenes	ERR172207	31107_V5S1; ERR172207					ERR172207	888
9646	9646	Streptococcus pyogenes	ERR172100	20012_V1I1; ERR172100					ERR172100	888
9647	9647	Streptococcus pyogenes	ERR111979	ERR111979; PS009					ERR111979	836
9648	9648	Streptococcus pyogenes	ERR172270	31076_V2S1; ERR172270					ERR172270	872
9649	9649	Streptococcus pyogenes	SRR190136	MGAS15254; SRR190136	Canada		2008		SRR190136
9650	9650	Streptococcus pyogenes	SRR190135	MGAS15252; SRR190135	Canada		2008		SRR190135
9651	9651	Streptococcus pyogenes	ERR111942	ERR111942; NS6185					ERR111942	14134
9652	9652	Streptococcus pyogenes	ERR172147	30085_V1T1; ERR172147					ERR172147	863
9653	9653	Streptococcus pyogenes	ERR172130	20111_V1I1; ERR172130					ERR172130	938
9654	9654	Streptococcus pyogenes	ERR111940	ERR111940; NS6087					ERR111940	861
9655	9655	Streptococcus pyogenes	ERR172154	30227_V1T1; ERR172154					ERR172154	863
9656	9656	Streptococcus pyogenes	ERR172136	20148_V1I1; ERR172136					ERR172136	871
9657	9657	Streptococcus pyogenes	ERR172262	31027_V2S1; ERR172262					ERR172262	876
9658	9658	Streptococcus pyogenes	ERR172101	20018_V1I1; ERR172101					ERR172101	941
9659	9659	Streptococcus pyogenes	ERR172127	20099_V1I1; ERR172127					ERR172127	876
9660	9660	Streptococcus pyogenes	ERR172110	20058_V1I1; ERR172110					ERR172110	14117
9661	9661	Streptococcus pyogenes	ERR172146	30083_V1T1; ERR172146					ERR172146	844
9662	9662	Streptococcus pyogenes	ERR111927	ERR111927; NS5582					ERR111927	877
9663	9663	Streptococcus pyogenes	ERR172142	20232_V1I1; ERR172142					ERR172142	846
9664	9664	Streptococcus pyogenes	ERR172132	20116_V1I1; ERR172132					ERR172132	812
9665	9665	Streptococcus pyogenes	ERR111858	ERR111858; NS1498					ERR111858	922
9666	9666	Streptococcus pyogenes	ERR172254	44079_V1S1; ERR172254					ERR172254	941
9667	9667	Streptococcus pyogenes	ERR111954	ERR111954; NS6783					ERR111954	919
9668	9668	Streptococcus pyogenes	ERR111955	ERR111955; NS6845					ERR111955	866
9669	9669	Streptococcus pyogenes	ERR172124	20095_V1I1; ERR172124					ERR172124	14124
9670	9670	Streptococcus pyogenes	ERR172140	20183_V1I1; ERR172140					ERR172140
9671	9671	Streptococcus pyogenes	ERR111847	ERR111847; NS501RT					ERR111847	828
9672	9672	Streptococcus pyogenes	ERR111934	ERR111934; NS5779					ERR111934	827
9673	9673	Streptococcus pyogenes	ERR172119	20079_V1I1; ERR172119					ERR172119	845
9674	9674	Streptococcus pyogenes	ERR172112	20061_V1I1; ERR172112					ERR172112	14038
9675	9675	Streptococcus pyogenes	ERR172129	20110_V1I1; ERR172129					ERR172129	14038
9676	9676	Streptococcus pyogenes	ERR172114	20065_V1I1; ERR172114					ERR172114	796
9677	9677	Streptococcus pyogenes	ERR172246	43110_V1S1; ERR172246					ERR172246
9678	9678	Streptococcus pyogenes	ERR172202	31073_V5S1; ERR172202					ERR172202	14038
9679	9679	Streptococcus pyogenes	ERR111925	ERR111925; NS5578					ERR111925	925
9680	9680	Streptococcus pyogenes	ERR111857	ERR111857; NS1438					ERR111857	14177
9681	9681	Streptococcus pyogenes	ERR111895	ERR111895; NS4155					ERR111895	14177
9682	9682	Streptococcus pyogenes	ERR172107	20034_V1I1; ERR172107					ERR172107	14038
9683	9683	Streptococcus pyogenes	ERR111962	ERR111962; NS7096					ERR111962	890
9684	9684	Streptococcus pyogenes	ERR111974	ERR111974; NS8042					ERR111974	824
9685	9685	Streptococcus pyogenes	ERR172108	20051_V1I1; ERR172108					ERR172108	14038
9686	9686	Streptococcus pyogenes	ERR111839	ERR111839; NS6					ERR111839	927
9687	9687	Streptococcus pyogenes	ERR111911	ERR111911; NS4984					ERR111911	895
9688	9688	Streptococcus pyogenes	ERR172231	42003_V1S1; ERR172231					ERR172231	14178
9689	9689	Streptococcus pyogenes	ERR111970	ERR111970; NS7185					ERR111970	805
9690	9690	Streptococcus pyogenes	ERR111912	ERR111912; NS4985					ERR111912	828
9691	9691	Streptococcus pyogenes	ERR172116	20068_V1I1; ERR172116					ERR172116	927
9692	9692	Streptococcus pyogenes	ERR172247	44001_V1S1; ERR172247					ERR172247	927
9693	9693	Streptococcus pyogenes	ERR172153	30178_V1T1; ERR172153					ERR172153	927
9694	9694	Streptococcus pyogenes	SRR190134	MGAS15251; SRR190134	Canada		2007		SRR190134
9695	9695	Streptococcus pyogenes	ERR111910	ERR111910; NS4982					ERR111910	14039
9696	9696	Streptococcus pyogenes	ERR172244	43078_V1S1; ERR172244					ERR172244	887
9697	9697	Streptococcus pyogenes	ERR111863	ERR111863; NS1951					ERR111863	825
9698	9698	Streptococcus pyogenes	ERR111967	ERR111967; NS7160					ERR111967	889
9699	9699	Streptococcus pyogenes	ERR111844	ERR111844; NS234					ERR111844	14039
9700	9700	Streptococcus pyogenes	ERR172196	31056_V5S1; ERR172196					ERR172196	14104
9701	9701	Streptococcus pyogenes	ERR172179	31001_V5S1; ERR172179					ERR172179	14104
9702	9702	Streptococcus pyogenes	ERR172205	31090_V5S1; ERR172205					ERR172205	14104
9703	9703	Streptococcus pyogenes	ERR172197	31056_V6S1; ERR172197					ERR172197	14104
9704	9704	Streptococcus pyogenes	ERR111924	ERR111924; NS5568					ERR111924	926
9705	9705	Streptococcus pyogenes	ERR172216	31136_V5S1; ERR172216					ERR172216	872
9706	9706	Streptococcus pyogenes	ERR111917	ERR111917; NS5340					ERR111917	928
55717	55717	Streptococcus anginosus	C1051	CP003860.1; NC_022244.1; PRJNA218003; PRJNA50423						31028
55718	55718	Streptococcus anginosus	C238	CP003861.1; NC_022239.1; PRJNA218004; PRJNA50425						31029
55719	55719	Streptococcus constellatus	C1050	CP003859.1; NC_022238.1; PRJNA218002; PRJNA50421						31052
55720	55720	Streptococcus constellatus	C232	CP003800.1; NC_022236.1; PRJNA217998; PRJNA42135						31053
55721	55721	Streptococcus constellatus	C818	CP003840.1; NC_022245.1; PRJNA218001; PRJNA50419						31053
55722	55722	Streptococcus iniae	SF1	CP005941.1; NC_021314.1; PRJNA196817; PRJNA206041						5095
55723	55723	Streptococcus intermedius	B196	CP003857.1; NC_022246.1; PRJNA218000; PRJNA50415						31037
55724	55724	Streptococcus intermedius	C270	CP003858.1; NC_022237.1; PRJNA217999; PRJNA50413						31038
55725	55725	Streptococcus intermedius	JTH08	AP010969.1; NC_018073.1; PRJDA168614; PRJDA33443						31039
55726	55726	Streptococcus lutetiensis	33	CP003025.1; NC_021900.1; PRJNA213397; PRJNA72209						31072
55727	55727	Streptococcus oligofermentans	AS 1.3089	CP004409.1; NC_021175.1; PRJNA192658; PRJNA201429						31080
55728	55728	Streptococcus oralis	Uo5	FR720602.1; NC_015291.1; PRJEA60241; PRJNA65449						5207
55729	55729	Streptococcus parasanguinis	ATCC 15912	CP002843.1; NC_015678.1; PRJNA48315; PRJNA49313						11235
55730	55730	Streptococcus parasanguinis	FW213	CP003122.1; NC_017905.1; PRJNA163997; PRJNA76769						5564
55731	55731	Streptococcus parauberis	KCTC 11537	CP002471.1; NC_015558.1; PRJNA61187; PRJNA67355						5592
55732	55732	Streptococcus pasteurianus	ATCC 43144	AP012054.1; NC_015600.1; PRJDA62519; PRJNA68019						31087
55733	55733	Streptococcus sp.	I-G2	CP006805.1; NC_022584.1; PRJNA214027; PRJNA224251
55734	55734	Streptococcus sp.	I-P16	CP006776.1; NC_022582.1; PRJNA214028; PRJNA224252
58706	58706	Streptococcus pseudopneumoniae	IS7493	NC_015875.1; NC_015876.1; PRJNA69547; PRJNA71153						31045
58717	58717	Streptococcus macedonicus	ACA-DC 198	NC_016749.1; NC_016750.1; PRJEA76965; PRJNA81631						31074
58875	58875	Streptococcus sobrinus	DSM 20742	AOCE01; ATCC 33478; PRJNA179259; PRJNA195195
58883	58883	Streptococcus ratti	DSM 20564	AOCD01; FA-1; PRJNA179258; PRJNA195194						31091
58901	58901	Streptococcus australis	ATCC 700641	AEQR01; GCA_000186465.1; PRJNA53201; PRJNA62169; SAMN00253300						6077
58914	58914	Streptococcus cristatus	ATCC 51100	AEVC01; GCA_000187855.1; PRJNA53203; PRJNA62537; SAMN00216974						31057
58915	58915	Streptococcus infantis	ATCC 700779	AEVD01; GCA_000187465.1; PRJNA53205; PRJNA62539; SAMN00216972						31068
60014	60014	Streptococcus caballi	DSM 19004	ARCA01; GCA_000379985.1; PRJNA165433; PRJNA199197; SAMN02256438						31054
60015	60015	Streptococcus canis	FSL Z3-227	AIDX01; GCA_000268305.2; PRJNA168663; PRJNA21075; SAMN02428975						31034
60016	60016	Streptococcus criceti	HS-6	AEUV02; GCA_000187975.3; PRJNA51461; PRJNA71271; SAMN02436557						31056
60017	60017	Streptococcus didelphis	DSM 15616	ARCB01; GCA_000380005.1; PRJNA165435; PRJNA199198; SAMN02256413						31059
60018	60018	Streptococcus downei	F0415	AEKN01; GCA_000180055.1; PRJNA53567; PRJNA60561; SAMN00115114						32788
60019	60019	Streptococcus entericus	DSM 14446	ARCC01; GCA_000380025.1; PRJNA165437; PRJNA199199; SAMN02256412						31061
60021	60021	Streptococcus equinus	ATCC 9812	AEVB01; GCA_000187265.1; PRJNA52999; PRJNA62297; SAMN00217012						31062
60022	60022	Streptococcus ferus	DSM 20646	AQVD01; GCA_000372425.1; PRJNA165439; PRJNA199037; SAMN02256504						31064
60023	60023	Streptococcus henryi	DSM 19005	AQYA01; GCA_000376985.1; PRJNA182440; PRJNA199110; SAMN02441723						31066
60024	60024	Streptococcus ictaluri	707-05	AEUX02; GCA_000188015.3; PRJNA48555; PRJNA71275; SAMN02436329						31067
60025	60025	Streptococcus infantis	SK1076	AFNN01; GCA_000215385.2; PRJNA65583; PRJNA67809; SAMN00621697
60027	60027	Streptococcus infantis	SK970	AFUT01; GCA_000223255.2; PRJNA179864; PRJNA67191; SAMN00621709
60028	60028	Streptococcus infantis	PRJNA179863	AFUQ01; GCA_000223335.2; PRJNA179863; PRJNA64693; SAMN00255230						11945
60029	60029	Streptococcus macacae	NCTC 11558	AEUW02; GCA_000187995.3; PRJNA48553; PRJNA71359; SAMN02436328						31073
60030	60030	Streptococcus marimammalium	DSM 18627	ARCD01; GCA_000380045.1; PRJNA165441; PRJNA199200; SAMN02256437						31075
60031	60031	Streptococcus massiliensis	DSM 18628	ARCE01; GCA_000380065.1; PRJNA165443; PRJNA199201; SAMN02256435						31076
60032	60032	Streptococcus merionis	DSM 19192	ARCF01; GCA_000380085.1; PRJNA165445; PRJNA199202; SAMN02256436						31077
60033	60033	Streptococcus minor	DSM 17118	AQYB01; GCA_000377005.1; PRJNA182441; PRJNA199111; SAMN02441724						31078
60034	60034	Streptococcus orisratti	DSM 15617	ARCG01; GCA_000380105.1; PRJNA165447; PRJNA199203; SAMN02256410						31082
60035	60035	Streptococcus ovis	DSM 16829	ARCH01; GCA_000380125.1; PRJNA165449; PRJNA199204; SAMN02256411						31083
60036	60036	Streptococcus peroris	ATCC 700780	AEVF01; GCA_000187585.1; PRJNA53059; PRJNA62543; SAMN00253298						31088
60038	60038	Streptococcus porcinus	Jelinkova 176	AEUU02; GCA_000187955.3; PRJNA51459; PRJNA66741; SAMN02436556						31089
60039	60039	Streptococcus pseudoporcinus	LQ 940-04	AEUY02; GCA_000188035.3; PRJNA179694; PRJNA51463; SAMN02436558						31090
60040	60040	Streptococcus pseudoporcinus	SPIN 20026	AENS01; GCA_000183465.2; PRJNA59517; PRJNA61043; SAMN00116778						31090
60041	60041	Streptococcus sobrinus	TCI-107	AGGP01; GCA_000228065.2; PRJNA200847; PRJNA71901; SAMN02436342
60042	60042	Streptococcus sobrinus	TCI-118	AGHN01; GCA_000228545.2; PRJNA200870; PRJNA71985; SAMN02436543
60043	60043	Streptococcus sobrinus	TCI-119	AGGQ01; GCA_000228085.2; PRJNA200848; PRJNA71903; SAMN02436621
60044	60044	Streptococcus sobrinus	TCI-124	AGGS01; GCA_000228125.2; PRJNA200849; PRJNA71907; SAMN02436461
60045	60045	Streptococcus sobrinus	TCI-13	AGGC01; GCA_000227805.2; PRJNA200834; PRJNA71875; SAMN02436627
60046	60046	Streptococcus sobrinus	TCI-16	AGGD01; GCA_000227825.2; PRJNA200835; PRJNA71877; SAMN02436615
60047	60047	Streptococcus sobrinus	TCI-160	AGHP01; GCA_000228585.2; PRJNA200871; PRJNA72015; SAMN02436458
60048	60048	Streptococcus sobrinus	TCI-172	AGHQ01; GCA_000228605.2; PRJNA200872; PRJNA72027; SAMN02436544
60049	60049	Streptococcus sobrinus	TCI-194	AGHS01; GCA_000228645.2; PRJNA200874; PRJNA72043; SAMN02436528
60050	60050	Streptococcus sobrinus	TCI-2	AGHM01; GCA_000228525.2; PRJNA200869; PRJNA71951; SAMN02436625
60051	60051	Streptococcus sobrinus	TCI-200	AGHT01; GCA_000228665.2; PRJNA200875; PRJNA72047; SAMN02436529
60052	60052	Streptococcus sobrinus	TCI-215	AGHU01; GCA_000228685.2; PRJNA200876; PRJNA72059; SAMN02436530						31102
60053	60053	Streptococcus sobrinus	TCI-28	AGGE01; GCA_000227845.2; PRJNA200836; PRJNA71879; SAMN02436616
60054	60054	Streptococcus sobrinus	TCI-342	AGGT01; GCA_000228145.2; PRJNA200850; PRJNA71909; SAMN02436462						31103
60055	60055	Streptococcus sobrinus	TCI-345	AGGU01; GCA_000228165.2; PRJNA200851; PRJNA71911; SAMN02436534
60058	60058	Streptococcus sobrinus	TCI-352	AGGX01; GCA_000228225.2; PRJNA200854; PRJNA71917; SAMN02436464
60059	60059	Streptococcus sobrinus	TCI-355	AGGY01; GCA_000228245.2; PRJNA200855; PRJNA71919; SAMN02436536
60060	60060	Streptococcus sobrinus	TCI-357	AGGZ01; GCA_000228265.2; PRJNA200856; PRJNA71921; SAMN02436456
60061	60061	Streptococcus sobrinus	TCI-363	AGHA01; GCA_000228285.2; PRJNA200857; PRJNA71923; SAMN02436537
60062	60062	Streptococcus sobrinus	TCI-366	AGHB01; GCA_000228305.2; PRJNA200858; PRJNA71925; SAMN02436538
60063	60063	Streptococcus sobrinus	TCI-367	AGHC01; GCA_000228325.2; PRJNA200859; PRJNA71927; SAMN02436539
60064	60064	Streptococcus sobrinus	TCI-373	AGHD01; GCA_000228345.2; PRJNA200860; PRJNA71929; SAMN02436343
60067	60067	Streptococcus sobrinus	TCI-377	AGHG01; GCA_000228405.2; PRJNA200863; PRJNA71935; SAMN02436622
60068	60068	Streptococcus sobrinus	TCI-381	AGHH01; GCA_000228425.2; PRJNA200864; PRJNA71937; SAMN02436623
60069	60069	Streptococcus sobrinus	TCI-384	AGHI01; GCA_000228445.2; PRJNA200865; PRJNA71939; SAMN02436624
60070	60070	Streptococcus sobrinus	TCI-392	AGHJ01; GCA_000228465.2; PRJNA200866; PRJNA71941; SAMN02436541
60071	60071	Streptococcus sobrinus	TCI-395	AGHK01; GCA_000228485.2; PRJNA200867; PRJNA71943; SAMN02436344
60072	60072	Streptococcus sobrinus	TCI-396	AGHL01; GCA_000228505.2; PRJNA200868; PRJNA71945; SAMN02436542
60073	60073	Streptococcus sobrinus	TCI-50	AGGF01; GCA_000227865.2; PRJNA200837; PRJNA71881; SAMN02436532
60074	60074	Streptococcus sobrinus	TCI-53	AGGG01; GCA_000227885.2; PRJNA200838; PRJNA71883; SAMN02436617
60075	60075	Streptococcus sobrinus	TCI-54	AGGH01; GCA_000227905.2; PRJNA200839; PRJNA71885; SAMN02436618
60076	60076	Streptococcus sobrinus	TCI-56	AGGI01; GCA_000227925.2; PRJNA200840; PRJNA71887; SAMN02436533
60077	60077	Streptococcus sobrinus	TCI-61	AGGJ01; GCA_000227945.2; PRJNA200841; PRJNA71889; SAMN02436339
60078	60078	Streptococcus sobrinus	TCI-77	AGGK01; GCA_000227965.2; PRJNA200842; PRJNA71891; SAMN02436619
60079	60079	Streptococcus sobrinus	TCI-79	AGGL01; GCA_000227985.2; PRJNA200843; PRJNA71893; SAMN02436460
60080	60080	Streptococcus sobrinus	TCI-80	AGGM01; GCA_000228005.2; PRJNA200844; PRJNA71895; SAMN02436340
60081	60081	Streptococcus sobrinus	TCI-89	AGGN01; GCA_000228025.2; PRJNA200845; PRJNA71897; SAMN02436620
60082	60082	Streptococcus sobrinus	TCI-9	AGGB01; GCA_000227785.2; PRJNA200833; PRJNA71871; SAMN02436626
60083	60083	Streptococcus sobrinus	TCI-98	AGGO01; GCA_000228045.2; PRJNA200846; PRJNA71899; SAMN02436341
60084	60084	Streptococcus sobrinus	W1703	AWVA01; GCA_000467915.1; PRJNA173941; PRJNA220961; SAMN02436725						31104
60085	60085	Streptococcus thoraltensis	DSM 12221	ARCI01; GCA_000380145.1; PRJNA165451; PRJNA199205; SAMN02256409						31092
60086	60086	Streptococcus tigurinus	1366	AORX01; GCA_000344255.1; PRJNA188400; PRJNA192735; SAMN02469809						32934
60087	60087	Streptococcus tigurinus	2425	ASWZ01; GCA_000442155.1; PRJNA202967; PRJNA220230; SAMN02469816						32934
60088	60088	Streptococcus tigurinus	2426	ASXA01; GCA_000442175.1; PRJNA202968; PRJNA220231; SAMN02469815						32935
60090	60090	Streptococcus urinalis	2285-97	AEUZ02; GCA_000188055.3; PRJNA48551; PRJNA71277; SAMN02436559						31051
60091	60091	Streptococcus urinalis	FB127-CNA-2	AHAA01; GCA_000314815.2; PRJNA180014; PRJNA52133; SAMN02463892						31051
60092	60092	Streptococcus vestibularis	ATCC 49124	AEVI01; GCA_000188295.1; PRJNA53209; PRJNA62665; SAMN00253297						12006
60093	60093	Streptococcus vestibularis	F0396	AEKO01; GCA_000180075.1; PRJNA53573; PRJNA60559; SAMN00115117						12273
63661	63661	Streptococcus criceti	SRR067590	SRR067590					SRR067590	31056
63662	63662	Streptococcus ictaluri	SRR067674	SRR067674					SRR067674	31067
63663	63663	Streptococcus macacae	SRR067596	SRR067596					SRR067596	31073
63669	63669	Streptococcus urinalis	SRR536860	SRR536860					SRR536860	31051
63670	63670	Streptococcus urinalis	SRR067581	SRR067581					SRR067581
63995	63995	Streptococcus oralis	ERR097399	ERR097399					ERR097399	11225
63996	63996	Streptococcus oralis	ERR097400	ERR097400					ERR097400	11226
63997	63997	Streptococcus oralis	ERR097401	ERR097401					ERR097401	12896
64006	64006	Streptococcus parauberis	SRR067675	SRR067675					SRR067675	31086
65006	65006	Streptococcus porcinus	SRR067676	SRR067676					SRR067676
65007	65007	Streptococcus pseudoporcinus	SRR067677	SRR067677					SRR067677
65008	65008	Streptococcus sanguinis	ERR245866	ERR245866					ERR245866	14250
65242	65242	Streptococcus agalactiae	ERR126760	ERR126760					ERR126760	10883
65245	65245	Streptococcus agalactiae	ERR126761	ERR126761					ERR126761	10838
65246	65246	Streptococcus agalactiae	ERR126762	ERR126762					ERR126762	10959
65247	65247	Streptococcus agalactiae	ERR126766	ERR126766					ERR126766	10813
65248	65248	Streptococcus agalactiae	ERR126772	ERR126772					ERR126772	10845
65249	65249	Streptococcus agalactiae	ERR126775	ERR126775					ERR126775	10814
65251	65251	Streptococcus agalactiae	ERR126778	ERR126778					ERR126778	10960
65269	65269	Streptococcus agalactiae	ERR126779	ERR126779					ERR126779	10845
65310	65310	Streptococcus agalactiae	ERR126780	ERR126780					ERR126780	10847
65391	65391	Streptococcus agalactiae	ERR126783	ERR126783					ERR126783
65392	65392	Streptococcus agalactiae	ERR126785	ERR126785					ERR126785	10848
65393	65393	Streptococcus agalactiae	ERR126786	ERR126786					ERR126786	10845
65396	65396	Streptococcus agalactiae	ERR126787	ERR126787					ERR126787	10841
65401	65401	Streptococcus agalactiae	ERR126788	ERR126788					ERR126788	10884
65412	65412	Streptococcus agalactiae	ERR126790	ERR126790					ERR126790	10828
65417	65417	Streptococcus agalactiae	ERR126791	ERR126791					ERR126791	10897
65421	65421	Streptococcus agalactiae	ERR126792	ERR126792					ERR126792	10946
65434	65434	Streptococcus agalactiae	ERR126795	ERR126795					ERR126795	10874
65436	65436	Streptococcus agalactiae	ERR126796	ERR126796					ERR126796	10930
65438	65438	Streptococcus agalactiae	ERR126797	ERR126797					ERR126797	10861
65447	65447	Streptococcus agalactiae	ERR126801	ERR126801					ERR126801	10845
65453	65453	Streptococcus agalactiae	ERR126802	ERR126802					ERR126802	10818
65455	65455	Streptococcus agalactiae	ERR126807	ERR126807					ERR126807	10845
65458	65458	Streptococcus agalactiae	ERR126808	ERR126808					ERR126808	10814
65459	65459	Streptococcus agalactiae	ERR126809	ERR126809					ERR126809	10845
65463	65463	Streptococcus agalactiae	ERR126810	ERR126810					ERR126810	10885
65492	65492	Streptococcus agalactiae	ERR126811	ERR126811					ERR126811	10875
65496	65496	Streptococcus agalactiae	ERR126813	ERR126813					ERR126813	10945
65497	65497	Streptococcus agalactiae	ERR126816	ERR126816					ERR126816	10884
65498	65498	Streptococcus agalactiae	ERR126819	ERR126819					ERR126819	10814
65499	65499	Streptococcus agalactiae	ERR126820	ERR126820					ERR126820	10931
65500	65500	Streptococcus agalactiae	ERR126821	ERR126821					ERR126821	10898
65501	65501	Streptococcus agalactiae	ERR126822	ERR126822					ERR126822	10929
65515	65515	Streptococcus agalactiae	ERR126824	ERR126824					ERR126824	10826
65520	65520	Streptococcus agalactiae	ERR126825	ERR126825					ERR126825	10849
65521	65521	Streptococcus agalactiae	ERR126826	ERR126826					ERR126826	10884
65522	65522	Streptococcus agalactiae	ERR126832	ERR126832					ERR126832	10829
65525	65525	Streptococcus agalactiae	ERR126833	ERR126833					ERR126833	10911
65527	65527	Streptococcus agalactiae	ERR126835	ERR126835					ERR126835	10861
65528	65528	Streptococcus agalactiae	ERR126861	ERR126861					ERR126861	10830
65530	65530	Streptococcus agalactiae	ERR126874	ERR126874					ERR126874	10845
65551	65551	Streptococcus agalactiae	ERR126886	ERR126886					ERR126886	10885
65553	65553	Streptococcus agalactiae	ERR126891	ERR126891					ERR126891	10886
65557	65557	Streptococcus agalactiae	ERR126892	ERR126892					ERR126892	10866
65559	65559	Streptococcus agalactiae	ERR126897	ERR126897					ERR126897	10850
65564	65564	Streptococcus agalactiae	ERR126898	ERR126898					ERR126898	10851
65565	65565	Streptococcus agalactiae	ERR126900	ERR126900					ERR126900	10845
65569	65569	Streptococcus agalactiae	ERR126904	ERR126904					ERR126904	10852
65571	65571	Streptococcus agalactiae	ERR126915	ERR126915					ERR126915	10883
65572	65572	Streptococcus agalactiae	ERR126938	ERR126938					ERR126938	10883
65573	65573	Streptococcus agalactiae	ERR126941	ERR126941					ERR126941	10845
65597	65597	Streptococcus agalactiae	ERR126944	ERR126944					ERR126944	10826
65643	65643	Streptococcus agalactiae	ERR129735	ERR129735					ERR129735	10927
65651	65651	Streptococcus agalactiae	ERR129737	ERR129737					ERR129737	10883
65652	65652	Streptococcus agalactiae	ERR129740	ERR129740					ERR129740	10912
65663	65663	Streptococcus agalactiae	ERR129757	ERR129757					ERR129757	10945
65666	65666	Streptococcus agalactiae	ERR129758	ERR129758					ERR129758	10819
65671	65671	Streptococcus agalactiae	ERR129759	ERR129759					ERR129759	10928
65685	65685	Streptococcus agalactiae	ERR129760	ERR129760					ERR129760	10853
65721	65721	Streptococcus agalactiae	ERR129761	ERR129761					ERR129761	10845
65726	65726	Streptococcus agalactiae	ERR129762	ERR129762					ERR129762	10841
65729	65729	Streptococcus agalactiae	ERR129763	ERR129763					ERR129763	10861
65737	65737	Streptococcus agalactiae	ERR129764	ERR129764					ERR129764	10820
65769	65769	Streptococcus agalactiae	ERR129766	ERR129766					ERR129766	10845
65773	65773	Streptococcus agalactiae	ERR129771	ERR129771					ERR129771	10867
65777	65777	Streptococcus agalactiae	ERR129775	ERR129775					ERR129775	10845
65778	65778	Streptococcus agalactiae	ERR129777	ERR129777					ERR129777	10911
65782	65782	Streptococcus agalactiae	ERR129787	ERR129787					ERR129787	10927
65788	65788	Streptococcus agalactiae	ERR129795	ERR129795					ERR129795	10887
65789	65789	Streptococcus agalactiae	ERR129796	ERR129796					ERR129796	10867
65792	65792	Streptococcus agalactiae	ERR129798	ERR129798					ERR129798	10854
65804	65804	Streptococcus agalactiae	ERR129800	ERR129800					ERR129800	10845
65844	65844	Streptococcus dysgalactiae	ERR026933	ERR026933					ERR026933	11044
65845	65845	Streptococcus dysgalactiae	ERR033873	ERR033873					ERR033873	11033
65848	65848	Streptococcus dysgalactiae	ERR084973	ERR084973					ERR084973	11004
65849	65849	Streptococcus dysgalactiae	ERR084974	ERR084974					ERR084974	10974
65850	65850	Streptococcus dysgalactiae	ERR084975	ERR084975					ERR084975	11005
65851	65851	Streptococcus dysgalactiae	ERR084976	ERR084976					ERR084976	11034
65852	65852	Streptococcus dysgalactiae	ERR084977	ERR084977					ERR084977	11006
65854	65854	Streptococcus dysgalactiae	ERR084978	ERR084978					ERR084978	10975
65856	65856	Streptococcus dysgalactiae	ERR084979	ERR084979					ERR084979	11000
65857	65857	Streptococcus dysgalactiae	ERR084980	ERR084980					ERR084980	10976
65858	65858	Streptococcus dysgalactiae	ERR084981	ERR084981					ERR084981	11046
65859	65859	Streptococcus dysgalactiae	ERR084982	ERR084982					ERR084982	11007
65860	65860	Streptococcus dysgalactiae	ERR084983	ERR084983					ERR084983	11026
65869	65869	Streptococcus dysgalactiae	ERR084984	ERR084984					ERR084984	10977
65870	65870	Streptococcus dysgalactiae	ERR084985	ERR084985					ERR084985	11030
65872	65872	Streptococcus dysgalactiae	ERR084986	ERR084986					ERR084986	11009
65877	65877	Streptococcus dysgalactiae	ERR084987	ERR084987					ERR084987	11010
65890	65890	Streptococcus dysgalactiae	ERR084988	ERR084988					ERR084988	947
65899	65899	Streptococcus dysgalactiae	ERR084989	ERR084989					ERR084989	10992
65905	65905	Streptococcus dysgalactiae	ERR084990	ERR084990					ERR084990	11035
65935	65935	Streptococcus dysgalactiae	ERR084991	ERR084991					ERR084991	11011
65937	65937	Streptococcus dysgalactiae	ERR084992	ERR084992					ERR084992	10978
65951	65951	Streptococcus dysgalactiae	ERR084993	ERR084993					ERR084993	11036
65956	65956	Streptococcus dysgalactiae	ERR084994	ERR084994					ERR084994	11008
65961	65961	Streptococcus dysgalactiae	ERR084995	ERR084995					ERR084995	10979
65962	65962	Streptococcus dysgalactiae	ERR084996	ERR084996					ERR084996	11012
66019	66019	Streptococcus dysgalactiae	ERR084997	ERR084997					ERR084997	10993
66020	66020	Streptococcus dysgalactiae	ERR084998	ERR084998					ERR084998	11015
66021	66021	Streptococcus dysgalactiae	ERR085000	ERR085000					ERR085000	11037
66034	66034	Streptococcus dysgalactiae	ERR085001	ERR085001					ERR085001	11003
66035	66035	Streptococcus dysgalactiae	ERR085002	ERR085002					ERR085002	11037
66036	66036	Streptococcus dysgalactiae	ERR085003	ERR085003					ERR085003	11031
66037	66037	Streptococcus dysgalactiae	ERR085005	ERR085005					ERR085005	11001
66038	66038	Streptococcus dysgalactiae	ERR085006	ERR085006					ERR085006	11016
66039	66039	Streptococcus dysgalactiae	ERR085007	ERR085007					ERR085007	11049
66040	66040	Streptococcus dysgalactiae	ERR085008	ERR085008					ERR085008	11017
66041	66041	Streptococcus dysgalactiae	ERR085009	ERR085009					ERR085009	947
66042	66042	Streptococcus dysgalactiae	ERR085012	ERR085012					ERR085012	947
66043	66043	Streptococcus dysgalactiae	ERR085013	ERR085013					ERR085013	11013
66044	66044	Streptococcus dysgalactiae	ERR085014	ERR085014					ERR085014	11028
66045	66045	Streptococcus dysgalactiae	ERR085015	ERR085015					ERR085015	11050
66046	66046	Streptococcus dysgalactiae	ERR085016	ERR085016					ERR085016	11052
66047	66047	Streptococcus dysgalactiae	ERR085018	ERR085018					ERR085018	11038
66048	66048	Streptococcus dysgalactiae	ERR085019	ERR085019					ERR085019	11045
66049	66049	Streptococcus dysgalactiae	ERR085020	ERR085020					ERR085020	11053
66050	66050	Streptococcus dysgalactiae	ERR085021	ERR085021					ERR085021	10980
66051	66051	Streptococcus dysgalactiae	ERR085024	ERR085024					ERR085024	11051
66052	66052	Streptococcus dysgalactiae	ERR085025	ERR085025					ERR085025	10994
66053	66053	Streptococcus dysgalactiae	ERR085026	ERR085026					ERR085026	11027
66054	66054	Streptococcus dysgalactiae	ERR085028	ERR085028					ERR085028	11047
66055	66055	Streptococcus dysgalactiae	ERR085029	ERR085029					ERR085029	11045
66056	66056	Streptococcus dysgalactiae	ERR085030	ERR085030					ERR085030	11018
66057	66057	Streptococcus dysgalactiae	ERR085032	ERR085032					ERR085032	10981
66058	66058	Streptococcus dysgalactiae	ERR085033	ERR085033					ERR085033	10982
66059	66059	Streptococcus dysgalactiae	ERR085034	ERR085034					ERR085034	11008
66060	66060	Streptococcus dysgalactiae	ERR085035	ERR085035					ERR085035	11035
66061	66061	Streptococcus dysgalactiae	ERR085036	ERR085036					ERR085036	10983
66062	66062	Streptococcus dysgalactiae	ERR085038	ERR085038					ERR085038	11000
66063	66063	Streptococcus dysgalactiae	ERR085039	ERR085039					ERR085039	10996
66064	66064	Streptococcus dysgalactiae	ERR085041	ERR085041					ERR085041	10984
66065	66065	Streptococcus dysgalactiae	ERR085042	ERR085042					ERR085042	10985
66066	66066	Streptococcus dysgalactiae	ERR085044	ERR085044					ERR085044	11019
66067	66067	Streptococcus dysgalactiae	ERR085045	ERR085045					ERR085045	10986
66068	66068	Streptococcus dysgalactiae	ERR085046	ERR085046					ERR085046	11029
66069	66069	Streptococcus dysgalactiae	ERR085054	ERR085054					ERR085054	10987
66070	66070	Streptococcus dysgalactiae	ERR085055	ERR085055					ERR085055	11020
66071	66071	Streptococcus dysgalactiae	ERR085056	ERR085056					ERR085056	11000
66072	66072	Streptococcus dysgalactiae	ERR085057	ERR085057					ERR085057	11002
66073	66073	Streptococcus dysgalactiae	ERR085058	ERR085058					ERR085058	10997
66074	66074	Streptococcus dysgalactiae	ERR085059	ERR085059					ERR085059	11041
66075	66075	Streptococcus dysgalactiae	ERR085060	ERR085060					ERR085060	10972
66076	66076	Streptococcus dysgalactiae	ERR085061	ERR085061					ERR085061	10971
66077	66077	Streptococcus dysgalactiae	ERR085062	ERR085062					ERR085062	10973
66078	66078	Streptococcus dysgalactiae	ERR085066	ERR085066					ERR085066	11049
66079	66079	Streptococcus dysgalactiae	ERR085067	ERR085067					ERR085067	11016
66080	66080	Streptococcus dysgalactiae	ERR085068	ERR085068					ERR085068	10988
66081	66081	Streptococcus dysgalactiae	ERR109288	ERR109288					ERR109288	10995
66082	66082	Streptococcus dysgalactiae	ERR109289	ERR109289					ERR109289	11039
66083	66083	Streptococcus dysgalactiae	ERR109304	ERR109304					ERR109304	10990
66084	66084	Streptococcus dysgalactiae	ERR109305	ERR109305					ERR109305	11025
66085	66085	Streptococcus dysgalactiae	ERR109306	ERR109306					ERR109306	11021
66086	66086	Streptococcus dysgalactiae	ERR109308	ERR109308					ERR109308	10991
66087	66087	Streptococcus dysgalactiae	ERR109310	ERR109310					ERR109310	11023
66088	66088	Streptococcus dysgalactiae	ERR109311	ERR109311					ERR109311	954
66089	66089	Streptococcus dysgalactiae	ERR109312	ERR109312					ERR109312	11043
66090	66090	Streptococcus dysgalactiae	ERR109329	ERR109329					ERR109329	10978
66091	66091	Streptococcus dysgalactiae	ERR109355	ERR109355					ERR109355	10989
66092	66092	Streptococcus dysgalactiae	ERR109359	ERR109359					ERR109359	11037
66093	66093	Streptococcus dysgalactiae	ERR109361	ERR109361					ERR109361	11048
66094	66094	Streptococcus dysgalactiae	ERR109369	ERR109369					ERR109369	11000
66095	66095	Streptococcus dysgalactiae	ERR109370	ERR109370					ERR109370	11024
66096	66096	Streptococcus dysgalactiae	ERR109372	ERR109372					ERR109372	11040
66097	66097	Streptococcus dysgalactiae	ERR111982	ERR111982					ERR111982	11042
66098	66098	Streptococcus dysgalactiae	ERR128891	ERR128891					ERR128891	11024
66099	66099	Streptococcus equi	ERR045925	ERR045925					ERR045925	11061
66100	66100	Streptococcus equi	ERR045942	ERR045942					ERR045942	561
66102	66102	Streptococcus equi	ERR045949	ERR045949					ERR045949	561
66103	66103	Streptococcus equi	ERR045954	ERR045954					ERR045954	11062
66105	66105	Streptococcus equi	ERR066392	ERR066392					ERR066392	11067
66106	66106	Streptococcus equi	ERR066394	ERR066394					ERR066394	11079
66107	66107	Streptococcus equi	ERR066395	ERR066395					ERR066395	11084
66108	66108	Streptococcus equi	ERR066396	ERR066396					ERR066396
66111	66111	Streptococcus equi	ERR066398	ERR066398					ERR066398	11067
66112	66112	Streptococcus equi	ERR066401	ERR066401					ERR066401	11068
66117	66117	Streptococcus equi	ERR066405	ERR066405					ERR066405	11068
66118	66118	Streptococcus equi	ERR066406	ERR066406					ERR066406	11068
66119	66119	Streptococcus equi	ERR066407	ERR066407					ERR066407	11055
66120	66120	Streptococcus equi	ERR066408	ERR066408					ERR066408	11055
66121	66121	Streptococcus equi	ERR066409	ERR066409					ERR066409	11055
66122	66122	Streptococcus equi	ERR066412	ERR066412					ERR066412	11068
66123	66123	Streptococcus equi	ERR066414	ERR066414					ERR066414	11067
66124	66124	Streptococcus equi	ERR066416	ERR066416					ERR066416	11072
66125	66125	Streptococcus equi	ERR066420	ERR066420					ERR066420	11080
66135	66135	Streptococcus equi	ERR066421	ERR066421					ERR066421	11077
66136	66136	Streptococcus equi	ERR066423	ERR066423					ERR066423	11077
66137	66137	Streptococcus equi	ERR066424	ERR066424					ERR066424	11077
66139	66139	Streptococcus equi	ERR066425	ERR066425					ERR066425	11067
66147	66147	Streptococcus equi	ERR066426	ERR066426					ERR066426	11067
66148	66148	Streptococcus equi	ERR066427	ERR066427					ERR066427	11067
66149	66149	Streptococcus equi	ERR066431	ERR066431					ERR066431	11063
66156	66156	Streptococcus equi	ERR066433	ERR066433					ERR066433	11073
66161	66161	Streptococcus equi	ERR066435	ERR066435					ERR066435	11074
66168	66168	Streptococcus equi	ERR066439	ERR066439					ERR066439	11064
66174	66174	Streptococcus equi	ERR066440	ERR066440					ERR066440	11064
66177	66177	Streptococcus equi	ERR066441	ERR066441					ERR066441
66182	66182	Streptococcus equi	ERR066443	ERR066443					ERR066443	11068
66183	66183	Streptococcus equi	ERR066446	ERR066446					ERR066446	11068
66186	66186	Streptococcus equi	ERR066447	ERR066447					ERR066447
66190	66190	Streptococcus equi	ERR066448	ERR066448					ERR066448	11068
66191	66191	Streptococcus equi	ERR066449	ERR066449					ERR066449	11068
66192	66192	Streptococcus equi	ERR066450	ERR066450					ERR066450	11068
66193	66193	Streptococcus equi	ERR066453	ERR066453					ERR066453	11085
66255	66255	Streptococcus equi	ERR066454	ERR066454					ERR066454	11063
66261	66261	Streptococcus equi	ERR066455	ERR066455					ERR066455	11085
66273	66273	Streptococcus equi	ERR066457	ERR066457					ERR066457	11068
66280	66280	Streptococcus equi	ERR066459	ERR066459					ERR066459	11068
66284	66284	Streptococcus equi	ERR066462	ERR066462					ERR066462	11068
66286	66286	Streptococcus equi	ERR066476	ERR066476					ERR066476	11064
66290	66290	Streptococcus equi	ERR066480	ERR066480					ERR066480	11086
66292	66292	Streptococcus equi	ERR066482	ERR066482					ERR066482	11086
66294	66294	Streptococcus equi	ERR066484	ERR066484					ERR066484	11068
66295	66295	Streptococcus equi	ERR066488	ERR066488					ERR066488	11078
66296	66296	Streptococcus equi	ERR066493	ERR066493					ERR066493	11055
66299	66299	Streptococcus equi	ERR066494	ERR066494					ERR066494	11055
66301	66301	Streptococcus equi	ERR066495	ERR066495					ERR066495	11078
66302	66302	Streptococcus equi	ERR066496	ERR066496					ERR066496	11055
66310	66310	Streptococcus equi	ERR066497	ERR066497					ERR066497	11078
66336	66336	Streptococcus equi	ERR066499	ERR066499					ERR066499	11055
66338	66338	Streptococcus equi	ERR066500	ERR066500					ERR066500	11055
66339	66339	Streptococcus equi	ERR066502	ERR066502					ERR066502	11078
66344	66344	Streptococcus equi	ERR066504	ERR066504					ERR066504	11078
66345	66345	Streptococcus equi	ERR066506	ERR066506					ERR066506	11078
66346	66346	Streptococcus equi	ERR066508	ERR066508					ERR066508	11055
66348	66348	Streptococcus equi	ERR066510	ERR066510					ERR066510	11055
66354	66354	Streptococcus equi	ERR066512	ERR066512					ERR066512	11055
66360	66360	Streptococcus equi	ERR066514	ERR066514					ERR066514	11078
66361	66361	Streptococcus equi	ERR066516	ERR066516					ERR066516	11072
66362	66362	Streptococcus equi	ERR066517	ERR066517					ERR066517	11072
66363	66363	Streptococcus equi	ERR066518	ERR066518					ERR066518	11055
66366	66366	Streptococcus equi	ERR066519	ERR066519					ERR066519	11063
66367	66367	Streptococcus equi	ERR066523	ERR066523					ERR066523	11068
66369	66369	Streptococcus equi	ERR066524	ERR066524					ERR066524	11081
66370	66370	Streptococcus equi	ERR066526	ERR066526					ERR066526	11056
66371	66371	Streptococcus equi	ERR066527	ERR066527					ERR066527	11068
66372	66372	Streptococcus equi	ERR066528	ERR066528					ERR066528	11087
66379	66379	Streptococcus equi	ERR066530	ERR066530					ERR066530	11068
66380	66380	Streptococcus equi	ERR066536	ERR066536					ERR066536	11064
66381	66381	Streptococcus equi	ERR066537	ERR066537					ERR066537	11064
66384	66384	Streptococcus equi	ERR066538	ERR066538					ERR066538	11059
66385	66385	Streptococcus equi	ERR066541	ERR066541					ERR066541	11057
66391	66391	Streptococcus equi	ERR066545	ERR066545					ERR066545	11055
66392	66392	Streptococcus equi	ERR066548	ERR066548					ERR066548	11055
66393	66393	Streptococcus equi	ERR066549	ERR066549					ERR066549	11065
66394	66394	Streptococcus equi	ERR066550	ERR066550					ERR066550	11065
66396	66396	Streptococcus equi	ERR066554	ERR066554					ERR066554	11068
66398	66398	Streptococcus equi	ERR066555	ERR066555					ERR066555	11081
66399	66399	Streptococcus equi	ERR066557	ERR066557					ERR066557	11067
66400	66400	Streptococcus equi	ERR066558	ERR066558					ERR066558	11056
66401	66401	Streptococcus equi	ERR066560	ERR066560					ERR066560	11073
66402	66402	Streptococcus equi	ERR066561	ERR066561					ERR066561	11058
66405	66405	Streptococcus equi	ERR066563	ERR066563					ERR066563	11074
66406	66406	Streptococcus equi	ERR066564	ERR066564					ERR066564	11060
66407	66407	Streptococcus equi	ERR066565	ERR066565					ERR066565	11075
66408	66408	Streptococcus equi	ERR066566	ERR066566					ERR066566	11057
66412	66412	Streptococcus equi	ERR066568	ERR066568					ERR066568	11082
66414	66414	Streptococcus equi	ERR066570	ERR066570					ERR066570	11076
66415	66415	Streptococcus equi	ERR066571	ERR066571					ERR066571	11075
66437	66437	Streptococcus mutans	ERR204000	ERR204000					ERR204000	11166
66438	66438	Streptococcus mutans	ERR204001	ERR204001					ERR204001	11166
66439	66439	Streptococcus mutans	ERR204002	ERR204002					ERR204002	11166
66442	66442	Streptococcus mutans	ERR204003	ERR204003					ERR204003	11175
66446	66446	Streptococcus mutans	ERR204004	ERR204004					ERR204004	11149
66451	66451	Streptococcus mutans	ERR204005	ERR204005					ERR204005	11126
66461	66461	Streptococcus mutans	ERR204007	ERR204007					ERR204007	11150
66468	66468	Streptococcus mutans	ERR204008	ERR204008					ERR204008	11150
66469	66469	Streptococcus mutans	ERR204009	ERR204009					ERR204009	11150
66472	66472	Streptococcus mutans	ERR204010	ERR204010					ERR204010	11179
66484	66484	Streptococcus mutans	ERR204011	ERR204011					ERR204011	11128
66491	66491	Streptococcus mutans	ERR204012	ERR204012					ERR204012	11180
66492	66492	Streptococcus mutans	ERR204013	ERR204013					ERR204013
66493	66493	Streptococcus mutans	ERR204014	ERR204014					ERR204014	11127
66495	66495	Streptococcus mutans	ERR204015	ERR204015					ERR204015	11184
66499	66499	Streptococcus mutans	ERR204016	ERR204016					ERR204016	11177
66505	66505	Streptococcus mutans	ERR204017	ERR204017					ERR204017	11166
66508	66508	Streptococcus mutans	ERR204018	ERR204018					ERR204018	11185
66511	66511	Streptococcus mutans	ERR204019	ERR204019					ERR204019	11166
66512	66512	Streptococcus mutans	ERR204020	ERR204020					ERR204020	11181
66513	66513	Streptococcus mutans	ERR204021	ERR204021					ERR204021	11136
66571	66571	Streptococcus mutans	ERR204022	ERR204022					ERR204022	11189
66572	66572	Streptococcus mutans	ERR204023	ERR204023					ERR204023
66573	66573	Streptococcus mutans	ERR204024	ERR204024					ERR204024	11137
66574	66574	Streptococcus mutans	ERR204025	ERR204025					ERR204025	11150
66575	66575	Streptococcus mutans	ERR204026	ERR204026					ERR204026	11189
66576	66576	Streptococcus mutans	ERR298628	ERR298628					ERR298628	11169
66577	66577	Streptococcus mutans	ERR298629	ERR298629					ERR298629	11133
66578	66578	Streptococcus mutans	ERR298630	ERR298630					ERR298630	11190
66579	66579	Streptococcus mutans	ERR298636	ERR298636					ERR298636	11197
66580	66580	Streptococcus mutans	ERR298637	ERR298637					ERR298637	11182
66581	66581	Streptococcus mutans	ERR298638	ERR298638					ERR298638	11210
66582	66582	Streptococcus mutans	ERR298644	ERR298644					ERR298644	11153
66583	66583	Streptococcus mutans	ERR298645	ERR298645					ERR298645	11139
66584	66584	Streptococcus mutans	ERR298646	ERR298646					ERR298646	11178
66585	66585	Streptococcus mutans	ERR298652	ERR298652					ERR298652	11186
66586	66586	Streptococcus mutans	ERR298654	ERR298654					ERR298654	11161
66587	66587	Streptococcus mutans	ERR298660	ERR298660					ERR298660	11111
66588	66588	Streptococcus mutans	ERR298661	ERR298661					ERR298661	11140
66589	66589	Streptococcus mutans	ERR298662	ERR298662					ERR298662	11212
66590	66590	Streptococcus mutans	ERR298675	ERR298675					ERR298675	11213
66591	66591	Streptococcus mutans	ERR298676	ERR298676					ERR298676	11154
66592	66592	Streptococcus mutans	ERR298678	ERR298678					ERR298678	11151
66593	66593	Streptococcus mutans	ERR298683	ERR298683					ERR298683	11193
66594	66594	Streptococcus mutans	ERR298684	ERR298684					ERR298684	11110
66595	66595	Streptococcus mutans	ERR298685	ERR298685					ERR298685	11167
66596	66596	Streptococcus mutans	ERR298686	ERR298686					ERR298686	11150
66597	66597	Streptococcus mutans	ERR298691	ERR298691					ERR298691	11142
66598	66598	Streptococcus mutans	ERR298692	ERR298692					ERR298692	11119
66599	66599	Streptococcus mutans	ERR298693	ERR298693					ERR298693	11130
66600	66600	Streptococcus mutans	ERR298694	ERR298694					ERR298694	11180
66601	66601	Streptococcus mutans	ERR298699	ERR298699					ERR298699	11164
66602	66602	Streptococcus mutans	ERR298700	ERR298700					ERR298700	11112
66603	66603	Streptococcus mutans	ERR298701	ERR298701					ERR298701	11134
66604	66604	Streptococcus mutans	ERR298702	ERR298702					ERR298702	11150
66605	66605	Streptococcus mutans	ERR298707	ERR298707					ERR298707	11145
66606	66606	Streptococcus mutans	ERR298708	ERR298708					ERR298708	11155
66607	66607	Streptococcus mutans	ERR298709	ERR298709					ERR298709	11168
66608	66608	Streptococcus mutans	ERR298710	ERR298710					ERR298710	11216
66609	66609	Streptococcus mutans	ERR298715	ERR298715					ERR298715	11150
66610	66610	Streptococcus mutans	ERR298716	ERR298716					ERR298716	11133
66611	66611	Streptococcus mutans	ERR298718	ERR298718					ERR298718	11129
66612	66612	Streptococcus suis	ERR047094	ERR047094					ERR047094	14275
66613	66613	Streptococcus suis	ERR047099	ERR047099					ERR047099	958
66628	66628	Streptococcus suis	ERR120070	ERR120070					ERR120070	14343
66629	66629	Streptococcus suis	ERR120073	ERR120073					ERR120073
66660	66660	Streptococcus suis	ERR120213	ERR120213					ERR120213	14338
68042	68042	Streptococcus anginosus	SK52	AFIM01; GCA_000214555.2; PRJNA64677; PRJNA67811; SAMN00621698
68109	68109	Streptococcus dysgalactiae	ATCC 27957	NZ_CM001076.1; PRJNA181521; PRJNA39781						13373
68110	68110	Streptococcus dysgalactiae	equisimilis 167	NC_022532.1; PRJDB689; PRJNA222822
68115	68115	Streptococcus gallolyticus	gallolyticus ATCC 43143	NC_017576.1; PRJDA162103; PRJDA62517						11089
68116	68116	Streptococcus gallolyticus	gallolyticus ATCC BAA-2069	NC_015215.1; NC_015219.1; PRJEA63179; PRJNA63617						11090
68117	68117	Streptococcus infantarius	infantarius CJ18	NC_016826.1; NC_016837.1; PRJNA70717; PRJNA87033						14508
68118	68118	Streptococcus mutans	GS-5	NC_018089.1; PRJNA168469; PRJNA169223						11198
68119	68119	Streptococcus mutans	LJ23	NC_017768.1; PRJDA162197; PRJDB67						21710
68140	68140	Streptococcus salivarius	57.I	NC_017594.1; NC_018285.1; PRJNA162151; PRJNA68129						14236
68141	68141	Streptococcus salivarius	CCHSS3	NC_015760.1; PRJEA67173; PRJNA70481						14238
68142	68142	Streptococcus salivarius	JIM8777	NC_017595.1; PRJEA162145; PRJEA67171						14239
68143	68143	Streptococcus sp.	HSISB1	NZ_CM002131.1; PRJNA196122; PRJNA220219
68144	68144	Streptococcus sp.	HSISM1	NZ_CM002128.1; PRJNA196120; PRJNA220226
68145	68145	Streptococcus sp.	HSISS1	NZ_CM002132.1; PRJNA196124; PRJNA220220
68146	68146	Streptococcus sp.	HSISS2	NZ_CM002133.1; PRJNA196125; PRJNA220221
68147	68147	Streptococcus sp.	HSISS3	NZ_CM002130.1; PRJNA196126; PRJNA220225
68148	68148	Streptococcus sp.	HSISS4	NZ_CM002134.1; PRJNA196127; PRJNA220222
68149	68149	Streptococcus suis	A7	NC_017622.1; PRJNA162111; PRJNA63483						14284
68150	68150	Streptococcus suis	D12 PRJNA65469	NC_017621.1; PRJNA162127; PRJNA65469						14345
68151	68151	Streptococcus suis	D9 PRJNA65435	NC_017620.1; PRJNA162125; PRJNA65435						14318
68162	68162	Streptococcus thermophilus	JIM 8232	NC_017581.1; PRJEA162157; PRJEA68521						14370
68163	68163	Streptococcus thermophilus	MN-ZLW-002	NC_017927.1; PRJNA159887; PRJNA166827						14365
68164	68164	Streptococcus thermophilus	ND03	NC_017563.1; PRJNA162015; PRJNA49149						14366
68969	68969	Streptococcus castoreus	DSM 17536	AUKZ01; GCA_000425025.1; PRJNA188329; SAMN02441486						31055
68970	68970	Streptococcus dentisani	7746 PRJEB1503	CAUJ01; GCA_000382805.1; PRJEB1503; SAMEA2272693						21713
68971	68971	Streptococcus dentisani	7747 PRJEB1510	CAUK01; GCA_000382825.1; PRJEB1510; SAMEA2272194						31058
68972	68972	Streptococcus devriesei	DSM 19639	AUIN01; GCA_000423725.1; PRJNA185665; SAMN02441502						32787
68973	68973	Streptococcus hyovaginalis	DSM 12219	ATVP01; GCA_000420785.1; PRJNA185666; SAMN02440576						23985
68974	68974	Streptococcus plurextorum	DSM 22810	AUIO01; GCA_000423745.1; PRJNA185667; SAMN02441159						32838
68975	68975	Streptococcus porci	DSM 23759	AUIP01; GCA_000423765.1; PRJNA185668; SAMN02440826						32839
69157	69157	Streptococcus oralis	ATCC 35037	ADMV01; GCA_000164095.1; PRJNA38733; PRJNA47255; SAMN00120580						23980
72545	72545	Streptococcus anginosus	1_2_62CV	ADME01; GCA_000186545.1; PRJNA46427; PRJNA62163; SAMN02463868						31030
72546	72546	Streptococcus anginosus	1505	BASW01; GCA_000474115.1; PRJDB78; PRJNA221797						31027
72547	72547	Streptococcus anginosus	DORA_7	AZMF01; GCA_000508545.1; PRJNA221494; SAMN02316559						23982
72548	72548	Streptococcus anginosus	T5	BASY01; GCA_000474155.1; PRJDB80; PRJNA221799						31031
72553	72553	Streptococcus equinus	B315	AUJD01; GCA_000424045.1; PRJNA185690; SAMN02440831						23974
72554	72554	Streptococcus equinus	SN033	ATWZ01; GCA_000421425.1; PRJNA185730; SAMN02440584						23975
72555	72555	Streptococcus gallolyticus	gallolyticus TX20005	AEEM01; GCA_000146525.1; PRJNA30645; PRJNA52357; SAMN00000310						11091
72556	72556	Streptococcus iniae	9117	AMOO01; GCA_000300915.1; PRJNA16831; PRJNA175677; SAMN00000311						31069
72557	72557	Streptococcus iniae	IUSA1	AOCT02; GCA_000331915.2; PRJNA184067; PRJNA199919; SAMN02471473						31070
72558	72558	Streptococcus iniae	KCTC 11634BP	BANM01; GCA_000320965.1; PRJDB704						31071
72559	72559	Streptococcus intermedius	ATCC 27335	ATFK01; GCA_000413475.1; PRJNA197004; PRJNA209250; SAMN02596988						31039
72560	72560	Streptococcus intermedius	BA1	ANFT01; GCA_000313655.1; PRJNA178554; PRJNA182099; SAMN02222948						31036
72562	72562	Streptococcus intermedius	F0413	AFXO01; GCA_000234035.1; PRJNA181586; PRJNA52089; SAMN02463882						23983
72563	72563	Streptococcus massiliensis	4401825	CANO01; GCA_000341525.1; PRJEB449; PRJNA199702						31076
72564	72564	Streptococcus mitis	11/5	AQTT01; GCA_000385815.1; PRJNA176680; PRJNA201324; SAMN02470837						21715
72565	72565	Streptococcus mitis	13/39	AQTU01; GCA_000385835.1; PRJNA176681; PRJNA201325; SAMN02470854						11093
72566	72566	Streptococcus mitis	17/34	ASZZ01; GCA_000430305.1; PRJNA206048; PRJNA220249; SAMN02470848						21716
72567	72567	Streptococcus mitis	18/56	ATAA01; GCA_000430345.1; PRJNA206049; PRJNA220250; SAMN02470843						21717
72568	72568	Streptococcus mitis	21/39	AYRR01; GCA_000506725.1; PRJNA225878; PRJNA231601; SAMN02470846						11102
72569	72569	Streptococcus mitis	27/7	AYRS01; GCA_000506765.1; PRJNA225879; PRJNA231602; SAMN02470839						11099
72570	72570	Streptococcus mitis	29/42	ATAB01; GCA_000430365.1; PRJNA206050; PRJNA220251; SAMN02470852						21718
72574	72574	Streptococcus mitis	NCTC 12261	AEDX01; GCA_000148585.2; PRJNA173; PRJNA52969; SAMN02435817						21719
72575	72575	Streptococcus mitis	SK1073	AFQT01; GCA_000220045.2; PRJNA179830; PRJNA66111; SAMN00621702
72576	72576	Streptococcus mitis	SK1080	AFQV01; GCA_000220085.2; PRJNA179831; PRJNA66113; SAMN00621705						11105
72577	72577	Streptococcus mitis	SK321	AEDT01; GCA_000148505.2; PRJNA33353; PRJNA52973; SAMN00001433						11095
72578	72578	Streptococcus mitis	SK564	AEDU01; GCA_000148525.2; PRJNA33355; PRJNA52971; SAMN00001434						11096
72579	72579	Streptococcus mitis	SK569	AFUF01; GCA_000222785.2; PRJNA179857; PRJNA67187; SAMN00621701						11106
72580	72580	Streptococcus mitis	SK575	AICU01; GCA_000257865.1; PRJNA180164; PRJNA75135; SAMN00761799						11097
72581	72581	Streptococcus mitis	SK579	AJJL01; GCA_000257905.1; PRJNA180407; PRJNA75157; SAMN00761835
72582	72582	Streptococcus mitis	SK597	AEDV01; GCA_000148545.2; PRJNA33357; PRJNA52967; SAMN00001435						11107
72583	72583	Streptococcus mitis	SK616	AICR01; GCA_000257805.1; PRJNA180161; PRJNA75129; SAMN00761793						11108
72585	72585	Streptococcus mutans	11A1	AHRO01; GCA_000339695.1; PRJNA189350; PRJNA49753; SAMN02429037						11202
72586	72586	Streptococcus mutans	11SSST2	AHRP01; GCA_000339715.1; PRJNA189351; PRJNA49769; SAMN02429084
72587	72587	Streptococcus mutans	11VS1	AHRT01; GCA_000339255.1; PRJNA189355; PRJNA49777; SAMN02428928
72588	72588	Streptococcus mutans	14D	AHSY01; GCA_000339515.1; PRJNA189386; PRJNA49837; SAMN02429069						11113
72589	72589	Streptococcus mutans	15JP3	AHRJ01; GCA_000339155.1; PRJNA189345; PRJNA49759; SAMN02429081						11201
72590	72590	Streptococcus mutans	15VF2	AHRR01; GCA_000339235.1; PRJNA189353; PRJNA49773; SAMN02429086						11148
72591	72591	Streptococcus mutans	1ID3	AHSX01; GCA_000340095.1; PRJNA189385; PRJNA49755; SAMN02429024						11157
72592	72592	Streptococcus mutans	1SM1	AHRK01; GCA_000339655.1; PRJNA189346; PRJNA49761; SAMN02429082						11218
72593	72593	Streptococcus mutans	21	AHSZ01; GCA_000339535.1; PRJNA189387; PRJNA49839; SAMN02428978						11121
72594	72594	Streptococcus mutans	24	AHTE01; GCA_000340155.1; PRJNA189392; PRJNA49849; SAMN02428934						11169
72595	72595	Streptococcus mutans	2ST1	AHRN01; GCA_000339195.1; PRJNA189349; PRJNA49767; SAMN02428984						11122
72596	72596	Streptococcus mutans	2VS1	AHRS01; GCA_000339735.1; PRJNA189354; PRJNA49775; SAMN02429071						11114
72597	72597	Streptococcus mutans	3SN1	AHRM01; GCA_000339675.1; PRJNA189348; PRJNA49765; SAMN02429036						11222
72598	72598	Streptococcus mutans	4SM1	AHRL01; GCA_000339175.1; PRJNA189347; PRJNA49763; SAMN02429083						31105
72599	72599	Streptococcus mutans	4VF1	AHRQ01; GCA_000339215.1; PRJNA189352; PRJNA49771; SAMN02429085
72600	72600	Streptococcus mutans	5DC8	AOBX01; GCA_000347795.1; PRJNA179252; PRJNA195187; SAMN02469959
72601	72601	Streptococcus mutans	5SM3	AHRU01; GCA_000339275.1; PRJNA189356; PRJNA49779; SAMN02428985						11147
72602	72602	Streptococcus mutans	66-2A	AHTA01; GCA_000340115.1; PRJNA189388; PRJNA49841; SAMN02428979						11159
72603	72603	Streptococcus mutans	8ID3	AHRB01; GCA_000339595.1; PRJNA189337; PRJNA49757; SAMN02429079						11124
72604	72604	Streptococcus mutans	A19	AHSA01; GCA_000339775.1; PRJNA189362; PRJNA49791; SAMN02428930
72605	72605	Streptococcus mutans	A9	AHRX01; GCA_000339315.1; PRJNA189359; PRJNA49785; SAMN02429025
72606	72606	Streptococcus mutans	AC4446	AOCA01; GCA_000347855.1; PRJNA179255; PRJNA195190; SAMN02469957
72607	72607	Streptococcus mutans	ATCC 25175	AOCB01; GCA_000347875.1; PRJNA179256; PRJNA195192; SAMN02469958
72608	72608	Streptococcus mutans	B	AHTB01; GCA_000339555.1; PRJNA189389; PRJNA49843; SAMN02429070						11115
72609	72609	Streptococcus mutans	B04Sm5	ALYY01; GCA_000522765.1; PRJNA173258; SAMN02641544						11170
72610	72610	Streptococcus mutans	B05Sm11	ALYO01; GCA_000522565.1; PRJNA173247; SAMN02641534						11132
72611	72611	Streptococcus mutans	B06Sm2	ALZA01; GCA_000522805.1; PRJNA173260; SAMN02641546						11120
72612	72612	Streptococcus mutans	B07Sm2	ALYT01; GCA_000522665.1; PRJNA173252; SAMN02641539						11117
72613	72613	Streptococcus mutans	B082SM-A	ALYZ01; GCA_000522785.1; PRJNA173259; SAMN02641545						31106
72614	72614	Streptococcus mutans	B084SM-A	ALYR01; GCA_000522625.1; PRJNA173250; SAMN02641537						11191
72746	72746	Streptococcus oralis	ATCC 49296	AEPO01; GCA_000185265.1; PRJNA53005; PRJNA61461; SAMN00260261						23976
72747	72747	Streptococcus oralis	SK1074	AICT01; GCA_000257845.1; PRJNA180163; PRJNA75133; SAMN00761796						11231
72748	72748	Streptococcus oralis	SK255	AFNM01; GCA_000215365.2; PRJNA179813; PRJNA65581; SAMN00621703						21721
72749	72749	Streptococcus oralis	SK304	ALJN01; GCA_000287715.1; PRJNA180865; PRJNA89615; SAMN00829137						11234
72750	72750	Streptococcus oralis	SK313	AFUU01; GCA_000223235.2; PRJNA179865; PRJNA67193; SAMN00621710						31081
72751	72751	Streptococcus parasanguinis	ATCC 903	AEVE01; GCA_000187505.1; PRJNA53003; PRJNA62541; SAMN00253299						31041
72753	72753	Streptococcus parasanguinis	F0405	AEKM01; GCA_000180035.1; PRJNA53565; PRJNA60563; SAMN00115113						31040
72754	72754	Streptococcus parasanguinis	SK236	AFUC01; GCA_000222725.2; PRJNA179854; PRJNA67179; SAMN00621706						31042
72755	72755	Streptococcus parauberis	KCTC 11980BP	BANN01; GCA_000320985.1; PRJDB705
72756	72756	Streptococcus parauberis	KRS-02083	ALYM01; GCA_000343855.1; PRJNA170160; PRJNA192731; SAMN02469868						31084
72757	72757	Streptococcus parauberis	KRS-02109	ALWR01; GCA_000342505.1; PRJNA170161; PRJNA191961; SAMN02469869						31085
72758	72758	Streptococcus parauberis	NCFD 2020	AEUT02; GCA_000187935.2; PRJNA51457; PRJNA65825; SAMN02436555						31086
73004	73004	Streptococcus pseudopneumoniae	1321	AYRP01; GCA_000506705.1; PRJNA225870; PRJNA231599; SAMN02470847						21729
73005	73005	Streptococcus pseudopneumoniae	22725	AYRO01; GCA_000506685.1; PRJNA225867; PRJNA231598; SAMN02470838						21730
73006	73006	Streptococcus pseudopneumoniae	5247	AYRQ01; GCA_000506745.1; PRJNA225872; PRJNA231600; SAMN02470842						31044
73037	73037	Streptococcus salivarius	K12	ALIF01; GCA_000286295.1; PRJNA168659; PRJNA180858; SAMN02470675						14241
73038	73038	Streptococcus salivarius	M18	AGBV01; GCA_000225385.2; PRJNA179893; PRJNA71499; SAMN02471912						14242
73040	73040	Streptococcus sanguinis	ATCC 29667	AFQA01; GCA_000220315.1; PRJNA181565; PRJNA64743; SAMN00262642						14251
73041	73041	Streptococcus sanguinis	SK1	AFAZ01; GCA_000194945.1; PRJNA181545; PRJNA53155; SAMN00253318						14246
73042	73042	Streptococcus sanguinis	SK1056	AFFL01; GCA_000212835.1; PRJNA181553; PRJNA53181; SAMN00253325						14252
73043	73043	Streptococcus sanguinis	SK1057	AFBA01; GCA_000194965.1; PRJNA181546; PRJNA53183; SAMN00253315						14253
73044	73044	Streptococcus sanguinis	SK1058	AFBF01; GCA_000195125.1; PRJNA181549; PRJNA53185; SAMN00253321						14247
73045	73045	Streptococcus sanguinis	SK1059	AFFM01; GCA_000212795.1; PRJNA181554; PRJNA53187; SAMN00253969
73046	73046	Streptococcus sanguinis	SK1087	AFDP01; GCA_000204475.1; PRJNA181551; PRJNA53189; SAMN00253322						14245
73047	73047	Streptococcus sanguinis	SK115	AEXW01; GCA_000192205.1; PRJNA181542; PRJNA53161; SAMN00253314						14254
73048	73048	Streptococcus sanguinis	SK150	AEXY01; GCA_000192245.1; PRJNA181543; PRJNA53163; SAMN02415615						14256
73049	73049	Streptococcus sanguinis	SK160	AEXZ01; GCA_000192275.1; PRJNA181544; PRJNA53165; SAMN00253316						14257
73050	73050	Streptococcus sanguinis	SK330	AFBD01; GCA_000195025.1; PRJNA181547; PRJNA53167; SAMN00253320						14258
73051	73051	Streptococcus sanguinis	SK340	AFQB01; GCA_000220275.1; PRJNA181566; PRJNA53169; SAMN00253970						14251
73052	73052	Streptococcus sanguinis	SK353	AEWY01; GCA_000191085.1; PRJNA181534; PRJNA53171; SAMN00253310						14259
73053	73053	Streptococcus sanguinis	SK355	AFFN01; GCA_000212855.1; PRJNA181555; PRJNA53173; SAMN00253324						14261
73054	73054	Streptococcus sanguinis	SK405	AEWZ01; GCA_000191105.1; PRJNA181535; PRJNA53175; SAMN00253311						14248
73055	73055	Streptococcus sanguinis	SK408	AFBE01; GCA_000195045.1; PRJNA181548; PRJNA53177; SAMN00253319						14244
73056	73056	Streptococcus sanguinis	SK49	AFFO01; GCA_000212815.1; PRJNA181556; PRJNA53157; SAMN00253323						14262
73057	73057	Streptococcus sanguinis	SK678	AEXA01; GCA_000191125.1; PRJNA181536; PRJNA53179; SAMN00253312						14249
73058	73058	Streptococcus sanguinis	SK72	AEXV01; GCA_000192185.1; PRJNA181541; PRJNA53159; SAMN00253313						14260
73059	73059	Streptococcus sanguinis	VMC66	AEVH01; GCA_000188275.1; PRJNA53191; PRJNA62785; SAMN00253296						14255
73062	73062	Streptococcus sobrinus	TCI-175	AGHR01; GCA_000228625.2; PRJNA72031; SAMN02436459
73139	73139	Streptococcus thermophilus	MTCC 5460	ALIK01; GCA_000335515.1; PRJNA188434; PRJNA71267; SAMN02470981						14371
73140	73140	Streptococcus thermophilus	MTCC 5461	ALIL01; GCA_000335495.1; PRJNA188435; PRJNA71269; SAMN02470979						14371
85684	85684	Streptococcus sp.	SA_NTSP_TJ17	10537	South Africa	Gauteng	2006	human (blood)
85759	85759	Streptococcus sp.	SA_NTSP_TJ76	10428C	South Africa	Gauteng	2010			13982
85770	85770	Streptococcus sp.	SA_NTSP_TJ90	30477	South Africa	Gauteng	2012			13536
85881	85881	Streptococcus sp.	SA_Pfizer_2012_SP131	37642	South Africa	Eastern Cape	2012	human (CSF)
85938	85938	Streptococcus sp.	SA_Pfizer_2012_SP194	35979	South Africa	Western Cape	2012	human (other)
93537	93537	Streptococcus anginosus	CCUG 39159	AICP01; GCA_000257765.1; PRJNA180159; PRJNA75125; SAMN00761791
93538	93538	Streptococcus anginosus	F0211	AECT01; GCA_000184365.2; PRJNA43129; PRJNA61277; SAMN00189158						31032
93539	93539	Streptococcus anginosus	SK1138	ALJO01; GCA_000287595.1; PRJNA180866; PRJNA89617; SAMN00829139						31033
93540	93540	Streptococcus constellatus	SK53	AICQ01; GCA_000257785.1; PRJNA180160; PRJNA75127; SAMN00761792
93541	93541	Streptococcus intermedius	SK54	AJKN01; GCA_000258445.1; PRJNA180411; PRJNA75155; SAMN00761834						31039
93542	93542	Streptococcus oralis	SK10	AJKO01; GCA_000257495.1; PRJNA180412; PRJNA75161; SAMN00761853						13032
93543	93543	Streptococcus oralis	SK100	AJKP01; GCA_000257475.1; PRJNA180413; PRJNA75163; SAMN00761854						11227
93544	93544	Streptococcus oralis	SK610	AJKQ01; GCA_000257455.1; PRJNA180414; PRJNA75167; SAMN00761855						13372
93545	93545	Streptococcus parasanguinis	CC87K	AZJD01; GCA_000507765.1; PRJNA231637; PRJNA71579; SAMN01162070						11238
93546	93546	Streptococcus parasanguinis	F0449	AJMV01; GCA_000260695.1; PRJNA180419; PRJNA75149; SAMN00761820						11237
93548	93548	Streptococcus pseudopneumoniae	ATCC BAA-960	AICS01; GCA_000257825.1; PRJNA180162; PRJNA75131; SAMN00761794						31046
93549	93549	Streptococcus pseudopneumoniae	SK674	AJKE01; GCA_000258265.1; PRJNA158487; PRJNA75159; SAMN00761851						31047
93550	93550	Streptococcus sanguinis	CC94A	AZJC01; GCA_000507745.1; PRJNA231636; PRJNA71581; SAMN01162043						14243
93551	93551	Streptococcus sp.	2_1_36FAA	ACOI02; GCA_000161955.2; PRJNA37947; PRJNA41507; SAMN02463724
93552	93552	Streptococcus sp.	AC15	GCA_000565055.1; JDFJ01; PRJNA165925						14266
93553	93553	Streptococcus sp.	ACC21	GCA_000524375.1; JAQU01; PRJNA165927; SAMN02641572						14266
93554	93554	Streptococcus sp.	ACS2	GCA_000525585.1; JALT01; PRJNA165941; SAMN02641577						14267
93555	93555	Streptococcus sp.	AS14	ALKI01; GCA_000286495.1; PRJNA172973; PRJNA78579; SAMN00828791						14268
93556	93556	Streptococcus sp.	AS20	GCA_000524255.1; JANS01; PRJNA165935; SAMN02641574						14269
93557	93557	Streptococcus sp.	BS21	GCA_000524275.1; JANT01; PRJNA165937; SAMN02641575						14265
93558	93558	Streptococcus sp.	BS29a	AZYV01; GCA_000517765.1; PRJNA165933; SAMN02597443						14265
93559	93559	Streptococcus sp.	BS35b	ALKH01; GCA_000286475.1; PRJNA172972; PRJNA78577; SAMN00828789						14265
93560	93560	Streptococcus sp.	C150	ACRI01; GCA_000187445.1; PRJNA38751; PRJNA62525; SAMN02463753						14270
93561	93561	Streptococcus sp.	C300	ACRJ01; GCA_000187645.1; PRJNA38753; PRJNA62527; SAMN02463754						14273
93562	93562	Streptococcus sp.	CM6	GCA_000526095.1; JATS01; PRJNA165939; SAMN02641576						23979
93563	93563	Streptococcus sp.	CM7	GCA_000526035.1; JATP01; PRJNA165929; SAMN02641573						14263
93565	93565	Streptococcus sp.	F0441	AGZY01; GCA_000314775.2; PRJNA179394; PRJNA64899; SAMN02463945						23978
93566	93566	Streptococcus sp.	F0442	AGZZ01; GCA_000314795.2; PRJNA179393; PRJNA64901; SAMN02463946
93567	93567	Streptococcus sp.	GMD1S	AJQY01; GCA_000296875.1; PRJNA157411; PRJNA175567; SAMN02470271
93568	93568	Streptococcus sp.	GMD2S	AJRA01; GCA_000296995.1; PRJNA157413; PRJNA180424; SAMN02470273
93569	93569	Streptococcus sp.	GMD3S	AJRC02; GCA_000298695.2; PRJNA157415; PRJNA175785; SAMN02470258
93570	93570	Streptococcus sp.	GMD4S	AJRE01; GCA_000296955.1; PRJNA157417; PRJNA180425; SAMN02470259
93571	93571	Streptococcus sp.	GMD5S	AJRG02; GCA_000298715.2; PRJNA157419; PRJNA175784; SAMN02470267
93572	93572	Streptococcus sp.	GMD6S	AJRH01; GCA_000297015.1; PRJNA157421; PRJNA175563; SAMN02470280
93573	93573	Streptococcus sp.	HPH0090	ATCD01; GCA_000411475.1; PRJNA169485; PRJNA208700; SAMN02596978						23986
93574	93574	Streptococcus sp.	M143	ACRK01; GCA_000162495.1; PRJNA38755; PRJNA42367; SAMN02463755						23977
93575	93575	Streptococcus sp.	M334	ACRL01; GCA_000187745.1; PRJNA38757; PRJNA62529; SAMN02463756						14271
93576	93576	Streptococcus sp.	OBRC6	GCA_000517685.1; JACR01; PRJNA165931; SAMN02597448						14264
93577	93577	Streptococcus sp.	oral taxon 056 str. F0418	AFQU01; GCA_000220065.2; PRJNA53569; PRJNA69543; SAMN00115115
93578	93578	Streptococcus sp.	oral taxon 058 str. F0407	AGAE01; GCA_000235485.1; PRJNA50403; PRJNA78147; SAMN02299440						23987
93579	93579	Streptococcus sp.	oral taxon 071 str. 73H25AP	AEEP01; GCA_000146755.1; PRJNA50521; PRJNA52351; SAMN00260141
93580	93580	Streptococcus sp.	SK140	AJML01; GCA_000259525.1; PRJNA161587; PRJNA75169; SAMN00761856
93581	93581	Streptococcus sp.	SK643	AJMM01; GCA_000259505.1; PRJNA161589; PRJNA75171; SAMN00761857						23947
93582	93582	Streptococcus sp.	SR1	GCA_000526075.1; JATR01; PRJNA165943; SAMN02641578						14272
93583	93583	Streptococcus sp.	SR4	AZYW01; GCA_000517725.1; PRJNA165945; SAMN02597444
93584	93584	Streptococcus thermophilus	DGCC7710	AWVZ01; GCA_000500565.1; PRJNA213367; SAMN02469758						14368
109311	109311	Streptococcus anginosus	SK52 AREF01	AREF01; DSM 20563; GCA_000373605.1; PRJNA169750; SAMN02441718						21732
109312	109312	Streptococcus anginosus	SK52 BAST01	BAST01; DSM 20563; GCA_000474055.1; PRJDB75						21732
109313	109313	Streptococcus constellatus	SK1060	BASX01; CCUG 46377; GCA_000474135.1; PRJDB79
109315	109315	Streptococcus equinus	2B	GCA_000702105.1; JNKQ01; PRJNA223471; SAMN02841195						31063
109316	109316	Streptococcus equinus	ATCC 33317	AUZG01; GCA_000747195.1; PRJNA170434; SAMN01983951						23972
109317	109317	Streptococcus equinus	HC5	GCA_000731085.1; JPGC01; PRJNA245446; SAMN02737436						23973
109318	109318	Streptococcus gallolyticus	LMG17956	CCBC01; GCA_000723985.1; PRJEB5536						31065
109319	109319	Streptococcus macedonicus	33MO	GCA_000710665.1; JNCV01; PRJNA248124; SAMN02786859						21733
109320	109320	Streptococcus mitis	SK1126	GCA_000722815.1; JPFT01; PRJNA242574; SAMN02836935
109321	109321	Streptococcus mitis	SK271	GCA_000724165.1; JPGW01; PRJNA242568; SAMN02698681
109322	109322	Streptococcus mitis	SK578	GCA_000722755.1; JPFY01; PRJNA242567; SAMN02836940
109323	109323	Streptococcus mitis	SK608	GCA_000722775.1; JPFZ01; PRJNA242555; SAMN02836941						23928
109324	109324	Streptococcus mitis	SK629	GCA_000722695.1; JPFU01; PRJNA242570; SAMN02836936						23959
109325	109325	Streptococcus mitis	SK637	GCA_000722765.1; JPFX01; PRJNA242571; SAMN02836939						23932
109326	109326	Streptococcus mitis	SK642	GCA_000722705.1; JPFW01; PRJNA242572; SAMN02836938						23960
109327	109327	Streptococcus mitis	SK667	GCA_000722685.1; JPFV01; PRJNA242573; SAMN02836937
109328	109328	Streptococcus oralis	SK143	GCA_000722845.1; JPGB01; PRJNA242576; SAMN02836943						23981
109329	109329	Streptococcus parasanguinis	C1A	GCA_000724645.1; JMRV01; PRJNA246621; SAMN02768894						31043
109330	109330	Streptococcus parauberis	SK-417	BAWT01; GCA_000691825.1; PRJDB1720; SAMD00000349
109419	109419	Streptococcus ratti	DSM 20564	AJTZ01; FA-1; GCA_000286075.1; PRJNA42513; SAMN02428953						31091
109420	109420	Streptococcus salivarius	NU10	GCA_000714445.1; JJMT01; PRJNA243890; SAMN02720830						14237
109421	109421	Streptococcus salivarius	YU10	GCA_000714455.1; JJMS01; PRJNA243896; SAMN02720831						14237
109422	109422	Streptococcus sobrinus	DSM 20742	ATCC 33478; AUUD01; GCA_000439045.1; PRJNA185220; SAMN02440709						21734
109423	109423	Streptococcus sobrinus	DSM 20742	ATCC 33478; GCA_000686605.1; JMLC01; PRJNA234798; SAMN02743354						21734
109426	109426	Streptococcus thermophilus	MTH17CL396	AZJS01; GCA_000521325.1; PRJNA230626; SAMN02437281						23968
109427	109427	Streptococcus thermophilus	TH1435	AYSG01; GCA_000521285.1; PRJNA225801; SAMN02401100						14367
109428	109428	Streptococcus thermophilus	TH1436	AYTT01; GCA_000521305.1; PRJNA227503; SAMN02402367						14369
110327	110327	Streptococcus mitis	ERR097396						ERR097396	23933
110328	110328	Streptococcus mitis	ERR097397						ERR097397	11109
110329	110329	Streptococcus pseudopneumoniae	ERR097393						ERR097393	23946
110330	110330	Streptococcus pseudopneumoniae	ERR097395						ERR097395	21735
110620	110620	Streptococcus canis	ERR438797						ERR438797	23984
110621	110621	Streptococcus canis	ERR438798						ERR438798	23984
110622	110622	Streptococcus canis	ERR438806						ERR438806	31035
110623	110623	Streptococcus canis	ERR438807						ERR438807	31035
110624	110624	Streptococcus canis	ERR438800						ERR438800	23984
110625	110625	Streptococcus canis	ERR438805						ERR438805	23984
110626	110626	Streptococcus canis	ERR438803						ERR438803	23984
110627	110627	Streptococcus canis	ERR438804						ERR438804	23984
110628	110628	Streptococcus canis	ERR438802						ERR438802	23984
110629	110629	Streptococcus canis	ERR438801						ERR438801	23984
124568	124568	Streptococcus sp.	378		Poland		1995	sputum
124569	124569	Streptococcus sp.	628		Poland		1997	sputum		23934
124570	124570	Streptococcus sp.	5346		Poland		1999	sputum
124571	124571	Streptococcus sp.	2106		Poland		2001	sputum
124572	124572	Streptococcus sp.	202		Poland		2003	BA lavage		23926
124573	124573	Streptococcus sp.	563		Poland		2003	throat		23929
124574	124574	Streptococcus sp.	3705		Poland		2004	sputum		23930
124575	124575	Streptococcus sp.	4094		Poland		2004	sputum		23924
124576	124576	Streptococcus sp.	714		Poland		2006	throat		23956
124577	124577	Streptococcus sp.	1449		Poland		2007	sputum
124578	124578	Streptococcus sp.	646		Poland		2008	BA lavage
124579	124579	Streptococcus sp.	1453		Poland		2008	sputum		23925
124580	124580	Streptococcus sp.	2038		Poland		2009	respiratory tract		23945
124581	124581	Streptococcus sp.	2785		Poland		2009	respiratory tract
124582	124582	Streptococcus sp.	5004		Poland		2009	respiratory tract
124583	124583	Streptococcus sp.	4272		Poland		2010	sputum
124584	124584	Streptococcus sp.	10824		Poland		2011	sputum		23944
124585	124585	Streptococcus sp.	4886		Poland		2012	respiratory tract		23948
154922	154922	Streptococcus anginosus	1080_SANG	GCA_001070115.1; JWDR01; PRJNA267549; SAMN03197043						32783
154923	154923	Streptococcus anginosus	557_SANG	GCA_001076575.1; JVCG01; PRJNA267549; SAMN03197756						32784
154925	154925	Streptococcus anginosus	83_SANG	GCA_001074525.1; JURJ01; PRJNA267549; SAMN03198039						32785
154927	154927	Streptococcus constellatus	925_SCON	GCA_001075725.1; JUNJ01; PRJNA267549; SAMN03198143
154928	154928	Streptococcus constellatus	KCOM 1650	GCA_000814045.1; JWIY01; PRJNA270120; SAMN03263055
154929	154929	Streptococcus cristatus	CC5A	GCA_000959885.1; JYGJ01; PRJNA274768; SAMN03334893						32786
154930	154930	Streptococcus cristatus	CR3	GCA_000959895.1; JYGK01; PRJNA274768; SAMN03334894						31057
155171	155171	Streptococcus equinus	AG46	GCA_000964315.1; JNLO01; PRJNA239123; SAMN02841210
155172	155172	Streptococcus gallolyticus	NTS 31106099	GCA_000949245.1; JYKU01; PRJNA275836; SAMN03353742						32811
155173	155173	Streptococcus gordonii	1116_SGOR	GCA_001070265.1; JWCQ01; PRJNA267549; SAMN03197070
155174	155174	Streptococcus gordonii	G9B	GCA_000959925.1; JYGL01; PRJNA274768; SAMN03334895						32812
155175	155175	Streptococcus gordonii	IE35	GCA_000970665.1; LAKB01; PRJNA279321; SAMN03445771						32813
155178	155178	Streptococcus mitis	1111_SMIT	GCA_001070205.1; JWCV01; PRJNA267549; SAMN03197065						32814
155180	155180	Streptococcus mitis	850_SMIT	GCA_001074635.1; JUQO01; PRJNA267549; SAMN03198060						32815
155184	155184	Streptococcus mitis	OT25	GCA_000960005.1; JYGP01; PRJNA274768; SAMN03334899						32816
155185	155185	Streptococcus mitis	SK137	GCA_000960025.1; JYGQ01; PRJNA274768; SAMN03334900						32817
155187	155187	Streptococcus mitis	SK145	GCA_000960065.1; JYGS01; PRJNA274768; SAMN03334902						32818
155201	155201	Streptococcus oralis	1314_SORA	GCA_001069675.1; JVUD01; PRJNA267549; SAMN03197291						32820
155202	155202	Streptococcus oralis	727_SORA	GCA_001074055.1; JUVM01; PRJNA267549; SAMN03197932
155203	155203	Streptococcus oralis	734_SORA	GCA_001074085.1; JUVF01; PRJNA267549; SAMN03197939
155204	155204	Streptococcus oralis	89a	GCA_001411485.1; LKPC01; PRJNA297767; SAMN04123206						32821
155206	155206	Streptococcus oralis	918_SORA	GCA_001075675.1; JUNW01; PRJNA267549; SAMN03198130						32822
155207	155207	Streptococcus orisasini	SH06	BCLE01; GCA_001431045.1; PRJDB4302; SAMD00042493
155208	155208	Streptococcus parasanguinis	1287_SPAR	GCA_001070445.1; JVVK01; PRJNA267549; SAMN03197258						32823
155209	155209	Streptococcus parasanguinis	139.rep1_SPAR	GCA_001070575.1; JVSS01; PRJNA267549; SAMN03197328						32824
155210	155210	Streptococcus parasanguinis	139.rep2_SPAR	GCA_001069785.1; JVSR01; PRJNA267549; SAMN03197329						32824
155211	155211	Streptococcus parasanguinis	318_SPAR	GCA_001072295.1; JVLU01; PRJNA267549; SAMN03197508						32825
155212	155212	Streptococcus parasanguinis	344_SPAR	GCA_001070915.1; JVKT01; PRJNA267549; SAMN03197535						32826
155214	155214	Streptococcus parasanguinis	349_SPAR	GCA_001072435.1; JVKP01; PRJNA267549; SAMN03197539						32827
155215	155215	Streptococcus parasanguinis	392_SPAR	GCA_001071035.1; JVIX01; PRJNA267549; SAMN03197583						32828
155216	155216	Streptococcus parasanguinis	451_SPAR	GCA_001071155.1; JVGP01; PRJNA267549; SAMN03197643						32829
155217	155217	Streptococcus parasanguinis	512_SPAR	GCA_001073155.1; JVEE01; PRJNA267549; SAMN03197706						32830
155218	155218	Streptococcus parasanguinis	540.rep1_SPAR	GCA_001071295.1; JVCZ01; PRJNA267549; SAMN03197737						32831
155219	155219	Streptococcus parasanguinis	540.rep2_SPAR	GCA_001076955.1; JVCY01; PRJNA267549; SAMN03197738						32831
155220	155220	Streptococcus parasanguinis	65_SPAR	GCA_001073735.1; JUYP01; PRJNA267549; SAMN03197851
155221	155221	Streptococcus parasanguinis	766_SPAR	GCA_001074295.1; JUTV01; PRJNA267549; SAMN03197975						32832
155222	155222	Streptococcus parasanguinis	886_SPAR	GCA_001074805.1; JUPI01; PRJNA267549; SAMN03198092						32833
155223	155223	Streptococcus parasanguinis	889_SPAR	GCA_001074855.1; JUPF01; PRJNA267549; SAMN03198095						32834
155224	155224	Streptococcus parasanguinis	MGH413	GCA_000963275.1; JYOW01; PRJNA274768; SAMN03334906						32835
155225	155225	Streptococcus pasteurianus	651_SPAS	GCA_001073755.1; JUYN01; PRJNA267549; SAMN03197853						32836
155226	155226	Streptococcus pasteurianus	HC-2909-2	CDEY01; GCA_000826225.1; PRJEB7685; SAMEA3111506						32837
155227	155227	Streptococcus phocae	ATCC 51973	GCA_001302265.1; LHQM01; PRJNA291822; SAMN03955537
155243	155243	Streptococcus pseudopneumoniae	276-03	GCA_001304655.1; LJHJ01; PRJNA294730; SAMN04031604						32840
155249	155249	Streptococcus pseudopneumoniae	338-14	GCA_001304545.1; LJHI01; PRJNA294662; SAMN04028195						32841
155256	155256	Streptococcus pseudopneumoniae	61-14	GCA_001304565.1; LJHK01; PRJNA294729; SAMN04031595						32841
155273	155273	Streptococcus salivarius	1270_SSAL	GCA_001069445.1; JVWD01; PRJNA267549; SAMN03197239
155274	155274	Streptococcus salivarius	140_SSAL	GCA_001070595.1; JVSQ01; PRJNA267549; SAMN03197330						32844
155275	155275	Streptococcus salivarius	726_SSAL	GCA_001074945.1; JUVN01; PRJNA267549; SAMN03197931						32845
155277	155277	Streptococcus salivarius	KB005	GCA_000963335.1; JYOX01; PRJNA274768; SAMN03334907						32846
155278	155278	Streptococcus salivarius	UC3162	GCA_000963265.1; JYOY01; PRJNA274768; SAMN03334908
155279	155279	Streptococcus sanguinis	2908	CDMW01; GCA_001078705.1; PRJEB7884; SAMEA3207422						14250
155281	155281	Streptococcus sanguinis	216_SSAN	GCA_001071805.1; JVPQ01; PRJNA267549; SAMN03197408						32847
155282	155282	Streptococcus sanguinis	711_SSAN	GCA_001074035.1; JUWC01; PRJNA267549; SAMN03197916						32848
155285	155285	Streptococcus sp.	1004_SSPC	GCA_001069025.1; JWGQ01; PRJNA267549; SAMN03196966						32993
155286	155286	Streptococcus sp.	1171_SSPC	GCA_001069335.1; JWAK01; PRJNA267549; SAMN03197128						32994
155288	155288	Streptococcus sp.	343_SSPC	GCA_001072385.1; JVKU01; PRJNA267549; SAMN03197534						32995
155289	155289	Streptococcus sp.	400_SSPC	GCA_001072745.1; JVIQ01; PRJNA267549; SAMN03197590						32996
155290	155290	Streptococcus sp.	449_SSPC	GCA_001073005.1; JVGR01; PRJNA267549; SAMN03197641						32997
155291	155291	Streptococcus sp.	DBCMS	GCA_000831085.1; JXRG01; PRJNA272616; SAMN03284399
155292	155292	Streptococcus sp.	FF10	CTEN01; GCA_001375655.1; PRJEB8936; SAMEA3312815
155293	155293	Streptococcus sp.	X13SY08	GCA_001182825.2; LFYO02; PRJNA288357; SAMN03798557
155679	155679	Streptococcus thermophilus	C106	GCA_001306395.1; LGRS01; PRJNA288538; SAMN03801559						14368
155680	155680	Streptococcus thermophilus	KLDS3.1012	GCA_001266475.1; LHSK01; PRJNA291967; SAMN03957073						14366
155681	155681	Streptococcus uberis	6736	GCA_000975445.1; JATB01; PRJNA234018; SAMN02570400						32937
155682	155682	Streptococcus uberis	6780	GCA_000975405.1; JATD01; PRJNA234018; SAMN02570398						32938
155683	155683	Streptococcus uberis	Ab71	GCA_000975345.1; JATK01; PRJNA234018; SAMN02570394						32939
155684	155684	Streptococcus uberis	B190	GCA_000975545.1; JATE01; PRJNA234018; SAMN02570397						32940
155685	155685	Streptococcus uberis	B362	GCA_000975415.1; JATC01; PRJNA234018; SAMN02570399						32941
155686	155686	Streptococcus uberis	C5072	GCA_000975485.1; JATI01; PRJNA234018; SAMN02570390						32942
155687	155687	Streptococcus uberis	C5388	GCA_000975505.1; JATF01; PRJNA234018; SAMN02570396						32943
155688	155688	Streptococcus uberis	C6344	GCA_000975435.1; JATA01; PRJNA234018; SAMN02570389						32944
155689	155689	Streptococcus uberis	C8329	GCA_000975495.1; JATG01; PRJNA234018; SAMN02570393						32945
155690	155690	Streptococcus uberis	C9359	GCA_000975335.1; JATJ01; PRJNA234018; SAMN02570395						32943
155691	155691	Streptococcus uberis	EF20/0145	GCA_000975355.1; JANW01; PRJNA234018; SAMN02570392						32946
155692	155692	Streptococcus uberis	S6261	GCA_000975325.1; JATH01; PRJNA234018; SAMN02570391						32947
155693	155693	Streptococcus vestibularis	1005_STHE	GCA_001068405.1; JWGP01; PRJNA267549; SAMN03196967
	1272	Streptococcus suis	89/1591	AAFA03; GCA_000167375.1; PRJNA12417; PRJNA54139; SAMN02441756	North America
	63664	Streptococcus pseudopneumoniae	SRR387783	SRR387783					SRR387783	31047
	63665	Streptococcus pseudopneumoniae	SRR387784	SRR387784					SRR387784	31047
	63666	Streptococcus pseudopneumoniae	SRR387648	SRR387648					SRR387648	31046
	63667	Streptococcus sanguinis	SRR959141	SRR959141					SRR959141	14243
	63668	Streptococcus sanguinis	SRR835814	SRR835814					SRR835814	14243
	63987	Streptococcus anginosus	SRR088899	SRR088899					SRR088899	31032
	63988	Streptococcus anginosus	SRR387639	SRR387639					SRR387639
	63989	Streptococcus anginosus	SRR387641	SRR387641					SRR387641
	63990	Streptococcus anginosus	SRR446556	SRR446556					SRR446556	31033
	63991	Streptococcus constellatus	SRR387643	SRR387643					SRR387643
	63992	Streptococcus constellatus	SRR387644	SRR387644					SRR387644
	63993	Streptococcus intermedius	SRR387763	SRR387763					SRR387763	31039
	63994	Streptococcus intermedius	SRR387765	SRR387765					SRR387765	31039
	63998	Streptococcus oralis	SRR387785	SRR387785					SRR387785	13032
	63999	Streptococcus oralis	SRR387786	SRR387786					SRR387786	11227
	64000	Streptococcus oralis	SRR387787	SRR387787					SRR387787	11227
	64001	Streptococcus oralis	SRR387788	SRR387788					SRR387788	13372
	64002	Streptococcus parasanguinis	SRR387738	SRR387738					SRR387738	11237
	64003	Streptococcus parasanguinis	SRR387741	SRR387741					SRR387741	11237
	64004	Streptococcus parasanguinis	SRR835813	SRR835813					SRR835813	11238
	64005	Streptococcus parasanguinis	SRR959135	SRR959135					SRR959135	11238
	65182	Streptococcus agalactiae	ERR054983	ERR054983					ERR054983	10826
	65183	Streptococcus agalactiae	ERR054985	ERR054985					ERR054985	10845
	65199	Streptococcus agalactiae	ERR054986	ERR054986					ERR054986	10945
	65206	Streptococcus agalactiae	ERR054987	ERR054987					ERR054987	10882
	65208	Streptococcus agalactiae	ERR054988	ERR054988					ERR054988	10883
	65212	Streptococcus agalactiae	ERR054989	ERR054989					ERR054989	10846
	65214	Streptococcus agalactiae	ERR054990	ERR054990					ERR054990	10827
	65220	Streptococcus agalactiae	ERR054991	ERR054991					ERR054991	10826
	65223	Streptococcus agalactiae	ERR054992	ERR054992					ERR054992	10929
	65228	Streptococcus agalactiae	ERR054994	ERR054994					ERR054994	10883
	65230	Streptococcus agalactiae	ERR054996	ERR054996					ERR054996	10883
	65233	Streptococcus agalactiae	ERR054997	ERR054997					ERR054997	10929
	65805	Streptococcus agalactiae	SRR494347	SRR494347					SRR494347	10911
	65806	Streptococcus agalactiae	SRR494359	SRR494359					SRR494359	10932
	65808	Streptococcus agalactiae	SRR494368	SRR494368					SRR494368	10883
	66614	Streptococcus suis	ERR120028	ERR120028					ERR120028	14294
	66615	Streptococcus suis	ERR120029	ERR120029					ERR120029	14294
	66616	Streptococcus suis	ERR120031	ERR120031					ERR120031	14342
	66617	Streptococcus suis	ERR120035	ERR120035					ERR120035	14275
	66618	Streptococcus suis	ERR120036	ERR120036					ERR120036	14305
	66619	Streptococcus suis	ERR120038	ERR120038					ERR120038	14276
	66620	Streptococcus suis	ERR120041	ERR120041					ERR120041	14315
	66621	Streptococcus suis	ERR120049	ERR120049					ERR120049	14275
	66622	Streptococcus suis	ERR120051	ERR120051					ERR120051	14277
	66623	Streptococcus suis	ERR120052	ERR120052					ERR120052	14314
	66624	Streptococcus suis	ERR120060	ERR120060					ERR120060	14276
	66625	Streptococcus suis	ERR120061	ERR120061					ERR120061	14306
	66626	Streptococcus suis	ERR120064	ERR120064					ERR120064	14307
	66627	Streptococcus suis	ERR120065	ERR120065					ERR120065	14276
	66630	Streptococcus suis	ERR120074	ERR120074					ERR120074	14316
	66631	Streptococcus suis	ERR120076	ERR120076					ERR120076	14276
	66632	Streptococcus suis	ERR120085	ERR120085					ERR120085	14347
	66633	Streptococcus suis	ERR120086	ERR120086					ERR120086	14275
	66634	Streptococcus suis	ERR120095	ERR120095					ERR120095	14349
	66635	Streptococcus suis	ERR120096	ERR120096					ERR120096	14276
	66636	Streptococcus suis	ERR120098	ERR120098					ERR120098	14278
	66637	Streptococcus suis	ERR120100	ERR120100					ERR120100	14350
	66638	Streptococcus suis	ERR120101	ERR120101					ERR120101	14295
	66639	Streptococcus suis	ERR120108	ERR120108					ERR120108	14351
	66640	Streptococcus suis	ERR120109	ERR120109					ERR120109	14314
	66641	Streptococcus suis	ERR120113	ERR120113					ERR120113	14337
	66642	Streptococcus suis	ERR120114	ERR120114					ERR120114	14308
	66643	Streptococcus suis	ERR120115	ERR120115					ERR120115	14319
	66644	Streptococcus suis	ERR120116	ERR120116					ERR120116	14300
	66645	Streptococcus suis	ERR120117	ERR120117					ERR120117	14309
	66646	Streptococcus suis	ERR120118	ERR120118					ERR120118	14320
	66647	Streptococcus suis	ERR120119	ERR120119					ERR120119	14321
	66648	Streptococcus suis	ERR120132	ERR120132					ERR120132	14325
	66649	Streptococcus suis	ERR120143	ERR120143					ERR120143	14326
	66650	Streptococcus suis	ERR120153	ERR120153					ERR120153	14327
	66651	Streptococcus suis	ERR120155	ERR120155					ERR120155	14276
	66652	Streptococcus suis	ERR120156	ERR120156					ERR120156	23970
	66653	Streptococcus suis	ERR120167	ERR120167					ERR120167	14329
	66654	Streptococcus suis	ERR120171	ERR120171					ERR120171	14276
	66655	Streptococcus suis	ERR120180	ERR120180					ERR120180	14336
	66656	Streptococcus suis	ERR120191	ERR120191					ERR120191	14307
	66657	Streptococcus suis	ERR120193	ERR120193					ERR120193	14301
	66658	Streptococcus suis	ERR120206	ERR120206					ERR120206	14310
	66659	Streptococcus suis	ERR120207	ERR120207					ERR120207	14311
	66661	Streptococcus suis	ERR120214	ERR120214					ERR120214	14322
	66662	Streptococcus suis	ERR120216	ERR120216					ERR120216	14339
	66663	Streptococcus suis	ERR193227	ERR193227					ERR193227	14290
	66664	Streptococcus suis	ERR211699	ERR211699					ERR211699	14279
	66665	Streptococcus suis	ERR211700	ERR211700					ERR211700	958
	66666	Streptococcus suis	ERR211704	ERR211704					ERR211704	14280
	66667	Streptococcus suis	ERR211707	ERR211707					ERR211707	14291
	66668	Streptococcus suis	ERR211708	ERR211708					ERR211708	14291
	66669	Streptococcus suis	ERR211718	ERR211718					ERR211718	14276
	66670	Streptococcus suis	ERR211722	ERR211722					ERR211722	14276
	66671	Streptococcus suis	ERR211724	ERR211724					ERR211724	14276
	66672	Streptococcus suis	ERR211725	ERR211725					ERR211725	14292
	66673	Streptococcus suis	ERR211727	ERR211727					ERR211727	14276
	66674	Streptococcus suis	ERR211734	ERR211734					ERR211734	14276
	66675	Streptococcus suis	ERR211738	ERR211738					ERR211738	14297
	66676	Streptococcus suis	ERR211741	ERR211741					ERR211741	14276
	66677	Streptococcus suis	ERR211744	ERR211744					ERR211744	14276
	66678	Streptococcus suis	ERR211745	ERR211745					ERR211745	14276
	66679	Streptococcus suis	ERR211747	ERR211747					ERR211747	14281
	66680	Streptococcus suis	ERR211748	ERR211748					ERR211748	14276
	66681	Streptococcus suis	ERR211750	ERR211750					ERR211750	14276
	66682	Streptococcus suis	ERR211751	ERR211751					ERR211751	14276
	66683	Streptococcus suis	ERR211752	ERR211752					ERR211752	14276
	66684	Streptococcus suis	ERR211756	ERR211756					ERR211756	14293
	66685	Streptococcus suis	ERR211758	ERR211758					ERR211758	14282
	66686	Streptococcus suis	ERR211765	ERR211765					ERR211765	14276
	66687	Streptococcus suis	ERR211772	ERR211772					ERR211772	14276
	66688	Streptococcus suis	ERR211774	ERR211774					ERR211774	14276
	66689	Streptococcus suis	ERR211775	ERR211775					ERR211775	14276
	66690	Streptococcus suis	ERR211780	ERR211780					ERR211780	14276
	66691	Streptococcus suis	ERR211783	ERR211783					ERR211783	14276
	66692	Streptococcus suis	ERR211784	ERR211784					ERR211784	14275
	66693	Streptococcus suis	ERR211786	ERR211786					ERR211786	14276
	66694	Streptococcus suis	ERR211787	ERR211787					ERR211787	14276
	66695	Streptococcus suis	ERR211790	ERR211790					ERR211790	14276
	66696	Streptococcus suis	ERR211792	ERR211792					ERR211792	14283
	66697	Streptococcus suis	ERR211793	ERR211793					ERR211793	14275
	66698	Streptococcus suis	ERR211794	ERR211794					ERR211794	14275
	73138	Streptococcus thermophilus	CNCM I-1630	AGFN01; GCA_000284675.1; PRJNA179896; PRJNA67867; SAMN02436864
