# Supplementary material for: Genomic Analyses of >3,100 Nasopharyngeal Pneumococci Revealed Significant Differences Between Pneumococci Recovered in Four Different Geographical Regions
Source: Front Microbiol. 2019 Feb 25;10:317. doi: 10.3389/fmicb.2019.00317 (PMC6398412; doi:10.3389/fmicb.2019.00317)
Supplement: TABLE S3 — Core genes identified in each of the four individual datasets. [file Table_3.XLSX]

## Sheet: Key
Core genome threshold	Colour
Bayesian model (>99%)
0.99
0.95
0.9

## Sheet: Maela
Gene	Non-unique Gene name	Annotation	No. isolates	No. sequences	Avg sequences per isolate
rpmI		LSU ribosomal protein L35p	1000	1000	1
rodA		RodA	1000	1000	1
spxA_1		transcriptional regulator Spx	1000	1000	1
rpsB		30S ribosomal protein S2	1000	1000	1
saeR		response regulator	1000	1000	1
purA		adenylosuccinate synthetase	1000	1000	1
rplX		50S ribosomal protein L24	1000	1000	1
uppS		undecaprenyl pyrophosphate synthase	1000	1000	1
rplV		50S ribosomal protein L22	1000	1000	1
rpoA		DNA-directed RNA polymerase subunit alpha	1000	1000	1
rplQ		LSU ribosomal protein L17p	1000	1000	1
rplN		LSU ribosomal protein L14p (L23e)	1000	1000	1
ftsH		cell-division protein	1000	1000	1
nusG		transcription antitermination protein NusG	1000	1000	1
ftsX		cell division ABC transporter permease FtsX	1000	1000	1
yrrK		holiday junction resolvase	1000	1000	1
rplB		50S ribosomal protein L2	1000	1000	1
rplM		50S ribosomal protein L13	1000	1000	1
rpsE		SSU ribosomal protein S5p (S2e)	1000	1000	1
rplI		50S ribosomal protein L9	1000	1000	1
group_11448		general stress protein 24	1000	1000	1
asp		alkaline shock protein	1000	1000	1
group_11477		PadR family transcriptional regulator	1000	1000	1
rpsK		SSU ribosomal protein S11p (S14e)	1000	1000	1
rpsM		SSU ribosomal protein S13p (S18e)	1000	1000	1
group_11597		S4 domain-containing protein YaaA	1000	1000	1
rpsJ		ribosomal protein S10	1000	1000	1
rplC		LSU ribosomal protein L3p (L3e)	1000	1000	1
manZ_2		PTS system mannose/fructose/sorbose family transporter subunit IID	1000	1000	1
fabF		3-oxoacyl-(acyl carrier protein) synthase II	1000	1000	1
prsA_1		ribose-phosphate pyrophosphokinase	1000	1000	1
pdx1		pyridoxal biosynthesis lyase PdxS	1000	1000	1
ydjZ		SNARE associated Golgi protein	1000	1000	1
rplP		LSU ribosomal protein L16p (L10e)	1000	1000	1
rplO		50S ribosomal protein L15	1000	1000	1
xseB		exodeoxyribonuclease VII, small subunit	1000	1000	1
relA		GTP pyrophosphokinase, stringent response protein	1000	1000	1
rpsO_1		30S ribosomal protein S15	1000	1000	1
fabG		3-oxoacyl-ACP reductase	1000	1000	1
secG		membrane protein involved in protein export SecG	1000	1000	1
greA		transcription elongation factor GreA	1000	1000	1
lspA		lipoprotein signal peptidase, signal peptidase type II	1000	1000	1
holA		DNA polymerase III, delta subunit	1000	1000	1
rplF		50S ribosomal protein L6	1000	1000	1
gmk		guanylate kinase	1000	1000	1
tauA		ABC transportersubstrate-binding protein, nitrate/sulfonate/bicarbonate transport	1000	1000	1
group_11872		KH domain-containing protein	1000	1000	1
trxA_3		thioredoxin reductase	1000	1000	1
rpmC		50S ribosomal protein L29	1000	1000	1
mreD		rod shape-determining protein MreD	1000	1000	1
phoP		response regulator	1000	1000	1
sulB		dihydrofolate synthetase	1000	1000	1
rheB		ATP-dependent RNA helicase	1000	1000	1
yheS_1		ABC transporter ATPase	1000	1000	1
acpP_1		acyl carrier protein	1000	1000	1
rpsP_2		30S ribosomal protein S16	1000	1000	1
manL		PTS system mannose-specific transporter subunit IIAB	1000	1000	1
sodA		superoxide dismutase	1000	1000	1
rpsL		SSU ribosomal protein S12p (S23e)	1000	1000	1
degA_2		transcriptional regulator	1000	1000	1
codY		GTP-sensing transcriptional pleiotropic repressor	1000	1000	1
livH		branched-chain amino acid ABC transporter permease	1000	1000	1
map		methionyl aminopeptidase	1000	1000	1
dltC		D-alanyl carrier protein DCP	1000	1000	1
rpmA		LSU ribosomal protein L27p	1000	1000	1
smf		DNA processing protein DprA	1000	1000	1
ptsH		Phosphotransferase system, phosphocarrier protein HPr	1000	1000	1
rpsU		30S ribosomal protein S21	1000	1000	1
mrnC		RIBOc superfamily protein	1000	1000	1
gltX		nondiscriminating glutamyl-tRNA synthetase	1000	1000	1
accB		acetyl-CoA carboxylase	1000	1000	1
glnA		glutamate-ammonia ligase	1000	1000	1
rpmB		LSU ribosomal protein L28p	1000	1000	1
adcB		zinc ABC transporter permease	1000	1000	1
ribU		riboflavin transporter	1000	1000	1
yhhT_2		transport protein	1000	1000	1
pstB3_2		phosphate transporter ATP-binding protein	1000	1000	1
pfkA		6-phosphofructokinase	1000	1000	1
guaC		GMP reductase	1000	1000	1
group_12091		kinase	1000	1000	1
trxA_2		thioredoxin	1000	1000	1
ethR		transcriptional regulator	1000	1000	1
lrp		leucine-rich protein	1000	1000	1
bacA		undecaprenol kinase	1000	1000	1
secE		preprotein translocase secE component, COG0690	1000	1000	1
group_12109		ribosome-associated protein	1000	1000	1
srtA		sortase SrtA	1000	1000	1
pksG		hydroxymethylglutaryl-CoA synthase	1000	1000	1
rpmD		50S ribosomal protein L30	1000	1000	1
atpE		F0F1 ATP synthase subunit C	1000	1000	1
group_12133		ABC transporter, membrane-spanning permease	1000	1000	1
rplU		50S ribosomal protein L21	1000	1000	1
yesO_1		ABC transporter, sugar transporter, sugar binding lipoprotein-N-acetylneuraminate-binding protein	1000	1000	1
adcC		ATP-binding protein, Mn	1000	1000	1
mepA		multi antimicrobial extrusion (MATE) family transporter	1000	1000	1
groEL		chaperone GroEL	1000	1000	1
ecfT		ABC transporter permease, cobalt transport	1000	1000	1
group_12183		putative extracellular protein	1000	1000	1
ilvH		acetolactate synthase 3 regulatory subunit	1000	1000	1
dhfR		dihydrofolate reductase	1000	1000	1
rexB		exonuclease RexB	1000	1000	1
dnaE		DNA-polymerase III alpha-chain	1000	1000	1
group_2373		cell wall surface anchor family protein	1000	1000	1
cglD		competence protein CglD	1000	1000	1
group_2451		putative Fe-S oxidoreductase	1000	1000	1
group_2498		phosphomevalonate kinase	1000	1000	1
proA		gamma-glutamyl phosphate reductase	1000	1000	1
group_2599		putative nucleotidyltransferase	1000	1000	1
ABC-N/P		ABC transporter ATP-binding protein/permease	1000	1000	1
rexA		ATP-dependent exoDNAse subunit beta	1000	1000	1
vanYb		carboxypeptidase	1000	1000	1
dexB		glucan 1,6-alpha-glucosidase	1000	1000	1
ileRS		isoleucyl-tRNA synthetase	1000	1000	1
group_3164		phosphohydrolase	1000	1000	1
gyrA		DNA gyrase subunit A	1000	1000	1
ybjI		Cof family protein	1000	1000	1
dnaG		DNA primase	1000	1000	1
sulD		bifunctional folate synthesis protein	1000	1000	1
ddL		D-ala,D-ala ligase	1000	1000	1
leuS		leucyl-tRNA synthetase	1000	1000	1
group_3558		late competence protein ComGG	1000	1000	1
sapR		sakacin A production response regulator	1000	1000	1
group_3629		membrane protein	1000	1000	1
valS		valyl-tRNA synthetase	1000	1000	1
group_3659		membrane protein	1000	1000	1
ftsY		cell division protein FtsY	1000	1000	1
femX		serine/alanine-adding enzyme MurM	1000	1000	1
recX		regulatory protein RecX	1000	1000	1
uvrB		excinuclease ABC subunit B	1000	1000	1
group_3830		NIF3 (NGG1p interacting factor 3) family protein	1000	1000	1
proC		pyrroline-5-carboxylate reductase	1000	1000	1
yceG		aminodeoxychorismate lyase	1000	1000	1
potD_2		ABC transporter, spermidine/putrescine-binding protein	1000	1000	1
group_3981		aspartate/tyrosine/aromatic aminotransferase	1000	1000	1
ctpA		cation transporter E1-E2 family ATPase	1000	1000	1
pepN		aminopeptidase N	1000	1000	1
group_4202		SAM-dependent methyltransferase	1000	1000	1
group_4287		signal peptide	1000	1000	1
trmK		Bcl-2 family protein	1000	1000	1
rsmI		tetrapyrrole methylase	1000	1000	1
group_4340		dehydrogenase family protein, saccharopine dehydrogenase	1000	1000	1
group_4348		lipoprotein	1000	1000	1
yidA_1		Cof family protein	1000	1000	1
galK_2		mevalonate kinase	1000	1000	1
fni		isopentenyl-diphosphate:dimethylallyl diphosphate isomerase type 2	1000	1000	1
nrnA		DHH subfamily 1 protein	1000	1000	1
hom		homoserine dehydrogenase	1000	1000	1
cinA		damage inducible protein CinA	1000	1000	1
dtxR		iron-dependent transcriptional regulator	1000	1000	1
mgtA		glycosyltransferase, group 1 family protein	1000	1000	1
codA		cytidine/deoxycytidylate deaminase	1000	1000	1
coaE		dephospho-CoA kinase	1000	1000	1
group_4660		SAM-dependent methyltransferase	1000	1000	1
uvrC		excinuclease, subunit C	1000	1000	1
yccU		CoA-binding protein	1000	1000	1
mvd1		diphosphomevalonate decarboxylase	1000	1000	1
gidB		16S rRNA methyltransferase GidB	1000	1000	1
hyaD		glycosyl transferase	1000	1000	1
asnC		asparaginyl-tRNA synthetase	1000	1000	1
group_4880		GNAT family acetyltransferase	1000	1000	1
pheT_2		phenylalanyl-tRNA synthetase, beta chain	1000	1000	1
groES		CH10_SMI 10 kDa chaperonin (protein Cpn10)	1000	1000	1
ftsW		cell division protein FtsW	1000	1000	1
ydiB		putative ATPase	1000	1000	1
idnD		zinc-containing alcohol dehydrogenase	1000	1000	1
phoU_2		phosphate transport system regulatory protein PhoU	1000	1000	1
thiW		ThiW superfamily protein	1000	1000	1
tenA_1		transcriptional activator TenA, TENA/THI-4 family protein	1000	1000	1
group_5020		cystathionine beta-lyase	1000	1000	1
thiD		phosphomethylpyrimidine kinase	1000	1000	1
group_5122		GNAT family acetyltransferase	1000	1000	1
rlmI		putative SAM-dependent methyltransferase	1000	1000	1
ptsG_2		PTS glucose-specific enzyme IIABC component	1000	1000	1
folC		dihydrofolate synthetase	1000	1000	1
rsmF		NOL1/NOP2/sun family protein	1000	1000	1
pdxT		glutamine amidotransferase subunit PdxT	1000	1000	1
rsmB		rRNA-specific 5-methylcytidine transferase	1000	1000	1
group_5229		jag protein	1000	1000	1
rhaS		Msm operon regulatory protein	1000	1000	1
group_5260		FIG01116978: hypothetical protein	1000	1000	1
group_5265		lipoprotein, putative	1000	1000	1
pyk		pyruvate kinase	1000	1000	1
group_5269		Iron-sulfur cluster assembly protein SufB	1000	1000	1
nifU		nifU family protein	1000	1000	1
recJ		single-stranded DNA-specific exonuclease	1000	1000	1
group_5281		putative metal-binding, possibly nucleic acid-binding protein	1000	1000	1
scrB		glycosyl hydrolases family 32	1000	1000	1
cpnA		short chain dehydrogenase	1000	1000	1
group_5347		aldose 1-epimerase	1000	1000	1
asd		aspartate-semialdehyde dehydrogenase	1000	1000	1
thiE_1		thiamine-phosphate pyrophosphorylase	1000	1000	1
group_5391		CsbD-like protein	1000	1000	1
truB		tRNA pseudouridine synthase B	1000	1000	1
yidA_3		Cof family protein	1000	1000	1
glyS		glycyl-tRNA synthetase beta subunit	1000	1000	1
ftsK_2		DNA translocase, cell division protein	1000	1000	1
ffh		signal recognition particle protein	1000	1000	1
aroA		5-enolpyruvylshikimate-3-phosphate synthase	1000	1000	1
hemN		Coproporphyrinogen III oxidase, oxygen-independent coproporphyrinogen III oxidase	1000	1000	1
ydaF_3		GNAT family acetyltransferase	1000	1000	1
pncB		nicotinate phosphoribosyltransferase	1000	1000	1
prkC		Stk1	1000	1000	1
yugI		RNA binding protein	1000	1000	1
paiA		acetyltransferase, GNAT family	1000	1000	1
group_5578		macrophage infectivity potentiator protein	1000	1000	1
lysA_1		diaminopimelate decarboxylase	1000	1000	1
argR1		arginine repressor	1000	1000	1
csd		class-V aminotransferase	1000	1000	1
sufD		FeS assembly protein SufD	1000	1000	1
yidA_2		Cof family protein	1000	1000	1
artQ_1		amino acid ABC transporter permease	1000	1000	1
radA		DNA repair protein	1000	1000	1
obg		GTP-binding protein	1000	1000	1
gatC_1		aspartyl/glutamyl-tRNA amidotransferase subunit C	1000	1000	1
phoB		DNA-binding response regulator	1000	1000	1
tehB		tellurite resistance protein TehB	1000	1000	1
group_5724		UDP-N-acetylmuramyl tripeptide synthetase, Mur ligase	1000	1000	1
glnQ_1		ABC transporter ATP-binding protein	1000	1000	1
yqgQ		hypothetical cytosolic protein	1000	1000	1
miaA		tRNA delta(2)-isopentenylpyrophosphate transferase	1000	1000	1
thyA		thymidylate synthase	1000	1000	1
group_5739		hypothetical protein	1000	1000	1
pulA_1		pullulanase	1000	1000	1
arnB		capsular polysaccharide biosynthesis protein	1000	1000	1
metK		S-adenosylmethionine synthetase	1000	1000	1
plsC		acyltransferase family protein	1000	1000	1
yjiR		transcriptional regulator	1000	1000	1
group_5970		hypothetical protein	1000	1000	1
ogt		O6-methylguanine-DNA methyltransferase	1000	1000	1
group_5973		NADH oxidase	1000	1000	1
group_5974		thioredoxin, bacteriocin transport accessory protein	1000	1000	1
atpB		ATP synthase F0 subunit A	1000	1000	1
glmM		phosphoglucosamine mutase	1000	1000	1
acpP_2		acyl carrier protein	1000	1000	1
rpoE		DNA-dependent RNA Polymerase, delta subunit (RNAP delta factor)	1000	1000	1
cbiQ		ABC transporter permease	1000	1000	1
hexA		DNA mismatch repair protein MutS	1000	1000	1
pyrC		dihydroorotase	1000	1000	1
moeZ		rhodanese-related sulfurtransferase	1000	1000	1
tlyA		rRNA methylase	1000	1000	1
micB		histidine kinase	1000	1000	1
topA		DNA topoisomerase I	1000	1000	1
deoA		thymidine phosphorylase	1000	1000	1
group_6063		pyridoxal phosphate enzyme, YggS family	1000	1000	1
gyrB		DNA gyrase subunit B	1000	1000	1
comFA		helicase ComFA	1000	1000	1
pcp_2		pyroglutamyl-peptidase I	1000	1000	1
dnaQ		DNA polymerase III subunit epsilon	1000	1000	1
pyrD		dihydroorotate dehydrogenase 1B	1000	1000	1
cysB		LysR family transcriptional regulator	1000	1000	1
group_6124		membrane associated protein	1000	1000	1
group_6126		transporter	1000	1000	1
pyrF		orotidine-5-phosphate decarboxylase	1000	1000	1
nusB		transcription antitermination protein NusB	1000	1000	1
tdk		thymidine kinase	1000	1000	1
yvoA_2		GntR family transcriptional regulator	1000	1000	1
pgmA		phosphoglucomutase	1000	1000	1
cvfB		s1 RNA binding domain protein	1000	1000	1
polC_2		DNA polymerase III, alpha subunit	1000	1000	1
group_6264		Molybdate/tungstate binding protein	1000	1000	1
shetA		exfoliative toxin	1000	1000	1
group_6294		transcriptional regulation protein	1000	1000	1
polA		DNA polymerase I - 3'-5' exonuclease and polymerase domains	1000	1000	1
limB		coenzyme F420-dependent N5,N10-methylene tetrahydromethanopterin reductase-like protein	1000	1000	1
sulC		GTP cyclohydrolase	1000	1000	1
lemA		Cytoplasmic membrane protein LemA	1000	1000	1
group_6356		transcriptional regulator	1000	1000	1
msrA		bifunctional methionine sulfoxide reductase	1000	1000	1
tyrC		prephenate dehydrogenase	1000	1000	1
ynzC		FIG01114118: hypothetical protein	1000	1000	1
group_6382		CorA-like Mg2+ transporter protein	1000	1000	1
yqeH		GTP-binding protein	1000	1000	1
nadD		putative nicotinate-nucleotide adenylyltransferase	1000	1000	1
oatA		acyltransferase	1000	1000	1
group_6479		CsbD-like protein	1000	1000	1
brpA		regulator of lytrabc operon	1000	1000	1
group_6491		putative type II restriction endonuclease DpnI	1000	1000	1
brnQ		branched-chain amino acid transport system II carrier protein	1000	1000	1
lolD_2		ABC transporter, ATP-binding protein Vexp2	1000	1000	1
group_6502		UPF0374 protein SSU05	1000	1000	1
licD1		phosphorylcholine transferase LicD1	1000	1000	1
pyrB		aspartate carbamoyltransferase	1000	1000	1
nth		endonuclease III (DNA repair), DNA-(apurinic or apyrimidinic site) lyase	1000	1000	1
cdd		cytidine deaminase	1000	1000	1
rpsT		putative 30S ribosomal protein S20	1000	1000	1
sepF		YlmF protein	1000	1000	1
recR		recombination protein	1000	1000	1
ugpA_1		ABC transporter membrane protein	1000	1000	1
mvaA		3-hydroxy-3-methylglutaryl-coenzyme a reductase	1000	1000	1
galU		UTP-glucose-1-phosphate uridylyltransferase	1000	1000	1
metG_1		methionine--tRNA ligase	1000	1000	1
group_6571		DRTGG domain/CBS domain-containing protein	1000	1000	1
group_6572		putative stress-responsive transcriptional regulator	1000	1000	1
ilvC		ketol-acid reductoisomerase	1000	1000	1
yecS_1		ABC transporter-amino acid transport; amino acid-binding protein/permease protein	1000	1000	1
group_6585		protein YdcD	1000	1000	1
group_6586		Helicase	1000	1000	1
tauB		nitrate/sulfonate/bicarbonate ABC transporter ATP-binding protein	1000	1000	1
group_6596		FIG01114855: hypothetical protein	1000	1000	1
vacB		ribonuclease R	1000	1000	1
tmk		thymidylate kinase	1000	1000	1
lysS		lysyl-tRNA synthetase	1000	1000	1
murG		UDP-N-acetylglucosamine:LPS N-acetylglucosamine transferase	1000	1000	1
typA		GTP-binding protein TypA	1000	1000	1
rsmC		16S RNA G1207 methylase RsmC	1000	1000	1
parE		topoisomerase IV subunit B	1000	1000	1
group_6753		carbon-nitrogen hydrolase family protein	1000	1000	1
ssaA2		CHAP domain-containing protein	1000	1000	1
ecfA2		cobalt ABC transporter ATP-binding protein	1000	1000	1
thrS		threonyl-tRNA synthetase	1000	1000	1
gmuB		PTS system sugar-specific transporter subunit EIIB	1000	1000	1
ruvB		Holliday junction DNA helicase RuvB	1000	1000	1
cdsA		phosphatidate cytidylyltransferase	1000	1000	1
proS		prolyl-tRNA synthetase	1000	1000	1
adhP		alcohol dehydrogenase	1000	1000	1
group_6874		Staphylococcal protein of unknown function (DUF960)	1000	1000	1
group_6879		transcriptional regulator	1000	1000	1
tig		FKBP-type peptidyl-prolyl cis-trans isomerase (trigger factor)	1000	1000	1
aldC		alpha-acetolactate decarboxylase	1000	1000	1
pstB2		ABC transporter, ATP-binding protein-phosphate transport, (Phosphate-transporting ATPase 2)	1000	1000	1
lgt		prolipoprotein diacylglyceryl transferase	1000	1000	1
nadE		NAD+ synthetase	1000	1000	1
atpD		F0F1 ATP synthase subunit beta	1000	1000	1
hslO		heat shock protein 3HSP33 homolog	1000	1000	1
dapB		dihydrodipicolinate reductase	1000	1000	1
plsX		fatty acid/phospholipid synthesis protein	1000	1000	1
group_6923		adenine-specific methyltransferase	1000	1000	1
fabD		ACP S-malonyltransferase	1000	1000	1
serS		seryl-tRNA synthetase	1000	1000	1
group_6950		Na+/alanine symporter	1000	1000	1
amiA		oligopeptide-binding protein AmiA	1000	1000	1
aqpZ2		aquaporin Z-water channel protein	1000	1000	1
tlyC		CBS domain membrane protein	1000	1000	1
rsmD		methyltransferase	1000	1000	1
group_6988		competence-induced protein Ccs50	1000	1000	1
rsgA		ribosome-associated GTPase	1000	1000	1
ksgA		dimethyladenosine transferase	1000	1000	1
argS		arginyl-tRNA synthetase(arginine--tRNA ligase) (ARGRS)	1000	1000	1
argR2		arginine repressor	1000	1000	1
pepV		peptidase M20 superfamily	1000	1000	1
vncS		VncS histidine kinase TCS10	1000	1000	1
pphA		serine/threonine protein phosphatase	1000	1000	1
group_7006		FIG01115860: hypothetical protein	1000	1000	1
yycF		DNA-binding response regulator	1000	1000	1
carA		carbamoyl-phosphate synthase, small subunit	1000	1000	1
deoB		phosphopentomutase	1000	1000	1
ktrB		Trk transporter membrane-spanning protein - K+ transport	1000	1000	1
group_7017		membrane protein	1000	1000	1
cmk		cytidylate kinase	1000	1000	1
group_7020		putative MarR-family transcriptional regulator	1000	1000	1
group_7021		metallo-beta-lactamase superfamily protein	1000	1000	1
fhuC_1		manganese ABC transporter ATP-binding protein	1000	1000	1
ftsA		cell division protein FtsA	1000	1000	1
group_7057		carbonic anhydrase	1000	1000	1
pta		phosphotransacetylase	1000	1000	1
thiQ		ABC transporter ATP-binding protein	1000	1000	1
dltB		transport protein DltB	1000	1000	1
group_7093		permease	1000	1000	1
group_7095		integral membrane protein	1000	1000	1
era		GTP-binding protein Era	1000	1000	1
frr		ribosome-recycling factor	1000	1000	1
holB		DNA polymerase III, delta' subunit	1000	1000	1
rluD		23S rluA family pseudouridine synthase	1000	1000	1
pepQ		X-Pro dipeptidase	1000	1000	1
ugpC		sugar ABC transporter ATP-binding protein	1000	1000	1
tdcF		endoribonuclease L-PSP	1000	1000	1
whiA		putative sporulation transcription regulator whiA	1000	1000	1
pyrE		orotate phosphoribosyltransferase	1000	1000	1
cysK		cysteine synthase	1000	1000	1
tmpC		lipoprotein	1000	1000	1
cshA_1		ATP-dependent RNA helicase	1000	1000	1
fieF		cation efflux family protein	1000	1000	1
ecfA1		ABCtransporter ATP-binding protein cobalt transport	1000	1000	1
pgsA		phosphatidylglycerophosphate synthase	1000	1000	1
group_7396		TetR family transcriptional regulator	1000	1000	1
parB		chromosome partitioning protein	1000	1000	1
group_7400		cell division protein	1000	1000	1
livJ		ABC transporter substrate binding lipoprotein-branched chain amino acid transport	1000	1000	1
group_7425		lipoprotein, putative	1000	1000	1
group_7433		ACT domain-containing protein	1000	1000	1
deoR		DeoR family transcriptional regulator	1000	1000	1
fsaA		fructose-6-phosphate aldolase	1000	1000	1
glmS		glucosamine-fructose-6-phosphate aminotransferase	1000	1000	1
mraW		S-adenosyl-methyltransferase mraW	1000	1000	1
pstB3_1		phosphate ABC transporter ATP-binding protein	1000	1000	1
pstC_1		phosphate transport protein PstC	1000	1000	1
group_7492		exported hydrophilic protein	1000	1000	1
yxeN		aspartate/glutamate ABC transporter permease	1000	1000	1
gla		glycerol facilitator-aquaporin	1000	1000	1
gatB		glutamyl tRNA-Gln amidotransferase chain B	1000	1000	1
ynaI		mechanosensitive ion channel	1000	1000	1
group_7503		serine/threonine phosphatase	1000	1000	1
yjjP		membrane spanning protein	1000	1000	1
yumC		thioredoxin reductase	1000	1000	1
ybbP		Hypothetical protein YbbP, contains nucleotide-binding domain of DisA bacterial checkpoint controller	1000	1000	1
group_7508		ATPase component of ABC transporter with duplicated ATPase domains	1000	1000	1
group_7509		ATP-binding protein	1000	1000	1
metE		5- methyltetrahydropteroyltriglutamate/homocysteine S-methyltransferase	1000	1000	1
accA		acetyl co-enzyme A carboxylase carboxyltransferase alpha subunit	1000	1000	1
accC		acetyl-CoA carboxylase biotin carboxylase subunit	1000	1000	1
group_7549		putative enoyl-(acyl-carrier-protein) reductase II	1000	1000	1
birA		bifunctional protein, biotin operon repressor; biotin--[acetyl-CoA-carboxylase] synthetase	1000	1000	1
amiE		peptide ABC transporter ATP-binding protein	1000	1000	1
recA		protein RecA	1000	1000	1
rpoC		DNA-directed RNA polymerase subunit beta'	1000	1000	1
ybhL		membrane protein	1000	1000	1
misCB		oxaA2	1000	1000	1
msrC		GAF domain-containing protein	1000	1000	1
mutX_1		Mutator mutT protein	1000	1000	1
xseA		exodeoxyribonuclease VII large subunit	1000	1000	1
artM_1		phosphate ABC transporter ATP-binding protein	1000	1000	1
rnc		ribonuclease III	1000	1000	1
ybaN		3-isopropylmalate dehydrogenase	1000	1000	1
rpiA		ribose-5-phosphate isomerase A	1000	1000	1
group_7617		phnA protein	1000	1000	1
rpsP_1		30S ribosomal protein S16	1000	1000	1
psaA		manganese ABC transporter manganese-binding adhesion liprotein	1000	1000	1
lolD_1		ABC transporter ATP-binding protein	1000	1000	1
group_7622		integral membrane protein	1000	1000	1
yjbM		GTP pyrophosphokinase	1000	1000	1
macB_3		ABC transporter permeae	1000	1000	1
bioY2		biotin synthase	1000	1000	1
group_7640		FIG01114947: hypothetical protein	1000	1000	1
dltA		D-alanine:Dcp ligase Dcl	1000	1000	1
msbA_3		ABC transporter ATP-binding protein/permease	1000	1000	1
guaA_2		glutamine amidotransferase, class-I	1000	1000	1
gpi		glucose-6-phosphate isomerase	1000	1000	1
ilvA		threonine dehydratase	1000	1000	1
rpsA		30S ribosomal protein S1	1000	1000	1
glmU		bifunctional N-acetylglucosamine-1-phosphate uridyltransferase/glucosamine-1-phosphate acetyltransferase	1000	1000	1
speE		spermidine synthase	1000	1000	1
engB		ribosome biogenesis GTP-binding protein YsxC	1000	1000	1
yvcJ		P-loop-containing kinase	1000	1000	1
rnz		hydrolase	1000	1000	1
potA		spermidine/putrescine transport ATP-binding protein	1000	1000	1
fbaA		fructose-bisphosphate aldolase	1000	1000	1
dnaC		DNA replication protein DnaC	1000	1000	1
rlmCD_2		RNA methyltransferase	1000	1000	1
rpoB		DNA-directed RNA polymerase subunit beta	1000	1000	1
luxS		S-ribosylhomocysteinase	1000	1000	1
gapN		NADP-dependent glyceraldehyde-3-phosphate dehydrogenase	1000	1000	1
mreC		cell shape determining protein MreC	1000	1000	1
recF		recombination protein recF	1000	1000	1
rlmH		rRNA large subunit methyltransferase	1000	1000	1
dnaA		DNA biosynthesis, initiation, binding protein	1000	1000	1
dnaN		DNA polymerase III, beta subunit	1000	1000	1
engD		GTP-dependent nucleic acid-binding protein EngD	1000	1000	1
group_8037		putative extracellular protein	1000	1000	1
group_8038		beta-lactamase	1000	1000	1
hgt		hypoxanthine guanine phosphoribosyltransferase	1000	1000	1
clpP		ATP-dependent Clp protease proteolytic subunit	1000	1000	1
livM		branched-chain amino acid ABC transporter permease	1000	1000	1
gldA		3-dehydroquinate synthase	1000	1000	1
eep		metallo protease	1000	1000	1
group_8067		transporter	1000	1000	1
aroC		chorismate synthase, (5-enolpyruvylshikimate-3-phosphate phospholyase)	1000	1000	1
suhB		inositol monophosphatase	1000	1000	1
def_2		peptide deformylase	1000	1000	1
group_8075		TrmH family RNA methyltransferase group 3	1000	1000	1
tcyN		aspartate/glutamate ABC transporter ATP-binding protein	1000	1000	1
spxA_3		ArsC family protein	1000	1000	1
glnQ_2		amino acid ABC transporter ATP-binding protein	1000	1000	1
atpG		proton-translocating ATPase, F1 sector, gamma-subunit	1000	1000	1
glpO		alpha-glycerophosphate oxidase	1000	1000	1
efp		Translation elongation factor P	1000	1000	1
group_8089		HAD superfamily hydrolase protein	1000	1000	1
yhbY		ancient RNA-binding IF3-C fold protein	1000	1000	1
rpoZ		DNA-dependent RNA Polymerase, omega subunit	1000	1000	1
fmt		methionyl-tRNA formyltransferase	1000	1000	1
group_8093		lipoprotein, putative	1000	1000	1
ssbA		single-stranded DNA-binding protein	1000	1000	1
group_8095		GNAT family acetyltransferase	1000	1000	1
cysE		serine O-acetyltransferase	1000	1000	1
pheS		phenylalanyl-tRNA synthetase, alpha chain	1000	1000	1
recO		DNA repair protein RecO	1000	1000	1
aspC1		aspartate aminotransferase	1000	1000	1
nagA		N-acetylglucosamine-6-phosphate deacetylase	1000	1000	1
rnpA		ribonuclease P	1000	1000	1
accD		acetyl-CoA carboxylase beta subunit	1000	1000	1
thrA		aspartate kinase	1000	1000	1
mutS2		mismatch repair ATPase (MutS family)	1000	1000	1
cvpA		CvpA family protein	1000	1000	1
group_8137		seryl-tRNA synthetase	1000	1000	1
rarA		chromosome segregation helicase, ATPase, AAA family	1000	1000	1
dnaK		molecular chaperone DnaK	1000	1000	1
hrcA		heat-inducible transcription repressor	1000	1000	1
purR		repressor of purine biosynthetic genes	1000	1000	1
lmb		adhesion lipoprotein	1000	1000	1
group_8158		PspC domain-containing protein	1000	1000	1
rl1		50S ribosomal protein L1	1000	1000	1
regX3		VncR, response regulator	1000	1000	1
udk		uridine kinase	1000	1000	1
ldhA		L-lactate dehydrogenase 1	1000	1000	1
ykuJ		FIG01114188: hypothetical protein	1000	1000	1
trkA		Trk family potassium uptake protein	1000	1000	1
galE_2		UDP-glucose 4-epimerase	1000	1000	1
pstS_2		phosphate ABC transporter substrate-binding protein	1000	1000	1
phoR		histidine kinase PnpS	1000	1000	1
dut		deoxyuridine 5'-triphosphate nucleotidohydrolase	1000	1000	1
group_8194		hypothetical cytosolic protein	1000	1000	1
group_8195		ribosomal protein	1000	1000	1
salX		ABC transporter ATP-binding protein	1000	1000	1
adcR		putative transcriptional repressor	1000	1000	1
prfC		regulator of gtfB	1000	1000	1
gapA		glyceraldehyde-3-phosphate dehydrogenase	1000	1000	1
saeS		histidine kinase	1000	1000	1
rpsD		30S ribosomal protein S4	1000	1000	1
pyrA		dihydroorotate dehydrogenase 1A	1000	1000	1
clpC_1		ATP-dependent Clp protease, ATP-binding subunit	1000	1000	1
ctsR		CtsR family transcriptional regulator	1000	1000	1
tauC		ABC transporter permease, nitrate/sulfonate/bicarbonate transport	1000	1000	1
yigZ		Xaa-Pro dipeptidase	1000	1000	1
plsY		putative glycerol-3-phosphate acyltransferase PlsY	1000	1000	1
smpB		SsrA-binding protein	1000	1000	1
group_8228		putative metalloprotease	1000	1000	1
group_8231		DNA replication intiation control protein YabA	1000	1000	1
apt		adenine phosphoribosyltransferase	1000	1000	1
glcK		glucokinase	1000	1000	1
fusA		elongation factor G	1000	1000	1
cbf1		cmp-binding-factor 1	1000	1000	1
grpE		heat shock protein GrpE	1000	1000	1
engA		GTP-binding protein EngA	999	999	1
group_11314		YrzB	999	999	1
nrdR		NrdR family transcriptional regulator	999	999	1
secY		preprotein translocase, SecY subunit	999	999	1
rplE		LSU ribosomal protein L5p (L11e)	999	999	1
rpsC		SSU ribosomal protein S3p (S3e)	999	999	1
rpsH		30S ribosomal protein S8	999	999	1
ylxR		cytosolic protein YlxR	999	999	1
ribE		riboflavin synthase subunit alpha	999	999	1
murF		UDP-N-acetylmuramoylalanyl-D-glutamyl-2, 6-diaminopimelate--D-alanyl-D-alanyl ligase	999	999	1
trpB		tryptophan synthase, beta subunit	999	999	1
group_12075		type II secretory pathway, pseudopilin PulG	999	999	1
exoA		exodeoxyribonuclease	999	999	1
pbpX		penicillin-binding protein 2X	999	999	1
pbp1A		penicillin-binding protein 1A	999	999	1
murE		UDP-N-acetylmuramyl tripeptide synthase MurE	999	999	1
trpF		N-(5'-phosphoribosyl)anthranilate isomerase	999	999	1
group_2700		sugar hydrolase	999	999	1
group_2932		chorismate mutase/prephenate dehydratase	999	999	1
nrdE		ribonucleoside-diphosphate reductase, alpha subunit	999	999	1
thrC		threonine synthase	999	999	1
recD		recombinase D	999	999	1
murE2		UDP-N-acetylmuramoylalanyl-D-glutamate--2, 6-diaminopimelate ligase	999	999	1
group_3704		hypothetical protein	999	999	1
rr06-1		hypothetical protein	999	999	1
comEA		competence protein	999	999	1
group_3868		hypothetical protein	999	999	1
group_4037		putative histone acetyltransferase	999	999	1
fibB		peptidoglycan branched peptide synthesis protein, femAB family	999	999	1
parC		topoisomerase IV subunit A, ParC	999	999	1
mocA		Gfo/Idh/MocA family oxidoreductase	999	999	1
thiN		thiamine pyrophosphokinase	999	999	1
tacF		teichoic acid subunit flippase	999	999	1
prmA		ribosomal protein methyltransferase	999	999	1
pulA_2		pullulanase	999	999	1
group_4518		TPR domain protein	999	999	1
ypmB		peptidase propeptide and ypeb domain-containing protein	999	999	1
group_4930		ABC transporter permease	999	999	1
group_4977		chromosome replication initiation protein/membrane attachment protein	999	999	1
lacC-2		tagatose-6-phosphate kinase	999	999	1
group_5013		Uncharacterized conserved protein	999	999	1
dnaD		DNA replication protein	999	999	1
folD		FolD bifunctional protein; includes: methylenetetrahydrofolate dehydrogenase, methenyltetrahydrofolate cyclohydrolase	999	999	1
group_5105		hypothetical protein	999	999	1
recU		recombination protein U	999	999	1
lytA_2		choline binding protein	999	999	1
pnpA		polyribonucleotide nucleotidyltransferase	999	999	1
group_5262		Hypothetical protein in cluster with Ecs transporter (in Streptococci)	999	999	1
ahrC		transcriptional repressor protein	999	999	1
zwf		glucose-6-phosphate 1-dehydrogenase	999	999	1
tabA_1		beta-galactosidase subunit beta	999	999	1
trkG2		potassium uptake protein	999	999	1
truC		ribosomal large subunit pseudouridine synthase, RluD subfamily protein	999	999	1
copY		transcriptional repressor	999	999	1
yehU		histidine kinase	999	999	1
lptB_2		putative branched-chain amino acid transport protein	999	999	1
ywnA		RRF2 family protein	999	999	1
aroE		shikimate 5-dehydrogenase	999	999	1
atpH		proton-translocating ATPase, F1 sector, delta-subunit	999	999	1
group_5534		flavoprotein	999	999	1
hit		protein hit	999	999	1
ung		uracil-DNA glycosylase	999	999	1
gor		glutathione reductase	999	999	1
group_5714		Domain of unknown function (DUF1858)	999	999	1
mutM		formamidopyrimidine-DNA glycosylase	999	999	1
group_5888		O-methyltransferase	999	999	1
group_5889		beta-lactamase	999	999	1
ybeB		putative iojap protein	999	999	1
metF		5,10-methylenetetrahydrofolate reductase	999	999	1
ycfH		TatD family deoxyribonuclease	999	999	1
group_6087		L7A family ribosomal protein	999	999	1
group_6156		putative primase homolog	999	999	1
ppaC		manganese-dependent inorganic pyrophosphatase	999	999	1
group_6295		zinc-dependent protease	999	999	1
polC_1		DNA polymerase III PolC	999	999	1
cbpJ_1		choline binding protein J	999	999	1
group_6360		3-phosphoshikimate 1-carboxyvinyltransferase	999	999	1
cshA_2		ATP-dependent RNA helicase	999	999	1
atpA		ATP synthase subunit alpha	999	999	1
trpA		tryptophan synthase subunit alpha	999	999	1
ecsA_4		ABC transporter ATP-binding protein	999	999	1
pyrG		CTP synthetase	999	999	1
fruR		transcriptional repressor of fructose operon	999	999	1
rnjB		metallo-beta-lactamase superfamily protein	999	999	1
fhs		formate-tetrahydrofolate ligase	999	999	1
panT		membrane protein	999	999	1
licC		CTP:phosphocholine cytidylyltransferase	999	999	1
gpdA		glycerol-3-phosphate dehydrogenase (NAD(P)+)	999	999	1
cpoA		glycosyl transferase CpoA	999	999	1
glyA		serine hydroxymethyltransferase	999	999	1
lysA_2		LysA-like decarboxylase, diaminopimelate decarboxylase putative	999	999	1
group_6605		cobalt ABC transporter domain-containing protein	999	999	1
tenA_2		transcriptional regulator, TENA/THI-4 family protein	999	999	1
ezrA		septation ring formation regulator EzrA	999	999	1
group_6832		fatty-acid binding protein	999	999	1
upp		uracil phosphoribosyltransferase	999	999	1
group_6882		flavodoxin	999	999	1
aroD		3-dehydroquinate dehydratase, (3-dehydroquinase) (type I DHQase)	999	999	1
group_6898		membrane protein	999	999	1
group_6983		phage-like protein	999	999	1
licD2		licD2 protein	999	999	1
rpsO_2		30S ribosomal protein S15	999	999	1
gpmA_1		phosphoglyceromutase	999	999	1
group_7058		recombination regulator RecX	999	999	1
ydaF_5		acetyltransferase	999	999	1
nusA		transcription elongation factor NusA	999	999	1
pfs		5'-methylthioadenosine nucleosidase/S-adenosylhomocysteine nucleosidase	999	999	1
group_7398		FIG01114317: hypothetical protein	999	999	1
tilS		MesJ/Ycf62 family protein	999	999	1
group_7415		Cad superfamily protein	999	999	1
group_7483		FIG01115027: hypothetical protein	999	999	1
pstA_1		phosphate ABC transporter permeae PstA	999	999	1
priA		primosomal protein N'	999	999	1
group_7550		ManO	999	999	1
amiD		peptide ABC transporter permease	999	999	1
pyrR		transcriptional attenuation of the pyrimidine operon/uracil phosphoribosyltransferase (bifunctional protein)	999	999	1
hisS		histidyl-tRNA synthetase	999	999	1
tpx		thiol peroxidase	999	999	1
tadA		cytidine/deoxycytidylate deaminase	999	999	1
group_7667		membrane protein	999	999	1
ftsE_2		cell division ATP-binding protein FtsE	999	999	1
chbA		PTS system sugar-specific transporter subunit EIIA	999	999	1
manY		PTS system mannose-specific transporter subunit IIC	999	999	1
spxA_2		regulatory protein Spx	999	999	1
group_8073		integral membrane protein	999	999	1
glyQ		glycyl-tRNA synthetase alpha subunit	999	999	1
atpC		proton-translocating ATPase, F1 sector, epsilon-subunit	999	999	1
dus		NifR3 family TIM-barrel protein	999	999	1
group_8111		DNA binding protein	999	999	1
spsB		signal peptidase I	999	999	1
group_8139		O-Antigen Polymerase family	999	999	1
rplK		50S ribosomal protein L11	999	999	1
group_8206	artM_1	ABC transporter ATP-binding protein	999	999	1
group_8229		fibronectin/fibrinogen binding protein	999	999	1
rplT		LSU ribosomal protein L20p	999	999	1
group_8232		cobyric acid synthase	999	999	1
araC		DNA-binding response regulator	999	999	1
group_8710		DHH family protein	999	999	1
tsf		elongation factor Ts	999	999	1
trpS		tryptophanyl-tRNA synthetase	999	999	1
rpsG		30S ribosomal protein S7	999	999	1
rpsI		SSU ribosomal protein S9p (S16e)	999	999	1
rpsR		SSU ribosomal protein S18p @ SSU ribosomal protein S18p, zinc-independent	999	999	1
amiF		oligopeptide ABC transporter ATP-binding protein AmiF	999	999	1
pgk		phosphoglycerate kinase	999	999	1
sufC		FeS assembly ATPase SufC	999	999	1
ftsZ		cell division protein FtsZ	999	999	1
group_8955		membrane protein	999	999	1
group_8958		membrane-fusion protein	999	999	1
pyrH		uridylate kinase	999	999	1
folP		dihydropteroate synthase	998	998	1
rplD		50S ribosomal protein L4	998	998	1
group_11405		regulatory protein Spx	998	998	1
rplR		50S ribosomal protein L18	998	998	1
rpsQ		SSU ribosomal protein S17p (S11e)	998	998	1
ulaB		ascorbate-specific phosphotransferase enzyme iib component (ascorbate-specific pts system eiib component)	998	998	1
pabB		chorismate binding enzyme para-aminobenzoate synthetase	998	998	1
pepA_2		peptidase, M42 (glutamyl aminopeptidase) family	998	998	1
group_2634		Protein of unknown function (DUF3290)	998	998	1
yjjK		ABC transporter ATP-binding protein	998	998	1
mraY		UDP-phosphate-UDP-MurNAc-pentapeptide phospho-MurNAc-pentapeptide transferase	998	998	1
dps		DPS family peroxide resistance protein	998	998	1
carB		carbamoyl-phosphate synthase, large subunit	998	998	1
hemK		protein-(glutamine-N5) methyltransferase, release factor-specific	998	998	1
group_4050		phosphatase	998	998	1
group_4058		permease	998	998	1
pgdA		peptidoglycan N-acetylglucosamine deacetylase A	998	998	1
thrB		N-ethylammeline chlorohydrolase	998	998	1
coaBC_2		flavoprotein involved in panthothenate metabolism	998	998	1
lacE_1		PTS system, lactose-specific IIBC	998	998	1
group_4639		hypothetical protein	998	998	1
vraS		histidine kinase	998	998	1
apbE		thiamine biosynthesis lipoprotein	998	998	1
lepA		GTP-binding protein LepA	998	998	1
group_5008		acetyltransferase	998	998	1
licD3		phosphorylcholine transferase LicD3	998	998	1
degV		DegV family protein	998	998	1
yhhT_1		putative permease	998	998	1
vicX		metallo-beta-lactamase superfamily protein	998	998	1
coaA		pantothenate kinase	998	998	1
ciaH		histidine kinase	998	998	1
gdhA		glutamate dehydrogenase	998	998	1
ytgP		polysaccharide biosynthesis protein	998	998	1
deoC		deoxyribose-phosphate aldolase	998	998	1
rluA3		23S_rRNA pseudouridine synthase	998	998	1
norM		mate efflux family protein	998	998	1
yebC		glucose-1-phosphate adenylyl transferase	998	998	1
dapA		dihydrodipicolinate synthase	998	998	1
group_6097		involved in transformation	998	998	1
clpX		ATP-dependent Clp protease, ATP-binding subunit ClpX	998	998	1
nrdF		ribonucleotide-diphosphate reductase, subunit beta	998	998	1
glpK		glycerol kinase	998	998	1
rpe		ribulose-phosphate 3-epimerase	998	998	1
dtd		D-tyrosyl-tRNA(Tyr) deacylase	998	998	1
fabG3		dehydrogenase	998	998	1
araD		L-ribulose 5-phosphate 4-epimerase	998	998	1
group_6834		UPF0298 protein SSU98	998	998	1
group_6918		hypothetical protein	998	998	1
paaI		thioesterase	998	998	1
punA		purine nucleoside phosphorylase	998	998	1
sdaA		L-serine dehydratase, alpha subunit	998	998	1
lacA		galactose-6-phosphate isomerase subunit LacA	998	998	1
rimP		SP14.3 protein	998	998	1
metA		homoserine O-succinyltransferase	998	998	1
pth		peptidyl-tRNA hydrolase	998	998	1
phoU_1		phosphate transport system regulatory protein PhoU	998	998	1
nagB		6-phosphogluconolactonase/Glucosamine-6- phosphate isomerase/deaminase	998	998	1
group_7606		toxin-antitoxin system, antitoxin component, ribbon-helix-helix fold protein	998	998	1
gph		phosphatase	998	998	1
yutD		transcriptional regulator	998	998	1
lacB-2		galactose-6-phosphate isomerase subunit LacB	998	998	1
xylH		4-oxalocrotonate tautomerase	998	998	1
lguL		lactoylglutathione lyase	998	998	1
cpsY		transcriptional regulator	998	998	1
yqfA		hlyIII superfamily protein	998	998	1
group_8161		hypothetical protein	998	998	1
group_8168		transcriptional regulator	998	998	1
psaC		manganese ABC transporter permease	998	998	1
group_8198		metal-sulfur cluster biosynthesis protein	998	998	1
group_8226		branched-chain amino acid aminotransferase	998	998	1
spxB		putative oxidase	998	998	1
yibN		rhodanese family protein	998	998	1
ulaD		3-keto-L-gulonate-6-phosphate decarboxylase	998	998	1
group_8837		S4 RNA-binding domain-containing protein	998	998	1
group_8872		hypothetical cytosolic protein	998	998	1
group_8873		methyl-accepting chemotaxis family domain-containing protein	998	998	1
group_8875		membrane associated protein	998	998	1
azr_1		NADPH-dependent FMN reductase domain-containing protein	998	998	1
yecS_2		amino acid ABC transporter permease	998	998	1
group_8878		general stress protein, Gls24 family	998	998	1
sdaB		putative L-serine dehydratase beta subunit	998	998	1
hupB		DNA-binding protein HU 1	998	998	1
group_8961		DNA-binding protein	998	998	1
group_8962		membrane protein	998	998	1
group_1078		competence protein ComGC	997	997	1
ribD		riboflavin biosynthesis protein RibD	997	997	1
rpsN2		30S ribosomal protein S14	997	997	1
rpsS		30S ribosomal protein S19	997	997	1
infA		translation initiation factor IF-1	997	997	1
ulaC		phosphotransferase system sugar-specific EII component	997	997	1
ackA		acetate kinase	997	997	1
group_1752		multidrug ABC transporter permease	997	997	1
group_2142		acetyltransferase	997	997	1
proS_2		hypothetical protein ProS	997	997	1
ply_2		pneumolysin	997	997	1
fruA		PTS system, fructose specific IIBC component	997	997	1
rsuA		ribosomal small subunit pseudouridine synthase A	997	997	1
rimN		Sua5/YciO/YrdC family protein	997	997	1
murZ		UDP-N-acetylglucosamine 1-carboxyvinyltransferase 2	997	997	1
vexp1		ABC transporter permease	997	997	1
cbpJ_2		choline binding protein J	997	997	1
pheA		prephenate dehydratase	997	997	1
group_5969		acyl-ACP thioesterase	997	997	1
deoD_1		purine nucleoside phosphorylase	997	997	1
tabA_2		beta-galactosidase subunit beta	997	997	1
qmcA		spfh domain/band 7 family	997	997	1
xpt		xanthine phosphoribosyltransferase	997	997	1
sapB		putative Mg2+ transporter-C	997	997	1
group_6492		membrnae protein	997	997	1
group_6529		membrane protein	997	997	1
prs		ribose-phosphate pyrophosphokinase	997	997	1
htrA		trypsin-like serine protease	997	997	1
group_6853		hypothetical protein	997	997	1
group_6996		lipoprotein, putative	997	997	1
supH		hydrolase	997	997	1
ybhE		3-carboxymuconate cyclase	997	997	1
metQ		ABC transporter substrate-binding lipoprotein	997	997	1
artP_2		glutamine ABC transporter substrate-binding protein	997	997	1
glnR		transcriptional repressor of the glutamine synthetase gene	997	997	1
group_8170		rhodanese-related sulfurtransferase	997	997	1
lacF_2		PTS system lactose-specific transporter subunit IIA	997	997	1
rpmE		50S ribosomal protein L31	997	997	1
group_8933		lipoprotein, putative	997	997	1
nrdG		organic radical activating chaperone	996	996	1
aroG		phospho-2-dehydro-3-deoxyheptonate aldolase, (DAHP synthetase isozyme)-possibly phe sensitive	996	996	1
tgt		queuine tRNA-ribosyltransferase	996	996	1
cotS		aminoglycoside phosphotransferase	996	996	1
adk		adenylate kinase	996	996	1
dapE		deacylase	996	996	1
ptsI		Phosphoenolpyruvate-protein phosphotransferase of PTS system	996	996	1
group_2992		membrane protein (pseudogene)	996	996	1
lacG		6-phospho-beta-galactosidase	996	996	1
group_3731		twin-arginine translocation pathway signal	996	996	1
bcrC_2		phosphatase	996	996	1
niaX		membrane protein	996	996	1
crcB1		CrcB protein	996	996	1
rsmE		16S ribosomal RNA methyltransferase RsmE	996	996	1
sigA		RNA polymerase sigma factor RpoD	996	996	1
group_4627		permease	996	996	1
pheT_1		phenylalanyl-tRNA synthetase, beta subunit	996	996	1
wcaJ		glycosyl transferase family protein	996	996	1
recN		DNA repair protein RecN	996	996	1
group_5160		addiction module antitoxin, RelB/DinJ family	996	996	1
group_5193		restriction endonuclease R.XbaI	996	996	1
acoA		acetoin:2,6-dichlorophenolindophenol oxidoreductase subunit alpha	996	996	1
group_5280		drug/metabolite transporter (DMT) superfamily permease	996	996	1
group_5480		lipase	996	996	1
htpX		heat shock protein HtpX	996	996	1
group_5971		transcriptional repressor	996	996	1
ywnH		acetyltransferase	996	996	1
group_6026		hypothetical protein	996	996	1
dsbD_2		cytochrome c-type biogenesis protein CcdA	996	996	1
proV		ABC transporter ATP-binding protein	996	996	1
group_6917		Lin0147	996	996	1
ulaG		putative L-ascorbate-6-phosphate lactonase UlaG	996	996	1
ycjP_3		ABC transporter-sugar transport, N-acetylneuraminate transport system permease	996	996	1
yozE		serine-type D-Ala-D-Ala carboxypeptidase	996	996	1
thiE_2		thiamine-phosphate pyrophosphorylase	996	996	1
rplJ		50S ribosomal protein L10	996	996	1
group_7507		transposase	996	996	1
pstC_2		phosphate ABC transporter permeae PstC	996	996	1
aguA		agmatine deiminase	996	996	1
nrdI		flavoprotein NrdI	996	996	1
trmB		tRNA (guanine-N(7)-)-methyltransferase	996	996	1
tpiA		triosephosphate isomerase	996	996	1
comEB		dCMP deaminase	996	996	1
group_8943		hypothetical protein	996	996	1
group_8956		cytosolic protein	996	996	1
group_8967		putative uncharacterized protein ORF 3	996	996	1
rplW		50S ribosomal protein L23	995	995	1
group_11894		UPF0210 protein SSU05	995	995	1
pepA_1		glutamyl aminopeptidase	995	995	1
group_11945		phosphodiesterase, family	995	995	1
gpmB		phosphoglycerate mutase family protein	995	995	1
ydiC		molecular chaperone	995	995	1
desK		histidine kinase	995	995	1
degA_1		LacI family transcriptional regulator	995	995	1
divIB		cell division septal protein	995	995	1
guaA_1		GMP synthase	995	995	1
trcF		transcription-repair coupling factor	995	995	1
group_4076		choline kinase	995	995	1
aliA		oligopeptide ABC transporter oligopeptide-binding protein AliA	995	995	1
pbp3		D-alanyl-D-alanine carboxypeptidase, penicillin-binding protein 3	995	995	1
group_4835		zinc-dependent protease	995	995	1
tag		DNA-3-methyladenine glycosylase I	995	995	1
yjbK		adenylate cyclase	995	995	1
pepT		peptidase T	995	995	1
group_5526		acetyltransferase, GNAT family protein	995	995	1
nudF		MutT/NUDIX hydrolase family protein	995	995	1
livF		branched-chain amino acid transport protein	995	995	1
acoB		putative acetoin dehydrogenase	995	995	1
rpsF		30S ribosomal protein S6	995	995	1
yfkJ		phosphotyrosine protein phosphatase	995	995	1
group_6490		thioredoxin	995	995	1
radC		DNA repair protein RadC	995	995	1
lpd		oxidoreductase, pyridine nucleotide-disulfide class I, Mercury (II) reductase	995	995	1
galK		galactokinase, (galactose kinase)	995	995	1
group_8197		peptidyl-prolyl cis-trans isomerase	995	995	1
cls		cardiolipin synthase	994	994	1
ykuL		CBS domain-containing protein	994	994	1
corA		magnesium transporter CorA family protein	994	994	1
pepP		aminopeptidase P	994	994	1
group_11873		preprotein translocase subunit	994	994	1
group_3610		hypothetical protein	994	994	1
group_4302		cytotoxic translational repressor of toxin-antitoxin stability system	994	994	1
cotSA		glycosyl transferase	994	994	1
mutY		A/G-specific adenine glycosylase	994	994	1
ulaA_1		PTS system ascorbate-specific transporter subunit IIC	994	994	1
group_5676		major facilitator superfamily permease	994	994	1
group_5916		CBS domain containing protein	994	994	1
rny		putative HD superfamily hydrolase	994	994	1
amiC		peptide ABC transporter permease	994	994	1
hpdA		pyruvate formate-lyase 3	994	994	1
proB		gamma-glutamyl kinase	994	994	1
xerD_2		integrase	994	994	1
dgkA		diacylglycerol kinase	994	994	1
guaB		inosine-5-monophosphate dehydrogenase	994	994	1
hprK		HPr kinase/phosphorylase	994	994	1
pepO		peptidase M13 superfamily	994	994	1
tkt2		transketolase	993	993	1
xlyA		LysM domain protein	993	993	1
ybeZ		PhoH family protein	993	993	1
prsA_2		peptidyl-prolyl isomerase	993	993	1
treR		trehalose operon repressor	993	993	1
xerS		tyrosine recombinase	993	993	1
group_6892		lysophospholipase l1-like esterase	993	993	1
ydfG		3-oxoacyl-ACP reductase	993	993	1
group_6936		morn motif family protein	993	993	1
nrdH		nrdH-redoxin	993	993	1
group_7519		FIG01114027: hypothetical protein	993	993	1
group_7632		YpjC	993	993	1
rplS		50S ribosomal protein L19	993	993	1
fabH		3-oxoacyl-ACP synthase III	993	993	1
metN		ABC transporter ATP-binding protein	993	993	1
nadC		nicotinate-nucleotide pyrophosphorylase	993	993	1
group_2558		Holliday junction-specific endonuclease	992	992	1
trmE		tRNA modification GTPase TrmE	992	992	1
group_3777		hypothetical protein	992	992	1
group_4264		BlpT protein, fusion	992	992	1
yfnB		HAD superfamily hydrolase	992	992	1
mnmA		tRNA-specific 2-thiouridylase MnmA	992	992	1
aroL		prephenate dehydratase	992	992	1
ohrR		MarR family transcriptional regulator	992	992	1
eno		Enolase	992	992	1
group_5005		VanZ family protein	992	992	1
group_5433		spoU rRNA methylase family protein	992	992	1
group_5700		phosphoglycerate mutase family protein	992	992	1
gidA_1		tRNA uridine 5-carboxymethylaminomethyl modification protein GidA	992	992	1
rex		DNA-binding protein	992	992	1
lplA		lipoate protein ligase A	992	992	1
pbp2a		penicillin-binding protein 2A	992	992	1
cysS		cysteinyl-tRNA synthetase	992	992	1
group_7529		putative integral membrane protein	992	992	1
acyP		acylphosphate phosphohydrolase	992	992	1
ciaR		DNA-binding response regulator CiaR	992	992	1
uvrA		excinuclease ABC subunit A	991	991	1
group_3776		GIY-YIG domain-containing protein	991	991	1
cbiO		cobalt ABC transporter ATP-binding protein	991	991	1
group_4318	rpsP_2	hypothetical protein	991	991	1
amyS		alpha-amylase	991	991	1
fruB		fructose-1-phosphate kinase	991	991	1
yheI_2		ABC transporter ATP-binding protein/permease	991	991	1
queA		S-adenosylmethionine:tRNA ribosyltransferase-isomerase	991	991	1
group_7616		domain of unknown function protein	991	991	1
group_11827		membrane protein	990	990	1
pbp2B		penicillin-binding protein 2B	990	990	1
thiO		oxidoreductase, DadA family protein	990	990	1
mscL		large conductance mechanosensitive channel protein	990	990	1
ppnK1		putative sugar kinase	990	990	1
group_7255		extracellular solute-binding protein	990	990	1
cibA		excreted peptide	990	990	1
smc		chromosome condensation and segregation SMC protein	989	989	1
iscS_1		class-V aminotransferase	989	989	1
crcB2		CrcB protein	989	989	1
group_4643		membrane protein	989	989	1
group_5023		hypothetical protein	989	989	1
group_6852		ABC transporter permeae	989	989	1
asnA		aspartate-ammonia ligase	989	989	1
ykoD		cobalt or other cation ABC transporter ATP-binding protein	988	988	1
ppaX		putative haloacid dehalogenase-like hydrolase	988	988	1
mglA		ABC transporter ATP-binding protein	988	988	1
gmuC_1		PTS system transporter subunit IIC	988	988	1
nnrD		carbohydrate kinase	988	988	1
group_6085		hypothetical protein	988	988	1
metI		cystathionine gamma-synthase	988	988	1
infB		translation initiation factor IF-2	988	988	1
group_7063		putative integral membrane protein	988	988	1
feuB		iron-compound ABC transporter permease	988	988	1
yheI_1		ABC transporter ATP-binding protein/permease	988	988	1
group_8179		hypothetical protein	988	988	1
rdgB		deoxyribonucleotide triphosphate pyrophosphatase/unknown domain fusion protein	987	987	1
coaBC_1		phosphopantothenate--cysteine ligase	987	987	1
def_1		polypeptide deformylase	987	987	1
lpdA		dihydrolipoyl dehydrogenase	987	987	1
group_5708		membrane protein	987	987	1
thiM_2		hydroxyethylthiazole kinase	987	987	1
acoC		dihydrolipoamide acetyltransferase	987	987	1
group_6488		hypothetical protein	987	987	1
yafQ		RelE/StbE family addiction module toxin	987	987	1
metP		ABC transporter permease	987	987	1
scpA		segregation and condensation protein A	987	987	1
group_7589		membrane protein	987	987	1
rbfA		ribosome-binding factor A	987	987	1
ribA		3,4-dihydroxy-2-butanone 4-phosphate synthase	986	986	1
group_6604		Cu2+-exporting ATPase	986	986	1
mglC		sugar ABC transporter permease	986	986	1
ftsL		cell division protein FtsL	986	986	1
fhuC		ferrichrome transport ATP-binding protein FhuC	985	985	1
ydaF_1		acetyltransferase, gnat family	985	985	1
group_3551		mutT/nudix family protein	985	985	1
rebM		methyltransferase type 11	985	985	1
ligA		DNA ligase	985	985	1
group_5532		excreted peptide	985	985	1
truA		tRNA pseudouridine synthase A	985	985	1
group_7524		membrane protein	985	985	1
group_2037		Uncharacterized conserved protein	984	984	1
yhgF		S1 RNA-binding domain-containing protein	984	984	1
spiR1		regulatory protein, single domain response regulator	984	984	1
ilvE		branched-chain amino acid aminotransferase	984	984	1
rlmL		N-6 adenine-specific DNA methylase	984	984	1
udk_1		phosphoribulokinase / Uridine kinase family	983	983	1
group_6007		membrane protein	983	983	1
rafG		sugar ABC transporter permease	983	983	1
lacD		tagatose 1,6-diphosphate aldolase	983	983	1
group_1996		mutT/nudix family protein	982	982	1
group_5570		ABC transporter substrate-binding protein	982	982	1
group_5920		hypothetical protein	982	982	1
bglF		PTS system beta-glucoside-specific transporter subunit EIIABC	982	982	1
fabM		enoyl-CoA hydratase	982	982	1
group_8940		membrane protein	982	982	1
metN2		ATP-binding transport protein	981	981	1
aroB		3-dehydroquinate synthase	981	981	1
group_6836		bacteriocin-type signal sequence domain-containing protein	981	981	1
yutF		COG0647: sugar phosphatases of the HAD superfamily, N-acetyl-glucosamine catabolism protein	981	981	1
fabZ		(3R)-hydroxymyristoyl-ACP dehydratase	981	981	1
scpB		segregation and condensation protein B	980	980	1
ybhF		ABC transporter ATP-binding protein	980	980	1
ndoR		oxidoreductase	980	980	1
group_5132		transcriptional regulator	980	980	1
group_5135		serine/threonine protein phosphatase family protein	980	980	1
sacA		sucrose-6-phosphate hydrolase	980	980	1
group_5935		ATP-dependent Zn protease	980	980	1
ssbB		single-strand DNA-binding protein B	980	980	1
rnhC		ribonuclease HIII	979	979	1
hflX		GTP-binding protein HflX	979	979	1
glgD		glycogen biosynthesis protein	979	979	1
group_5350		GtrA-like protein	979	979	1
glgA		glycogen synthase	979	979	1
group_5628		bacteriocin immunity protein	979	979	1
cutC		copper homeostasis protein	979	979	1
macB_1		ABC transporter ATP-binding protein	979	979	1
lytB_2		endo-beta-N-acetylglucosaminidase	978	978	1
tcyA		ABC transporter substrate-binding lipoprotein	978	978	1
yecD_1		isochorismatase family protein	978	978	1
yeiH		membrane protein	978	978	1
group_1068		integral membrane protein	977	977	1
ribH		6,7-dimethyl-8-ribityllumazine synthase	977	977	1
dinG		ATP-dependent helicase DinG	977	977	1
group_2179		alpha/beta hydrolase related protein	977	977	1
group_4241	galE_2	putative UDP-glucose 4-epimerase	977	977	1
group_5019		hypothetical protein	977	977	1
group_6608		hypothetical protein	977	977	1
divIVA		cell division protein DivIVA	976	976	1
glnP		glutamine ABC transporter permease	976	976	1
yaaA		protein YaaA	976	976	1
group_7118		lipoprotein	976	976	1
rimM		16S_rRNA processing protein RimM	976	976	1
group_2044		ABC transporter ATP-binding protein	975	975	1
group_3174		integral membrane protein	975	975	1
thiM_1		hydroxyethylthiazole kinase	975	975	1
group_4228		transporter, major facilitator family protein	975	975	1
trmD		tRNA (guanine-N(1)-)-methyltransferase	975	975	1
group_6900		hypothetical protein	975	975	1
murB		UDP-N-acetylmuramate dehydrogenase	974	974	1
sga		hexulose-6-phosphate isomerase	974	974	1
adhE		NAD-dependent aldehyde dehydrogenase	974	974	1
fbpC2		ABC transporter ATP-binding protein	974	974	1
group_6193		hypothetical protein	973	973	1
pstA_2		phosphate ABC transporter	973	973	1
rluB		ribosomal large subunit pseudouridine synthase B	972	972	1
nrdD_2		ATP cone domain-containing protein	972	972	1
ecsA_1		ABC transporter ATP-binding protein	972	972	1
group_4118		hypothetical protein	972	972	1
group_6013		Uncharacterized protein conserved in bacteria	972	972	1
group_6300		metallo-beta-lactamase superfamily protein 1	972	972	1
group_8174		ferredoxin	972	972	1
bglH		beta-glucosidase	971	971	1
aroF		phospho-2-dehydro-3-deoxyheptonate aldolase, (DAHP synthetase)-possibly tyr-sensitive	971	971	1
group_2607		lactoylglutathione lyase	970	970	1
gmuF		mannose-6-phosphate isomerase	970	970	1
group_4498		preprotein translocase subunit YajC	970	970	1
yidD		alpha-hemolysin family protein	970	970	1
sorB		N-acetylgalactosamine-specific phosphotransferase EIIB	970	970	1
agaC		PTS system, N-acetylgalactosamine-specific IIC component	970	970	1
dgoA		keto-hydroxyglutarate-aldolase/keto-deoxy- phosphogluconate aldolase	970	970	1
group_1077		caax amino protease family protein	969	969	1
comD		sensor histidine kinase	969	969	1
efeU		high-affinity Fe2+/Pb2+ permease	969	969	1
comC		competence stimulating peptide 2	969	969	1
group_5444		MccC family protein	969	969	1
hexB		DNA mismatch repair protein hexB	969	969	1
pepF1_2		oligoendopeptidase F	968	968	1
ycjP_2		ABC transporter permease SP1688	968	968	1
gno		gluconate 5-dehydrogenase	968	968	1
trxA_1		thioredoxin family protein	968	968	1
manX		PTS system sugar-specific transporter subunit EII	968	968	1
group_7444		galactose-6-phosphate isomerase subunit LacB	968	968	1
licR		BglG family transcriptional regulator	967	967	1
yycG		signal transduction histidine kinase	967	967	1
rlmG		S-adenosylmethionine-dependent methyltransferase	967	967	1
acpS		4'-phosphopantetheinyl transferase	967	967	1
ypsA		UPF0398 protein SSU05	967	967	1
pbuO		xanthine/uracil permease family protein	967	967	1
group_6395		FIG014356: hypothetical protein	967	967	1
group_6568		FIG01114091: hypothetical protein	966	966	1
atpF		proton-translocating ATPase, F0 sector, subunit b	965	965	1
group_7636		seryl-tRNA synthetase family protein	965	965	1
group_3202		O-acetylhomoserine sulfhydrylase	964	964	1
pacL		cation transporter E1-E2 family ATPase	964	964	1
ydcV		spermidine/putrescine ABC transporter permease	964	964	1
glpF		glycerol uptake facilitator protein	964	964	1
group_6082		ABC transporter, membrane-spanning permease	964	964	1
group_7086		pneumococcal vaccine antigen A	964	964	1
dnaJ		dnaJ protein, Heat-shock protein (activation of DnaK)	964	964	1
kpsT		ABC transporter ATP-binding protein	963	963	1
group_3601		ABC transporter substrate-binding protein	963	963	1
ruvA		holiday junction DNA helicase RuvA	963	963	1
kdtB		phosphopantetheine adenylyltransferase	963	963	1
prfA		peptide chain release factor 1	963	963	1
act		pyruvate formate-lyase-activating enzyme	963	963	1
pyrDII		dihydroorotate dehydrogenase electron transfer subunit	962	962	1
group_6369		hypothetical protein	962	962	1
treC		alpha,alpha-phosphotrehalase	962	962	1
group_4289		SprT family protein	961	961	1
bcrC		membrane-associated phospholipid phosphatase	961	961	1
group_7315		ABC transporter ATP-binding protein	961	961	1
group_3417		protein LacX, plasmid	960	960	1
group_5705		acetyltransferase	960	960	1
azr_2		flavin reductase	960	960	1
epuA		competence associated protein	960	960	1
group_2397		glycosyl hydrolase family 20 (GH20) protein	959	959	1
group_4885		hypothetical protein	959	959	1
alr		alanine racemase	959	959	1
group_7666		glyoxalase family protein	959	959	1
leuD		3-isopropylmalate dehydratase small subunit	958	958	1
group_3627		membrane protein	958	958	1
group_4304		response regulator	958	958	1
tetA		multidrug resistance protein MdtG	958	958	1
group_5567		hypothetical protein	958	958	1
ptsG_1		PTS system transporter subunit IIBC	958	958	1
yusV		ferric enterobactin transport ATP-binding protein FepC	958	958	1
tcyC		amino acid ABC transporter ATP-binding protein	957	957	1
phtE-truncation		pneumococcal histidine triad protein E	957	957	1
group_4049		topology modulation protein	957	957	1
ftsE_1		antimicrobial peptide ABC transporter ATPase	957	957	1
dnaX		DNA polymerase III subunits gamma and tau	957	957	1
group_3215		caax amino protease family protein	956	956	1
group_3969		hypothetical cytosolic protein	956	956	1
pgaC		glycosyl transferase	956	956	1
yjaB		acetyltransferase, gnat family	955	955	1
coiA		competence protein	955	955	1
arcA		arginine deiminase	955	955	1
group_4233		putative metal-dependent membrane protease	954	954	1
opuCC		choline transporter	954	954	1
group_7087		putative transcriptional regulator	954	954	1
ypdA		sensor histidine kinase	953	953	1
thiI		thiamine biosynthesis ATP pyrophosphatase	953	953	1
ydhF		aldo/keto reductase family oxidoreductase	952	952	1
ugpQ		glycerophosphoryl diester phosphodiesterase family protein	952	952	1
gtfA		sucrose phosphorylase	952	952	1
serB		phosphoserine phosphatase	951	951	1
group_5021		UPF0340 protein SSU05	951	951	1
yhfQ		iron ABC transporter substrate-binding protein	951	951	1
group_6520		integral membrane protein	951	951	1
mutX_2		MutT/nudix family protein	950	950	1
group_1866		membrane protein	950	950	1
arcC		carbamate kinase	950	950	1
group_2653		hypothetical protein	949	949	1
pepXP		x-prolyl-dipeptidyl aminopeptidase	949	949	1
cinA2		competence damage-inducible protein A	949	949	1
fepD_1		iron-siderophore binding lipoprotein	949	949	1
graS		histidine kinase	948	948	1
group_4873		hypothetical protein	948	948	1
ispA		farnesyl diphosphate synthase	948	948	1
pstS_1		phosphate-binding protein PstS 1	947	947	1
capD		nucleoside-diphosphate sugar isomerase	947	947	1
group_4204		HAD superfamily hydrolase	946	946	1
lacR		lactose phosphotransferase system repressor	946	946	1
adhR		MerR family transcriptional regulator	946	946	1
group_6341		hypothetical protein	945	945	1
group_4886		hydrolase	944	944	1
kstR2		TetR family transcriptional regulator	944	944	1
czcD		cation efflux system protein	944	944	1
group_1217		ABC transporter membrane protein	943	943	1
yvgN		2,5-diketo-D-gluconic acid reductase A	943	943	1
group_3166		hyperosmolarity resistance protein Ebh	940	940	1
flr		conserved protein/domain typically associated with flavoprotein oxygenase, Dim6/ntab family	940	940	1
scrA		putative sucrose-specific phosphotransferase system (PTS), IIABC component	940	940	1
gpmA_2		phosphoglycerate mutase	940	940	1
frmB		esterase	938	938	1
alaS		alanyl-tRNA synthetase	937	937	1
lytA_1		choline binding protein D	936	936	1
group_5131		metal-dependent hydrolase superfamily protein	936	936	1
sorC		transcriptional regulator	936	936	1
potB		spermidine/putrescine ABC transporter permease	936	936	1
gmuD_1		glycosyl hydrolase	935	935	1
group_5007		Fic protein family	935	935	1
group_8843		C4-dicarboxylate anaerobic carrier, arginine transporter	935	935	1
group_3513		competence-induced protein Ccs4	934	934	1
yfnA		amino acid permease family protein	934	934	1
group_2180		hypothetical protein	932	932	1
rgg		transcriptional activator, Rgg/GadR/MutR family protein	932	932	1
group_5689		ABC transporter ATP-binding protein	932	932	1
manZ_1		PTS system transporter subunit IID	932	932	1
msbA_2		ABC transporter ATP-binding protein/permease	931	931	1
group_4625		major facilitator superfamily permease	931	931	1
mmsA		branch migration of Holliday junctions, junction-specific DNA helicase,ATP-dependent DNA helicase, recG homolog	931	931	1
tktN		transketolase n-terminal section	931	931	1
group_4036		hypothetical protein	930	930	1
group_6055		PTS system, IIB component	930	930	1
ulaA_2		PTS system, IIC component	929	929	1
lytB_1		choline binding protein	929	929	1
group_4332		CAAX amino terminal protease family protein	928	928	1
arcB		ornithine carbamoyltransferase	927	927	1
lytC		1,4-beta-N-acetylmuramidase	927	927	1
group_6618		integral membrane protein	927	927	1
group_2297		alpha/beta fold family hydrolase	926	926	1
group_4851		30S ribosomal protein S15	926	926	1
group_2495		oligohyaluronate lyase	925	925	1
group_3210		hypothetical protein	925	925	1
group_4015		IS1193, transposase, ISL3 family	925	925	1
lacT		transcription antiterminator LacT	924	924	1
ugl		glucuronyl hydrolase	924	924	1
group_4056		hemerythrin HHE cation binding domain subfamily	923	923	1
ribF		bifunctional riboflavin kinase/FMN adenylyltransferase	923	923	1
group_5002		DegV family protein	923	923	1
group_12001		hypothetical protein	921	921	1
murI		glutamate racemase, COG0796	920	920	1
group_4288		sortase-like acyltransferase	919	919	1
pcnB		tRNA nucleotidyltransferase	919	919	1
group_2732		hypothetical protein	918	918	1
murA1		UDP-N-acetylglucosamine 1-carboxyvinyltransferase	917	917	1
group_11801		family protein	916	916	1
clcA		voltage-gated chloride channel family protein	916	916	1
tcyJ		amino acid ABC transporter amino acid-binding protein	916	916	1
aqpZ		aquaporin Z	916	916	1
niaR		transcriptional regulator	915	915	1
tarI		cytidylyltransferase	915	915	1
group_1361		ribose-phosphate pyrophosphokinase	913	913	1
group_2097		Predicted membrane protein	913	913	1
pcrA		ATP-dependent DNA helicase PcrA	913	913	1
group_6945		transposase	913	913	1
strH_2		endo-beta-N-acetylglucosaminidase	911	911	1
group_537	cbpJ_1	choline binding protein C	911	911	1
tktC		transketolase c-terminal section	911	911	1
kcsA		ion transporter	910	910	1
nhaK		Na+/H+ antiporter	910	910	1
group_5474		ArcT	909	909	1
yfhA		iron ABC transporter membrane-spanning permease	908	908	1
group_7014		major facilitator superfamily transporter-efflux	906	906	1
group_12165		hypothetical protein	902	902	1
ssuB		multidrug ABC transporter ATPase	902	902	1
group_8159		toxin-antitoxin system, antitoxin component,AbrB family	901	901	1
group_2207		regulatory protein	900	900	1
group_4936		ABC transporter substrate-binding protein	900	900	1
group_7003		ABC transporter, transmembrane protein Vexp3	900	900	1

## Sheet: Boston
Gene	Non-unique Gene name	Annotation	No. isolates	No. sequences	Avg sequences per isolate
pbp2B		penicillin-binding protein 2B	616	616	1
pbp1A		penicillin-binding protein 1A	616	616	1
ydiC		molecular chaperone	616	616	1
bglA		glycosyl hydrolase	616	616	1
cglD		competence protein CglD	616	616	1
group_1267		FIG01114725: hypothetical protein	616	616	1
pepA_2		peptidase, M42 (glutamyl aminopeptidase) family	616	616	1
group_1334		mutT/nudix family protein	616	616	1
group_1401		acetyltransferase	616	616	1
group_1504		acetyltransferase	616	616	1
group_1619		phosphomevalonate kinase	616	616	1
vraR_1		response regulator	616	616	1
group_1636		multidrug ABC transporter permease	616	616	1
sulD		bifunctional folate synthesis protein	616	616	1
group_1728		membrane protein (pseudogene)	616	616	1
thrC		threonine synthase	616	616	1
rsuA		ribosomal small subunit pseudouridine synthase A	616	616	1
ydaF_4		acetyltransferase	616	616	1
rimN		Sua5/YciO/YrdC family protein	616	616	1
group_1884		late competence protein ComGG	616	616	1
sarA_2		extracellular oligopeptide-binding protein	616	616	1
dps		DPS family peroxide resistance protein	616	616	1
ftsY		cell division protein FtsY	616	616	1
leuD		3-isopropylmalate dehydratase small subunit	616	616	1
group_1976		acetyltransferase	616	616	1
mraY		UDP-phosphate-UDP-MurNAc-pentapeptide phospho-MurNAc-pentapeptide transferase	616	616	1
thiM_1		hydroxyethylthiazole kinase	616	616	1
smc		chromosome condensation and segregation SMC protein	616	616	1
rnhC		ribonuclease HIII	616	616	1
prmA		ribosomal protein methyltransferase	616	616	1
group_2093		Uncharacterized conserved protein	616	616	1
trpF		N-(5'-phosphoribosyl)anthranilate isomerase	616	616	1
tag		DNA-3-methyladenine glycosylase I	616	616	1
group_2173		phosphohydrolase	616	616	1
divIB		cell division septal protein	616	616	1
purD		phosphoribosylglycinamide synthetase	616	616	1
group_2265		hypothetical protein	616	616	1
group_2270		transcriptional regulator	616	616	1
comEA		competence protein	616	616	1
group_2273		membrane protein	616	616	1
group_2279		putative histone acetyltransferase	616	616	1
hemK		protein-(glutamine-N5) methyltransferase, release factor-specific	616	616	1
group_2292		lipoprotein	616	616	1
fni		isopentenyl-diphosphate:dimethylallyl diphosphate isomerase type 2	616	616	1
group_2304		hypothetical protein	616	616	1
ywnH		acetyltransferase	616	616	1
purK		phosphoribosylaminoimidazole carboxylase ATPase subunit	616	616	1
murE		UDP-N-acetylmuramyl tripeptide synthase MurE	616	616	1
pheT_2		phenylalanyl-tRNA synthetase, beta chain	616	616	1
endA		DNA-entry nuclease (competence-specific nuclease)	616	616	1
rsmE		16S ribosomal RNA methyltransferase RsmE	616	616	1
group_2450		FIG01115288: hypothetical protein	616	616	1
yvgN		2,5-diketo-D-gluconic acid reductase A	616	616	1
rr06-1		hypothetical protein	616	616	1
thiO		oxidoreductase, DadA family protein	616	616	1
trmK		Bcl-2 family protein	616	616	1
folC		dihydrofolate synthetase	616	616	1
gmuF		mannose-6-phosphate isomerase	616	616	1
group_2473		chorismate mutase/prephenate dehydratase	616	616	1
group_2477		chromosome replication initiation protein/membrane attachment protein	616	616	1
ddL		D-ala,D-ala ligase	616	616	1
artQ_1		polar amino acid ABC transporter permease	616	616	1
group_2526		CsbD-like protein	616	616	1
ybbH		phosphosugar-binding transcriptional regulator	616	616	1
group_2605		phosphoglycerate mutase family protein	616	616	1
recX		regulatory protein RecX	616	616	1
proB		gamma-glutamyl kinase	616	616	1
group_2609		hypothetical protein	616	616	1
lytA_3		choline binding protein	616	616	1
group_2636		BlpT protein, fusion	616	616	1
rexB		exonuclease RexB	616	616	1
niaR		transcriptional regulator	616	616	1
group_2653		acetyltransferase, GNAT family protein	616	616	1
group_2681		response regulator	616	616	1
crcB2		CrcB protein	616	616	1
argR1		arginine repressor	616	616	1
recJ		single-stranded DNA-specific exonuclease	616	616	1
frmB		esterase	616	616	1
nnrD		carbohydrate kinase	616	616	1
group_2708		cobalt ABC transporter domain-containing protein	616	616	1
group_2711		membrane protein	616	616	1
ppaX		putative haloacid dehalogenase-like hydrolase	616	616	1
group_2741		glycosyl hydrolase family 20 (GH20) protein	616	616	1
dexB		glucan 1,6-alpha-glucosidase	616	616	1
group_2803		Holliday junction-specific endonuclease	616	616	1
rexA		ATP-dependent exoDNAse subunit beta	616	616	1
PTS-EII_1		phosphotransferase system sugar-specific EII component	616	616	1
purE		putative phosphoribosylaminoimidazole carboxylase catalytic subunit	616	616	1
yccU		CoA-binding protein	616	616	1
yidD		alpha-hemolysin family protein	616	616	1
msbA_3		ABC transporter ATP-binding protein/permease	616	616	1
rsmF		NOL1/NOP2/sun family protein	616	616	1
group_2852		acyl-ACP thioesterase	616	616	1
group_2853		hypothetical protein	616	616	1
trpE		anthranilate synthase component I	616	616	1
mutM		formamidopyrimidine-DNA glycosylase	616	616	1
bcrC_2		phosphatase	616	616	1
group_2887		response regulator	616	616	1
group_2888		hypothetical protein	616	616	1
pepS		Aminopeptidase	616	616	1
yidA_1		Cof family protein	616	616	1
galK_1		mevalonate kinase	616	616	1
mvd1		diphosphomevalonate decarboxylase	616	616	1
fruR		transcriptional repressor of fructose operon	616	616	1
nifU		nifU family protein	616	616	1
group_2926		putative stress-responsive transcriptional regulator	616	616	1
ideR		iron-dependent transcriptional regulator	616	616	1
sapR		sakacin A production response regulator	616	616	1
trxA_1		thioredoxin family protein	616	616	1
dltA		D-alanine:Dcp ligase Dcl	616	616	1
group_3001		GNAT family acetyltransferase	616	616	1
gtrB		glycosil transferase	616	616	1
group_3042		YlmH protein	616	616	1
group_3044		putative extracellular protein	616	616	1
group_3053		teicoplanin resistance protein	616	616	1
yeiH		membrane protein	616	616	1
group_3059		membrane associated protein	616	616	1
dnaD		DNA replication protein	616	616	1
opuCC		choline transporter	616	616	1
amiC		peptide ABC transporter permease	616	616	1
group_3073		SAM-dependent methyltransferase	616	616	1
group_3074		hypothetical protein	616	616	1
group_3075		UPF0340 protein SSU05	616	616	1
proC		pyrroline-5-carboxylate reductase	616	616	1
aroA		5-enolpyruvylshikimate-3-phosphate synthase	616	616	1
group_3078		3-phosphoshikimate 1-carboxyvinyltransferase	616	616	1
amyS		alpha-amylase	616	616	1
murB		UDP-N-acetylmuramate dehydrogenase	616	616	1
group_3081		putative primase homolog	616	616	1
thiN		thiamine pyrophosphokinase	616	616	1
group_3086		ABC transporter permease	616	616	1
group_3088		hypothetical protein	616	616	1
malA		malA-protein	616	616	1
group_3096		thioredoxin	616	616	1
group_3098		putative conserved hypothetical protein	616	616	1
yvoA_2		GntR family transcriptional regulator	616	616	1
ogt		O6-methylguanine-DNA methyltransferase	616	616	1
dinP		DNA polymerase IV	616	616	1
def_1		polypeptide deformylase	616	616	1
ypmB		peptidase propeptide and ypeb domain-containing protein	616	616	1
group_3118		GIY-YIG domain-containing protein	616	616	1
murE2		UDP-N-acetylmuramoylalanyl-D-glutamate--2, 6-diaminopimelate ligase	616	616	1
cynX		cyanate permease	616	616	1
group_3125		hypothetical protein	616	616	1
pyrF		orotidine-5-phosphate decarboxylase	616	616	1
group_3130		transcriptional regulator	616	616	1
metP		ABC transporter permease	616	616	1
group_3140		major facilitator superfamily permease	616	616	1
gmuD_1		glycosyl hydrolase	616	616	1
pbuO		xanthine/uracil permease family protein	616	616	1
group_3151		transcriptional regulator	616	616	1
group_3152		transporter	616	616	1
gatC_1		aspartyl/glutamyl-tRNA amidotransferase subunit C	616	616	1
htpX		heat shock protein HtpX	616	616	1
crcB1		CrcB protein	616	616	1
dnaE		DNA-polymerase III alpha-chain	616	616	1
group_3160		thioredoxin, bacteriocin transport accessory protein	616	616	1
scrB		glycosyl hydrolases family 32	616	616	1
fibB		peptidoglycan branched peptide synthesis protein, femAB family	616	616	1
artM_2		amino acid ABC transporter ATP-binding protein	616	616	1
prkC		Stk1	616	616	1
group_3183		glyoxalase family protein	616	616	1
metG_1		methionine--tRNA ligase	616	616	1
ispA		farnesyl diphosphate synthase	616	616	1
nrdE		ribonucleoside-diphosphate reductase, alpha subunit	616	616	1
group_3197		nucleotide-binding protein	616	616	1
group_3199		gamma-glutamylcysteine synthetase putative	616	616	1
groES		CH10_SMI 10 kDa chaperonin (protein Cpn10)	616	616	1
glyA		serine hydroxymethyltransferase	616	616	1
pcnB		tRNA nucleotidyltransferase	616	616	1
yehU		histidine kinase	616	616	1
group_3302		uracil DNA glycosylase	616	616	1
potD_2		ABC transporter, spermidine/putrescine-binding protein	616	616	1
comFA		helicase ComFA	616	616	1
yheH		ABC transporter ATP-binding protein	616	616	1
paaI		thioesterase	616	616	1
fhuC		ferrichrome transport ATP-binding protein FhuC	616	616	1
group_3380		ribonuclease BN	616	616	1
group_3381		cystathionine beta-lyase	616	616	1
rsmI		tetrapyrrole methylase	616	616	1
holB		DNA polymerase III, delta' subunit	616	616	1
lysA_2		LysA-like decarboxylase, diaminopimelate decarboxylase putative	616	616	1
licD3		phosphorylcholine transferase LicD3	616	616	1
pheA		prephenate dehydratase	616	616	1
aldC		alpha-acetolactate decarboxylase	616	616	1
ydaF_5		GNAT family acetyltransferase	616	616	1
nadE		NAD+ synthetase	616	616	1
ycfH		TatD family deoxyribonuclease	616	616	1
rsmD		methyltransferase	616	616	1
ndk		nucleoside diphosphate kinase	616	616	1
parE		topoisomerase IV subunit B	616	616	1
truC		ribosomal large subunit pseudouridine synthase, RluD subfamily protein	616	616	1
acoB		putative acetoin dehydrogenase	616	616	1
trpA		tryptophan synthase subunit alpha	616	616	1
group_3416		CsbD-like protein	616	616	1
group_3421		FIG01116978: hypothetical protein	616	616	1
group_3425		excreted peptide	616	616	1
galU		UTP-glucose-1-phosphate uridylyltransferase	616	616	1
argR2		arginine repressor	616	616	1
group_3442		cytotoxic translational repressor of toxin-antitoxin stability system	616	616	1
fhs		formate-tetrahydrofolate ligase	616	616	1
niaX		membrane protein	616	616	1
group_3445		acetyltransferase	616	616	1
glnP		glutamine ABC transporter permease	616	616	1
licD2		licD2 protein	616	616	1
group_3452		putative metal-binding, possibly nucleic acid-binding protein	616	616	1
guaA_2		GMP synthase	616	616	1
pbpE		beta-lactamase	616	616	1
cppA		cppA protein	616	616	1
cbiQ		ABC transporter permease	616	616	1
group_3461		hypothetical protein	616	616	1
ybbP		Hypothetical protein YbbP, contains nucleotide-binding domain of DisA bacterial checkpoint controller	616	616	1
yaaA		protein YaaA	616	616	1
group_3470		ATP-binding protein	616	616	1
pepT		peptidase T	616	616	1
murG		UDP-N-acetylglucosamine:LPS N-acetylglucosamine transferase	616	616	1
group_3478		membrane protein	616	616	1
rpsO_2		30S ribosomal protein S15	616	616	1
gcp		O-sialoglycoprotein endopeptidase	616	616	1
metN		ABC transporter ATP-binding protein	616	616	1
group_3484		membrane protein	616	616	1
rpmD		50S ribosomal protein L30	616	616	1
glmS		glucosamine-fructose-6-phosphate aminotransferase	616	616	1
recU		recombination protein U	616	616	1
cbpJ_2		choline binding protein J	616	616	1
nrnA		DHH subfamily 1 protein	616	616	1
sepF		YlmF protein	616	616	1
dtd		D-tyrosyl-tRNA(Tyr) deacylase	616	616	1
group_3516		serine/threonine protein phosphatase family protein	616	616	1
group_3517		lipase	616	616	1
tcyJ		amino acid ABC transporter amino acid-binding protein	616	616	1
cdd		cytidine deaminase	616	616	1
group_3525		membrane protein	616	616	1
cpnA		short chain dehydrogenase	616	616	1
ptsG_2		PTS glucose-specific enzyme IIABC component	616	616	1
group_3542		bacteriocin immunity protein	616	616	1
ahrC		transcriptional repressor protein	616	616	1
lacC-2		tagatose-6-phosphate kinase	616	616	1
oatA		acyltransferase	616	616	1
ydiB		putative ATPase	616	616	1
group_3559		membrane protein	616	616	1
group_3560		hypothetical protein	616	616	1
group_3564		FIG014356: hypothetical protein	616	616	1
ssbB		single-strand DNA-binding protein B	616	616	1
dltB		transport protein DltB	616	616	1
lemA		Cytoplasmic membrane protein LemA	616	616	1
nusB		transcription antitermination protein NusB	616	616	1
group_3635		lysozyme	616	616	1
yhjX		major facilitator; oxalate:formate antiporter	616	616	1
rlmI		putative SAM-dependent methyltransferase	616	616	1
pcrA		ATP-dependent DNA helicase PcrA	616	616	1
rnhB		ribonuclease HII	616	616	1
zwf		glucose-6-phosphate 1-dehydrogenase	616	616	1
grpE		heat shock protein GrpE	616	616	1
tilS		MesJ/Ycf62 family protein	616	616	1
group_3733		beta-lactamase	616	616	1
group_3734		FIG01114317: hypothetical protein	616	616	1
cysK		cysteine synthase	616	616	1
agaS		tagatose-6-phosphate ketose/aldose isomerase	616	616	1
acpP_1		acyl carrier protein	616	616	1
pnpA		polyribonucleotide nucleotidyltransferase	616	616	1
group_3754		transporter	616	616	1
cshA_1		ATP-dependent RNA helicase	616	616	1
lpd		oxidoreductase, pyridine nucleotide-disulfide class I, Mercury (II) reductase	616	616	1
arnB		capsular polysaccharide biosynthesis protein	616	616	1
wcaJ_2		glycosyl transferase family protein	616	616	1
degA_2		LacI family transcriptional regulator	616	616	1
proV		ABC transporter ATP-binding protein	616	616	1
group_3761		lipoprotein	616	616	1
scpB		segregation and condensation protein B	616	616	1
rdgB		deoxyribonucleotide triphosphate pyrophosphatase/unknown domain fusion protein	616	616	1
birA		bifunctional protein, biotin operon repressor; biotin--[acetyl-CoA-carboxylase] synthetase	616	616	1
thyA		thymidylate synthase	616	616	1
miaA		tRNA delta(2)-isopentenylpyrophosphate transferase	616	616	1
group_3773		dehydrogenase	616	616	1
tmk		thymidylate kinase	616	616	1
proA		gamma-glutamyl phosphate reductase	616	616	1
group_3776		dehydrogenase family protein, saccharopine dehydrogenase	616	616	1
thrB		N-ethylammeline chlorohydrolase	616	616	1
hyaD		glycosyl transferase	616	616	1
tyrC		prephenate dehydrogenase	616	616	1
aroE		shikimate 5-dehydrogenase	616	616	1
potB		spermidine/putrescine ABC transporter permease	616	616	1
potA		spermidine/putrescine transport ATP-binding protein	616	616	1
yjiR		transcriptional regulator	616	616	1
pstA_2		phosphate ABC transporter permeae PstA	616	616	1
yutF		COG0647: sugar phosphatases of the HAD superfamily, N-acetyl-glucosamine catabolism protein	616	616	1
rpmH		50S ribosomal protein L34	616	616	1
group_3791		spoU rRNA methylase family protein	616	616	1
epuA		competence associated protein	616	616	1
rpoC		DNA-directed RNA polymerase subunit beta'	616	616	1
plsY		putative glycerol-3-phosphate acyltransferase PlsY	616	616	1
group_3797		membrane protein	616	616	1
group_3799		Helicase	616	616	1
group_3800		aldose 1-epimerase	616	616	1
nusA		transcription elongation factor NusA	616	616	1
trmB		tRNA (guanine-N(7)-)-methyltransferase	616	616	1
group_3804		Hypothetical protein in cluster with Ecs transporter (in Streptococci)	616	616	1
pyrC		dihydroorotase	616	616	1
group_3810		PTS system, IIB component	616	616	1
group_3813		transcriptional regulator	616	616	1
yicL_1		drug/metabolite transporter (DMT) superfamily permease	616	616	1
ykuR		GlpG protein (membrane protein of glp regulon)	616	616	1
gpdA		glycerol-3-phosphate dehydrogenase (NAD(P)+)	616	616	1
hexA		DNA mismatch repair protein MutS	616	616	1
ybeZ		PhoH family protein	616	616	1
dnaQ		DNA polymerase III subunit epsilon	616	616	1
group_3820		hypothetical cytosolic protein	616	616	1
group_3821		DegV family protein	616	616	1
group_3824		FIG01114091: hypothetical protein	616	616	1
dsbD_2		cytochrome c-type biogenesis protein CcdA	616	616	1
guaC		GMP reductase	616	616	1
topA		DNA topoisomerase I	616	616	1
tarI		cytidylyltransferase	616	616	1
carB		carbamoyl-phosphate synthase, large subunit	616	616	1
pyrB		aspartate carbamoyltransferase	616	616	1
nth		endonuclease III (DNA repair), DNA-(apurinic or apyrimidinic site) lyase	616	616	1
supH		hydrolase	616	616	1
group_3833		TrmH family RNA methyltransferase group 3	616	616	1
pgdA		peptidoglycan N-acetylglucosamine deacetylase A	616	616	1
rpoE		DNA-dependent RNA Polymerase, delta subunit (RNAP delta factor)	616	616	1
trkG2		potassium uptake protein	616	616	1
group_3841	yecS_1	ABC transporter-amino acid transport; amino acid-binding protein/permease protein	616	616	1
artM_1		ABC transporter ATP-binding protein	616	616	1
ilvB		acetolactate synthase large subunit	616	616	1
group_3847		membrane protein	616	616	1
group_3851		aspartate/tyrosine/aromatic aminotransferase	616	616	1
asd		aspartate-semialdehyde dehydrogenase	616	616	1
group_3858		Pseudouridylate synthase, 23S RNA-specific	616	616	1
ycjP_4		ABC transporter permease	616	616	1
truA		tRNA pseudouridine synthase A	616	616	1
group_3867		major facilitator superfamily transporter-efflux	616	616	1
galE_1		UDP-glucose 4-epimerase	616	616	1
group_3870		P-type ATPase-metal cation transport	616	616	1
group_3874		integral membrane protein	616	616	1
group_3875		lipoprotein, putative	616	616	1
group_3878		ACT domain-containing protein	616	616	1
gpmB		phosphoglycerate mutase family protein	616	616	1
manY_1		PTS system mannose-specific transporter subunit IIC	616	616	1
sulC		GTP cyclohydrolase	616	616	1
group_3901		Na+/alanine symporter	616	616	1
group_3902		macrophage infectivity potentiator protein	616	616	1
lptB_2		putative branched-chain amino acid transport protein	616	616	1
livM		branched-chain amino acid ABC transporter permease	616	616	1
livJ		ABC transporter substrate binding lipoprotein-branched chain amino acid transport	616	616	1
group_3906		fatty-acid binding protein	616	616	1
group_3908		PspC domain-containing protein	616	616	1
group_3909		putative type II restriction endonuclease DpnI	616	616	1
group_3910		Iron-sulfur cluster assembly protein SufB	616	616	1
sufD		FeS assembly protein SufD	616	616	1
ybhE		3-carboxymuconate cyclase	616	616	1
glnQ_1		amino acid ABC transporter ATP-binding protein	616	616	1
radC		DNA repair protein RadC	616	616	1
murZ		UDP-N-acetylglucosamine 1-carboxyvinyltransferase 2	616	616	1
ppc		phosphoenolpyruvate carboxylase	616	616	1
aroG		phospho-2-dehydro-3-deoxyheptonate aldolase, (DAHP synthetase isozyme)-possibly phe sensitive	616	616	1
mmsA		branch migration of Holliday junctions, junction-specific DNA helicase,ATP-dependent DNA helicase, recG homolog	616	616	1
recR		recombination protein	616	616	1
group_3930		pyridoxal phosphate enzyme, YggS family	616	616	1
ileRS		isoleucyl-tRNA synthetase	616	616	1
pepO		peptidase M13 superfamily	616	616	1
ywnA		RRF2 family protein	616	616	1
rnjB		metallo-beta-lactamase superfamily protein	616	616	1
group_3935		nitroreductase	616	616	1
pepV		peptidase M20 superfamily	616	616	1
rpiA		ribose-5-phosphate isomerase A	616	616	1
group_3939		ABC transporter, membrane-spanning permease	616	616	1
group_3940		serine/threonine phosphatase	616	616	1
group_3941		SAM-dependent methyltransferase	616	616	1
ybeB		putative iojap protein	616	616	1
nadD		putative nicotinate-nucleotide adenylyltransferase	616	616	1
yqeH		GTP-binding protein	616	616	1
group_3946		HAD superfamily hydrolase protein	616	616	1
group_3947		CorA-like Mg2+ transporter protein	616	616	1
ynaI		mechanosensitive ion channel	616	616	1
ctpA		cation transporter E1-E2 family ATPase	616	616	1
thiW		ThiW superfamily protein	616	616	1
gph		phosphatase	616	616	1
yutD		transcriptional regulator	616	616	1
truB		tRNA pseudouridine synthase B	616	616	1
xseA		exodeoxyribonuclease VII large subunit	616	616	1
lacD		tagatose 1,6-diphosphate aldolase	616	616	1
group_3973		membrane protein	616	616	1
yfkJ		phosphotyrosine protein phosphatase	616	616	1
group_3976		jag protein	616	616	1
rnpA		ribonuclease P	616	616	1
ackA		acetate kinase	616	616	1
group_3979		DNA binding protein	616	616	1
group_3980		putative integral membrane protein	616	616	1
group_3981		GNAT family acetyltransferase	616	616	1
group_3982		hypothetical protein	616	616	1
yheI_2		ABC transporter ATP-binding protein/permease	616	616	1
ruvB		Holliday junction DNA helicase RuvB	616	616	1
pepF1_2		oligoendopeptidase F	616	616	1
ftsK		DNA translocase, cell division protein	616	616	1
pdxT		glutamine amidotransferase subunit PdxT	616	616	1
plsC		acyltransferase family protein	616	616	1
speA		ornithine decarboxylase family protein	616	616	1
yceG		aminodeoxychorismate lyase	616	616	1
micB		histidine kinase	616	616	1
ygfU		xanthine permease	616	616	1
uvrB		excinuclease ABC subunit B	616	616	1
ptsI		Phosphoenolpyruvate-protein phosphotransferase of PTS system	616	616	1
pgmA		phosphoglucomutase	616	616	1
infB		translation initiation factor IF-2	616	616	1
hgt		hypoxanthine guanine phosphoribosyltransferase	616	616	1
dnaN		DNA polymerase III, beta subunit	616	616	1
group_4279		S4 domain-containing protein YaaA	616	616	1
group_4280		transcriptional regulation protein	616	616	1
ecfA1		ABCtransporter ATP-binding protein cobalt transport	616	616	1
ecfA2		cobalt ABC transporter ATP-binding protein	616	616	1
mreC		cell shape determining protein MreC	616	616	1
group_4284		CHAP domain-containing protein	616	616	1
group_4285		FIG01114855: hypothetical protein	616	616	1
ctsR		CtsR family transcriptional regulator	616	616	1
manZ_3		PTS system transporter subunit IID	616	616	1
PTS-EIIC		PTS system, IIC component	616	616	1
PTS-EIIB		phosphotransferase system sugar-specific EIIB component	616	616	1
purH		bifunctional phosphoribosylaminoimidazolecarboxamide formyltransferase/IMP cyclohydrolase	616	616	1
recO		DNA repair protein RecO	616	616	1
group_4317		carbonic anhydrase	616	616	1
radA		DNA repair protein	616	616	1
paiA		acetyltransferase, GNAT family	616	616	1
metE		5- methyltetrahydropteroyltriglutamate/homocysteine S-methyltransferase	616	616	1
metF		5,10-methylenetetrahydrofolate reductase	616	616	1
cysS		cysteinyl-tRNA synthetase	616	616	1
lrp		leucine-rich protein	616	616	1
yecD_2		amidases related to nicotinamidase	616	616	1
cobQ		cobyric acid synthase	616	616	1
exoA		exodeoxyribonuclease	616	616	1
galK		galactokinase, (galactose kinase)	616	616	1
ykuL		CBS domain-containing protein	616	616	1
group_4333		phosphodiesterase, family	616	616	1
treC		alpha,alpha-phosphotrehalase	616	616	1
treR		trehalose operon repressor	616	616	1
msrAB		peptide methionine sulfoxide reductase	616	616	1
group_4337		DNA-binding response regulator	616	616	1
cpsY		transcriptional regulator	616	616	1
yqgQ		hypothetical cytosolic protein	616	616	1
rluD		23S rluA family pseudouridine synthase	616	616	1
aguA		agmatine deiminase	616	616	1
msrA		bifunctional methionine sulfoxide reductase	616	616	1
hom		homoserine dehydrogenase	616	616	1
group_4348		hypothetical protein	616	616	1
aroC		chorismate synthase, (5-enolpyruvylshikimate-3-phosphate phospholyase)	616	616	1
aroB		3-dehydroquinate synthase	616	616	1
suhB		inositol monophosphatase	616	616	1
group_4352		integral membrane protein	616	616	1
group_4353		exported hydrophilic protein	616	616	1
queA		S-adenosylmethionine:tRNA ribosyltransferase-isomerase	616	616	1
pncB		nicotinate phosphoribosyltransferase	616	616	1
macB_1		ABC transporter ATP-binding protein	616	616	1
ksgA		dimethyladenosine transferase	616	616	1
rsgA		ribosome-associated GTPase	616	616	1
cbf1		cmp-binding-factor 1	616	616	1
lysA_1		diaminopimelate decarboxylase	616	616	1
misCB		oxaA2	616	616	1
acyP		acylphosphate phosphohydrolase	616	616	1
murA1		UDP-N-acetylglucosamine 1-carboxyvinyltransferase	616	616	1
rpoB		DNA-directed RNA polymerase subunit beta	616	616	1
group_4366		permease	616	616	1
rbfA		ribosome-binding factor A	616	616	1
group_4370		L7A family ribosomal protein	616	616	1
ylxR		cytosolic protein YlxR	616	616	1
rimP		SP14.3 protein	616	616	1
ecsA_4		ABC transporter ATP-binding protein	616	616	1
hrcA		heat-inducible transcription repressor	616	616	1
acoC		dihydrolipoamide acetyltransferase	616	616	1
acoA		acetoin:2,6-dichlorophenolindophenol oxidoreductase subunit alpha	616	616	1
ung		uracil-DNA glycosylase	616	616	1
trpD2		anthranilate phosphoribosyltransferase	616	616	1
trpB		tryptophan synthase, beta subunit	616	616	1
group_4384		membrane protein	616	616	1
rarA		chromosome segregation helicase, ATPase, AAA family	616	616	1
group_4386		phage-like protein	616	616	1
rpsP_1		30S ribosomal protein S16	616	616	1
group_4388		putative MarR-family transcriptional regulator	616	616	1
rpmF		50S ribosomal protein L32	616	616	1
hisS		histidyl-tRNA synthetase	616	616	1
group_4391		hypothetical protein	616	616	1
group_4392		hypothetical protein	616	616	1
gluP		peptidase, S54	616	616	1
pstC_1		phosphate ABC transporter permeae PstC	616	616	1
pstS_1		phosphate ABC transporter substrate-binding protein	616	616	1
argS		arginyl-tRNA synthetase(arginine--tRNA ligase) (ARGRS)	616	616	1
msbA_2		ABC transporter ATP-binding protein/permease	616	616	1
guaA_1		glutamine amidotransferase, class-I	616	616	1
pyrH		uridylate kinase	616	616	1
coaE		dephospho-CoA kinase	616	616	1
vacB		ribonuclease R	616	616	1
group_4403		O-methyltransferase	616	616	1
nudF		MutT/NUDIX hydrolase family protein	616	616	1
pfs		5'-methylthioadenosine nucleosidase/S-adenosylhomocysteine nucleosidase	616	616	1
ribF		bifunctional riboflavin kinase/FMN adenylyltransferase	616	616	1
ligA		DNA ligase	616	616	1
eno		Enolase	616	616	1
group_4409		toxin-antitoxin system, antitoxin component, ribbon-helix-helix fold protein	616	616	1
vicX		metallo-beta-lactamase superfamily protein	616	616	1
coaBC_1		phosphopantothenate--cysteine ligase	616	616	1
panT		membrane protein	616	616	1
artM_4		phosphate ABC transporter ATP-binding protein	616	616	1
rnc		ribonuclease III	616	616	1
group_4417		drug/metabolite transporter (DMT) superfamily permease	616	616	1
group_4418		choline kinase	616	616	1
tacF		teichoic acid subunit flippase	616	616	1
pdx1		pyridoxal biosynthesis lyase PdxS	616	616	1
azr_2		NADPH-dependent FMN reductase domain-containing protein	616	616	1
ynzC		FIG01114118: hypothetical protein	616	616	1
mocA		Gfo/Idh/MocA family oxidoreductase	616	616	1
lmb		adhesion lipoprotein	616	616	1
glnR		transcriptional repressor of the glutamine synthetase gene	616	616	1
group_4426		membrane protein	616	616	1
ilvH		acetolactate synthase 3 regulatory subunit	616	616	1
yumC		thioredoxin reductase	616	616	1
group_4429		transposase	616	616	1
group_4430		DegV family protein	616	616	1
dapB		dihydrodipicolinate reductase	616	616	1
fieF		cation efflux family protein	616	616	1
pacL		cation transporter E1-E2 family ATPase	616	616	1
yghU		putative S-transferase	616	616	1
rpsF		30S ribosomal protein S6	616	616	1
ssbA		single-stranded DNA-binding protein	616	616	1
yugI		RNA binding protein	616	616	1
rlmG		S-adenosylmethionine-dependent methyltransferase	616	616	1
ppaC		manganese-dependent inorganic pyrophosphatase	616	616	1
group_4440		GNAT family acetyltransferase	616	616	1
mscL		large conductance mechanosensitive channel protein	616	616	1
dapA		dihydrodipicolinate synthase	616	616	1
group_4444		membrane protein	616	616	1
group_4445		rhodanese-related sulfurtransferase	616	616	1
hmpT		integral membrane protein	616	616	1
group_4448		Cad superfamily protein	616	616	1
mnmA		tRNA-specific 2-thiouridylase MnmA	616	616	1
nrdI		flavoprotein NrdI	616	616	1
ruvA		holiday junction DNA helicase RuvA	616	616	1
yrrK		holiday junction resolvase	616	616	1
nrdG		organic radical activating chaperone	616	616	1
rplD		50S ribosomal protein L4	616	616	1
adk		adenylate kinase	616	616	1
sorC		transcriptional regulator	616	616	1
chbA		PTS system sugar-specific transporter subunit EIIA	616	616	1
gmuB		PTS system sugar-specific transporter subunit EIIB	616	616	1
leuS		leucyl-tRNA synthetase	616	616	1
polC_2		DNA polymerase III, alpha subunit	616	616	1
group_4463		Staphylococcal protein of unknown function (DUF960)	616	616	1
mraW		S-adenosyl-methyltransferase mraW	616	616	1
group_4471		ATP-dependent Zn protease	616	616	1
group_4474		seryl-tRNA synthetase	616	616	1
cvpA		CvpA family protein	616	616	1
shetA		exfoliative toxin	616	616	1
serS		seryl-tRNA synthetase	616	616	1
group_4478		ManO	616	616	1
accD		acetyl-CoA carboxylase beta subunit	616	616	1
accA		acetyl co-enzyme A carboxylase carboxyltransferase alpha subunit	616	616	1
prfC		regulator of gtfB	616	616	1
livF		branched-chain amino acid transport protein	616	616	1
group_4483		UPF0298 protein SSU98	616	616	1
ethR		transcriptional regulator	616	616	1
gidB		16S rRNA methyltransferase GidB	616	616	1
group_4486		transcriptional regulator	616	616	1
group_4487		flavodoxin	616	616	1
yhgF		S1 RNA-binding domain-containing protein	616	616	1
group_4490		membrnae protein	616	616	1
group_4491		lipoprotein, putative	616	616	1
thiI		thiamine biosynthesis ATP pyrophosphatase	616	616	1
gla		glycerol facilitator-aquaporin	616	616	1
tuf		elongation factor Tu	616	616	1
atpB		ATP synthase F0 subunit A	616	616	1
atpD		F0F1 ATP synthase subunit beta	616	616	1
atpC		proton-translocating ATPase, F1 sector, epsilon-subunit	616	616	1
group_4500		TPR domain protein	616	616	1
pta		phosphotransacetylase	616	616	1
rex		DNA-binding protein	616	616	1
yvoA_1		GntR family transcriptional regulator	616	616	1
engA		GTP-binding protein EngA	616	616	1
aroF		phospho-2-dehydro-3-deoxyheptonate aldolase, (DAHP synthetase)-possibly tyr-sensitive	616	616	1
acpS		4'-phosphopantetheinyl transferase	616	616	1
alr		alanine racemase	616	616	1
ugpA_1		ABC transporter membrane protein	616	616	1
ftsA		cell division protein FtsA	616	616	1
psaA		manganese ABC transporter manganese-binding adhesion liprotein	616	616	1
fhuC_1		manganese ABC transporter ATP-binding protein	616	616	1
relA		GTP pyrophosphokinase, stringent response protein	616	616	1
vexp1		ABC transporter permease	616	616	1
fbaA		fructose-bisphosphate aldolase	616	616	1
rplK		50S ribosomal protein L11	616	616	1
folD		FolD bifunctional protein; includes: methylenetetrahydrofolate dehydrogenase, methenyltetrahydrofolate cyclohydrolase	616	616	1
punA		purine nucleoside phosphorylase	616	616	1
deoD_2		purine nucleoside phosphorylase	616	616	1
rpsT		putative 30S ribosomal protein S20	616	616	1
yjjP		membrane spanning protein	616	616	1
fmt		methionyl-tRNA formyltransferase	616	616	1
spxB		putative oxidase	616	616	1
group_4535		Cu2+-exporting ATPase	616	616	1
copY		transcriptional repressor	616	616	1
thiE_1		thiamine-phosphate pyrophosphorylase	616	616	1
group_4540		membrane protein	616	616	1
metG_2		methionyl-tRNA synthetase	616	616	1
group_4542	macB_4	ABC transporter permeae	616	616	1
gor		glutathione reductase	616	616	1
bioY2		biotin synthase	616	616	1
pyrA		dihydroorotate dehydrogenase 1A	616	616	1
rheB		ATP-dependent RNA helicase	616	616	1
group_4548		FIG01115860: hypothetical protein	616	616	1
lacB-2		galactose-6-phosphate isomerase subunit LacB	616	616	1
nrdH		nrdH-redoxin	616	616	1
licB_2		PTS system transporter subunit IIB	616	616	1
gmuA		PTS system transporter subunit IIA	616	616	1
group_4558		morn motif family protein	616	616	1
group_4559		preprotein translocase subunit	616	616	1
ulaC		phosphotransferase system sugar-specific EII component	616	616	1
ulaB		ascorbate-specific phosphotransferase enzyme iib component (ascorbate-specific pts system eiib component)	616	616	1
group_4562		adenine-specific methyltransferase	616	616	1
adh		alcohol dehydrogenase	616	616	1
nagA		N-acetylglucosamine-6-phosphate deacetylase	616	616	1
mepA		multi antimicrobial extrusion (MATE) family transporter	616	616	1
brpA		regulator of lytrabc operon	616	616	1
cinA		damage inducible protein CinA	616	616	1
recA		protein RecA	616	616	1
group_4570		Lin0147	616	616	1
hslO		heat shock protein 3HSP33 homolog	616	616	1
ABC-N/P		ABC transporter ATP-binding protein/permease	616	616	1
ugpQ		glycerophosphoryl diester phosphodiesterase family protein	616	616	1
scpA		segregation and condensation protein A	616	616	1
hemN		Coproporphyrinogen III oxidase, oxygen-independent coproporphyrinogen III oxidase	616	616	1
msrR		LytR family transcriptional regulator	616	616	1
group_4752		metallo-beta-lactamase superfamily protein	616	616	1
capD		nucleoside-diphosphate sugar isomerase	616	616	1
ytgP		polysaccharide biosynthesis protein	616	616	1
dnaJ		dnaJ protein, Heat-shock protein (activation of DnaK)	616	616	1
tmpC		lipoprotein	616	616	1
priA		primosomal protein N'	616	616	1
atpA		ATP synthase subunit alpha	616	616	1
thrA		aspartate kinase	616	616	1
group_4856		hypothetical protein	616	616	1
tktN		transketolase n-terminal section	616	616	1
glyS		glycyl-tRNA synthetase beta subunit	616	616	1
group_4875		YpjC	616	616	1
group_4917		involved in transformation	616	616	1
hflX		GTP-binding protein HflX	616	616	1
mgtA		glycosyltransferase, group 1 family protein	616	616	1
rpmI		LSU ribosomal protein L35p	616	616	1
asp		alkaline shock protein	616	616	1
atpE		F0F1 ATP synthase subunit C	616	616	1
group_6512		putative uncharacterized protein ORF 3	616	616	1
rpmGA		LSU ribosomal protein L33p @ LSU ribosomal protein L33p, zinc-independent	616	616	1
phoU_2		phosphate transport system regulatory protein PhoU	616	616	1
rl1		50S ribosomal protein L1	616	616	1
salX		ABC transporter ATP-binding protein	616	616	1
cbpJ_1		choline binding protein J	616	616	1
group_6518		PadR family transcriptional regulator	616	616	1
gatB		glutamyl tRNA-Gln amidotransferase chain B	616	616	1
sulB		dihydrofolate synthetase	616	616	1
group_6520		kinase	616	616	1
amiE		peptide ABC transporter ATP-binding protein	616	616	1
ansB		L-asparaginase (L-asparagine amidohydrolase)	616	616	1
metK		S-adenosylmethionine synthetase	616	616	1
rplB		50S ribosomal protein L2	616	616	1
ciaR		DNA-binding response regulator CiaR	616	616	1
malF		maltodextrin ABC transporter permease	616	616	1
group_6527		putative enoyl-(acyl-carrier-protein) reductase II	616	616	1
engD		GTP-dependent nucleic acid-binding protein EngD	616	616	1
adcB		zinc ABC transporter permease	616	616	1
ffh		signal recognition particle protein	616	616	1
nrdR		NrdR family transcriptional regulator	616	616	1
yhbY		ancient RNA-binding IF3-C fold protein	616	616	1
rpsJ		ribosomal protein S10	616	616	1
rplN		LSU ribosomal protein L14p (L23e)	616	616	1
marR		transcription regulator, MarR family	616	616	1
ugpC		sugar ABC transporter ATP-binding protein	616	616	1
htrA		trypsin-like serine protease	616	616	1
group_6538		YrzB	616	616	1
asnA		aspartate-ammonia ligase	616	616	1
group_6540		cell division protein	616	616	1
tyrS		tyrosine--tRNA ligase	616	616	1
ciaH		histidine kinase	616	616	1
rplX		50S ribosomal protein L24	616	616	1
purM		phosphoribosylaminoimidazole synthetase	616	616	1
spxA_1		transcriptional regulator Spx	616	616	1
mecA		adaptor protein	616	616	1
licC		CTP:phosphocholine cytidylyltransferase	616	616	1
pyrR		transcriptional attenuation of the pyrimidine operon/uracil phosphoribosyltransferase (bifunctional protein)	616	616	1
rplI		50S ribosomal protein L9	616	616	1
rpsD		30S ribosomal protein S4	616	616	1
rpsA		30S ribosomal protein S1	616	616	1
pheS		phenylalanyl-tRNA synthetase, alpha chain	616	616	1
nrdF		ribonucleotide-diphosphate reductase, subunit beta	616	616	1
gldA		3-dehydroquinate synthase	616	616	1
cpoA		glycosyl transferase CpoA	616	616	1
carA		carbamoyl-phosphate synthase, small subunit	616	616	1
group_6557		YitT family protein	616	616	1
rpsE		SSU ribosomal protein S5p (S2e)	616	616	1
yecS_1		amino acid ABC transporter permease	616	616	1
group_6560		membrane protein	616	616	1
malG		maltodextrin ABC transporter permease	616	616	1
corA		magnesium transporter CorA family protein	616	616	1
spxA_3		regulatory protein Spx	616	616	1
glgP-2		maltodextrin phosphorylase	616	616	1
dnaC		DNA replication protein DnaC	616	616	1
rplP		LSU ribosomal protein L16p (L10e)	616	616	1
yheS_1		ABC transporter ATPase	616	616	1
ecfT		ABC transporter permease, cobalt transport	616	616	1
group_6569		UPF0374 protein SSU05	616	616	1
purA		adenylosuccinate synthetase	616	616	1
typA		GTP-binding protein TypA	616	616	1
hprK		HPr kinase/phosphorylase	616	616	1
trmD		tRNA (guanine-N(1)-)-methyltransferase	616	616	1
tpiA		triosephosphate isomerase	616	616	1
map		methionyl aminopeptidase	616	616	1
phoR		histidine kinase PnpS	616	616	1
saeS		histidine kinase	616	616	1
rpsG		30S ribosomal protein S7	616	616	1
rpsH		30S ribosomal protein S8	616	616	1
yhhT_2		putative permease	616	616	1
clpP		ATP-dependent Clp protease proteolytic subunit	616	616	1
dnaA		DNA biosynthesis, initiation, binding protein	616	616	1
group_6583		general stress protein 24	616	616	1
ftsZ		cell division protein FtsZ	616	616	1
frlR		GntR family transcriptional regulator	616	616	1
rplO		50S ribosomal protein L15	616	616	1
gyrA		DNA gyrase subunit A	616	616	1
pstB3_2		phosphate ABC transporter ATP-binding protein	616	616	1
pgsA		phosphatidylglycerophosphate synthase	616	616	1
amiF		oligopeptide ABC transporter ATP-binding protein AmiF	616	616	1
adhE		NAD-dependent aldehyde dehydrogenase	616	616	1
rpsC		SSU ribosomal protein S3p (S3e)	616	616	1
dnaK		molecular chaperone DnaK	616	616	1
rplQ		LSU ribosomal protein L17p	616	616	1
pyk		pyruvate kinase	616	616	1
secA		preprotein translocase subunit SecA	616	616	1
ccpA_1		catabolite control protein A	616	616	1
rplS		50S ribosomal protein L19	616	616	1
rpsK		SSU ribosomal protein S11p (S14e)	616	616	1
pfl		pyruvate formate-lyase	616	616	1
ezrA		septation ring formation regulator EzrA	616	616	1
group_6602		methyl-accepting chemotaxis family domain-containing protein	616	616	1
secY		preprotein translocase, SecY subunit	616	616	1
trkA		Trk family potassium uptake protein	616	616	1
fabF		3-oxoacyl-(acyl carrier protein) synthase II	616	616	1
rplC		LSU ribosomal protein L3p (L3e)	616	616	1
whiA		putative sporulation transcription regulator whiA	616	616	1
prs		ribose-phosphate pyrophosphokinase	616	616	1
tgt		queuine tRNA-ribosyltransferase	616	616	1
brnQ		branched-chain amino acid transport system II carrier protein	616	616	1
pepA_1		glutamyl aminopeptidase	616	616	1
asnC		asparaginyl-tRNA synthetase	616	616	1
pgk		phosphoglycerate kinase	616	616	1
pstA_1		phosphate ABC transporter	616	616	1
prsA_2		peptidyl-prolyl isomerase	616	616	1
polA		DNA polymerase I - 3'-5' exonuclease and polymerase domains	616	616	1
deoB		phosphopentomutase	616	616	1
thrS		threonyl-tRNA synthetase	616	616	1
rlmH		rRNA large subunit methyltransferase	616	616	1
recF		recombination protein recF	616	616	1
gapA		glyceraldehyde-3-phosphate dehydrogenase	616	616	1
purB		adenylosuccinate lyase	616	616	1
malX		maltose/maltodextrin ABC transporter maltose/maltodextrin-binding protein	616	616	1
group_6624		Molybdate/tungstate binding protein	616	616	1
atpG		proton-translocating ATPase, F1 sector, gamma-subunit	616	616	1
udk		uridine kinase	616	616	1
ybhL		membrane protein	616	616	1
ilvA		threonine dehydratase	616	616	1
pfkA		6-phosphofructokinase	616	616	1
pbp3		D-alanyl-D-alanine carboxypeptidase, penicillin-binding protein 3	616	616	1
hpdA		pyruvate formate-lyase 3	616	616	1
parB		chromosome partitioning protein	616	616	1
ulaA_2		PTS system, IIC component	616	616	1
group_6634		DNA replication intiation control protein YabA	616	616	1
group_6635		universal stress protein	616	616	1
malR		maltose operon transcriptional repressor	616	616	1
malM		4-alpha-glucanotransferase (amylomaltase)	616	616	1
trpS		tryptophanyl-tRNA synthetase	616	616	1
pyrG		CTP synthetase	616	616	1
rpsM		SSU ribosomal protein S13p (S18e)	616	616	1
cysB		LysR family transcriptional regulator	616	616	1
purR		repressor of purine biosynthetic genes	616	616	1
pstC_2		phosphate transport protein PstC	616	616	1
rplE		LSU ribosomal protein L5p (L11e)	616	616	1
amiA		oligopeptide-binding protein AmiA	616	616	1
gpmA_1		phosphoglyceromutase	616	616	1
fusA		elongation factor G	616	616	1
ugpA_2		ABC transporter permease	616	616	1
proS		prolyl-tRNA synthetase	616	616	1
upp		uracil phosphoribosyltransferase	616	616	1
codY		GTP-sensing transcriptional pleiotropic repressor	616	616	1
lpdA		dihydrolipoyl dehydrogenase	616	616	1
guaB		inosine-5-monophosphate dehydrogenase	616	616	1
rplV		50S ribosomal protein L22	616	616	1
rluB		ribosomal large subunit pseudouridine synthase B	616	616	1
fabG		3-oxoacyl-ACP reductase	616	616	1
rpsB		30S ribosomal protein S2	616	616	1
saeR		response regulator	616	616	1
rpoZ		DNA-dependent RNA Polymerase, omega subunit	616	616	1
prsA_1		ribose-phosphate pyrophosphokinase	616	616	1
ldhA		L-lactate dehydrogenase 1	616	616	1
uppS		undecaprenyl pyrophosphate synthase	616	616	1
efp		Translation elongation factor P	616	616	1
group_6664		metallo-beta-lactamase superfamily protein 1	616	616	1
sufC		FeS assembly ATPase SufC	616	616	1
group_6666		DRTGG domain/CBS domain-containing protein	616	616	1
nrdD_2		ATP cone domain-containing protein	616	616	1
group_6668		membrane protein	616	616	1
ccpA_2		catabolite control protein	616	616	1
group_6670		NADH oxidase	616	616	1
sapB		putative Mg2+ transporter-C	616	616	1
ycjO_1		ABC transporter permease SP1689	616	616	1
fabD		ACP S-malonyltransferase	616	616	1
rpoA		DNA-directed RNA polymerase subunit alpha	616	616	1
group_6675		Domain of unknown function (DUF1858)	616	616	1
rpsP_2		30S ribosomal protein S16	616	616	1
group_6677		regulatory protein Spx	616	616	1
idnD		zinc-containing alcohol dehydrogenase	616	616	1
bacA		undecaprenol kinase	616	616	1
acpP_2		acyl carrier protein	616	616	1
pepC		aminopeptidase	616	616	1
coaBC_2		flavoprotein involved in panthothenate metabolism	616	616	1
tauA		ABC transportersubstrate-binding protein, nitrate/sulfonate/bicarbonate transport	616	616	1
rpmE		50S ribosomal protein L31	616	616	1
accB		acetyl-CoA carboxylase	616	616	1
glmM		phosphoglucosamine mutase	616	616	1
rpsN2		30S ribosomal protein S14	616	616	1
atpH		proton-translocating ATPase, F1 sector, delta-subunit	616	616	1
glmU		bifunctional N-acetylglucosamine-1-phosphate uridyltransferase/glucosamine-1-phosphate acetyltransferase	616	616	1
cvfB		s1 RNA binding domain protein	616	616	1
ribD		riboflavin biosynthesis protein RibD	616	616	1
rbgA		GTP-binding protein	616	616	1
glnA		glutamate-ammonia ligase	616	616	1
def_2		peptide deformylase	616	616	1
nadC		nicotinate-nucleotide pyrophosphorylase	616	616	1
gatA		glutamyl-tRNA(Gln) amidotransferase, A subunit	616	616	1
ecsA_2		ABC transporter ATP-binding protein	616	616	1
pcp_2		pyroglutamyl-peptidase I	616	616	1
group_6699		ABC transporter, transmembrane protein Vexp3	616	616	1
gidA_1		tRNA uridine 5-carboxymethylaminomethyl modification protein GidA	616	616	1
nagB		6-phosphogluconolactonase/Glucosamine-6- phosphate isomerase/deaminase	616	616	1
gyrB		DNA gyrase subunit B	616	616	1
hupB		DNA-binding protein HU 1	616	616	1
fabZ		(3R)-hydroxymyristoyl-ACP dehydratase	616	616	1
ptsH		Phosphotransferase system, phosphocarrier protein HPr	616	616	1
secG		membrane protein involved in protein export SecG	616	616	1
aspC1		aspartate aminotransferase	616	616	1
pepN		aminopeptidase N	616	616	1
act		pyruvate formate-lyase-activating enzyme	616	616	1
phoU_1		phosphate transport system regulatory protein PhoU	616	616	1
prfB		peptide chain release factor 2	616	616	1
tlyA		rRNA methylase	616	616	1
group_6713		ABC transporter substrate-binding protein	616	616	1
hit		protein hit	616	616	1
ribA		3,4-dihydroxy-2-butanone 4-phosphate synthase	616	616	1
ribH		6,7-dimethyl-8-ribityllumazine synthase	616	616	1
dut		deoxyuridine 5'-triphosphate nucleotidohydrolase	616	616	1
plsX		fatty acid/phospholipid synthesis protein	616	616	1
dltC		D-alanyl carrier protein DCP	616	616	1
rplJ		50S ribosomal protein L10	616	616	1
group_6721		lipoprotein, putative	616	616	1
group_6722		serine-type D-Ala-D-Ala carboxypeptidase	616	616	1
tkt2		transketolase	616	616	1
lspA		lipoprotein signal peptidase, signal peptidase type II	616	616	1
xerS		tyrosine recombinase	616	616	1
group_6726		integral membrane protein	616	616	1
fabM		enoyl-CoA hydratase	616	616	1
smpB		SsrA-binding protein	616	616	1
gmk		guanylate kinase	616	616	1
alaS		alanyl-tRNA synthetase	616	616	1
group_6731		peptidyl-prolyl cis-trans isomerase	616	616	1
amiD		peptide ABC transporter permease	616	616	1
rpsQ		SSU ribosomal protein S17p (S11e)	616	616	1
phoP		response regulator	616	616	1
lepA		GTP-binding protein LepA	616	616	1
group_6736		membrane associated protein	616	616	1
cdsA		phosphatidate cytidylyltransferase	616	616	1
xseB		exodeoxyribonuclease VII, small subunit	616	616	1
purN		phosphoribosylglycinamide formyltransferase	616	616	1
adcR		putative transcriptional repressor	616	616	1
yebC		glucose-1-phosphate adenylyl transferase	616	616	1
ftsH		cell-division protein	616	616	1
fepD_2		ferric iron ABC transporter membrane-spanning permease	616	616	1
clpC_2		ATP-dependent Clp protease, ATP-binding subunit	616	616	1
rpsR		SSU ribosomal protein S18p @ SSU ribosomal protein S18p, zinc-independent	616	616	1
rplW		50S ribosomal protein L23	616	616	1
yqfA		hlyIII superfamily protein	616	616	1
group_6748		S4 RNA-binding domain-containing protein	616	616	1
pstB2		ABC transporter, ATP-binding protein-phosphate transport, (Phosphate-transporting ATPase 2)	616	616	1
ftsE_2		cell division ATP-binding protein FtsE	616	616	1
atpF		proton-translocating ATPase, F0 sector, subunit b	616	616	1
rpsO_1		30S ribosomal protein S15	616	616	1
purC		phosphoribosylaminoimidazole-succinocarboxamide synthetase	616	616	1
ykoE		cobalt ABC transporter permease	616	616	1
yjbM		GTP pyrophosphokinase	616	616	1
hexB		DNA mismatch repair protein hexB	616	616	1
rpmC		50S ribosomal protein L29	616	616	1
gpi		glucose-6-phosphate isomerase	616	616	1
pbp1B		penicillin-binding protein 1B	616	616	1
yvcJ		P-loop-containing kinase	616	616	1
bgaC		beta-galactosidase 3	616	616	1
group_6762		integral membrane protein	616	616	1
dnaX		DNA polymerase III subunits gamma and tau	616	616	1
lysS		lysyl-tRNA synthetase	616	616	1
psaC		manganese ABC transporter permease	616	616	1
lacA		galactose-6-phosphate isomerase subunit LacA	616	616	1
group_6767		KH domain-containing protein	616	616	1
msrC		GAF domain-containing protein	616	616	1
group_6769		O-Antigen Polymerase family	616	616	1
rimM		16S_rRNA processing protein RimM	616	616	1
holA		DNA polymerase III, delta subunit	616	616	1
lgt		prolipoprotein diacylglyceryl transferase	616	616	1
rpmA		LSU ribosomal protein L27p	616	616	1
rpsL		SSU ribosomal protein S12p (S23e)	616	616	1
ribE		riboflavin synthase subunit alpha	616	616	1
group_6776		ribosome-associated protein	616	616	1
spsB		signal peptidase I	616	616	1
rpsS		30S ribosomal protein S19	616	616	1
dinG		ATP-dependent helicase DinG	616	616	1
ftsW		cell division protein FtsW	616	616	1
parC		topoisomerase IV subunit A, ParC	616	616	1
group_6782		family protein	616	616	1
licD1		phosphorylcholine transferase LicD1	616	616	1
speE		spermidine synthase	616	616	1
infA		translation initiation factor IF-1	616	616	1
comEB		dCMP deaminase	616	616	1
dsbD_1		cytochrome c-type biogenesis protein	616	616	1
nusG		transcription antitermination protein NusG	616	616	1
murI		glutamate racemase, COG0796	616	616	1
folP		dihydropteroate synthase	616	616	1
rplF		50S ribosomal protein L6	616	616	1
group_6791		UDP-N-acetylmuramyl tripeptide synthetase, Mur ligase	616	616	1
accC		acetyl-CoA carboxylase biotin carboxylase subunit	616	616	1
purF		amidophosphoribosyltransferase	616	616	1
group_6794		transcriptional regulator	616	616	1
fruA		PTS system, fructose specific IIBC component	616	616	1
pepQ		X-Pro dipeptidase	616	616	1
yigZ		Xaa-Pro dipeptidase	616	616	1
tauB		nitrate/sulfonate/bicarbonate ABC transporter ATP-binding protein	616	616	1
ulaD		3-keto-L-gulonate-6-phosphate decarboxylase	616	616	1
pksG		hydroxymethylglutaryl-CoA synthase	616	616	1
group_6801		competence-induced protein Ccs50	616	616	1
macB_4		ABC transporter ATP-binding protein	616	616	1
engB		ribosome biogenesis GTP-binding protein YsxC	616	616	1
tpx		thiol peroxidase	616	616	1
ftsX		cell division ABC transporter permease FtsX	616	616	1
lacF_2		PTS system lactose-specific transporter subunit IIA	616	616	1
rlmL		N-6 adenine-specific DNA methylase	616	616	1
group_6808		hypothetical protein	616	616	1
group_6809		lipoprotein, putative	616	616	1
adcC		ATP-binding protein, Mn	616	616	1
cotS		aminoglycoside phosphotransferase	616	616	1
rpsI		SSU ribosomal protein S9p (S16e)	616	616	1
mglC		sugar ABC transporter permease	616	616	1
tcyN		aspartate/glutamate ABC transporter ATP-binding protein	616	616	1
group_6815		CBS domain containing protein	616	616	1
sodA		superoxide dismutase	616	616	1
ydjZ		SNARE associated Golgi protein	616	616	1
rnz		hydrolase	616	616	1
trxA_3		thioredoxin reductase	616	616	1
group_6820		putative extracellular protein	616	616	1
glpO		alpha-glycerophosphate oxidase	616	616	1
groEL		chaperone GroEL	616	616	1
rpsU		30S ribosomal protein S21	616	616	1
aspC		putative aminotransferase AlaT	616	616	1
pyrE		orotate phosphoribosyltransferase	616	616	1
tsf		elongation factor Ts	616	616	1
trxA_2		thioredoxin	616	616	1
rplT		LSU ribosomal protein L20p	616	616	1
araD		L-ribulose 5-phosphate 4-epimerase	616	616	1
glcK		glucokinase	616	616	1
metQ		ABC transporter substrate-binding lipoprotein	616	616	1
pstB3_1		phosphate transporter ATP-binding protein	616	616	1
pepP		aminopeptidase P	616	616	1
fsaA		fructose-6-phosphate aldolase	616	616	1
aspS		aspartyl-tRNA synthetase (aspartate-tRNA ligase)	616	616	1
frr		ribosome-recycling factor	616	616	1
lacR		lactose phosphotransferase system repressor	616	616	1
group_6841		protein YdcD	616	616	1
group_6842		metal-sulfur cluster biosynthesis protein	616	616	1
iscS_2		aminotransferase class-V	616	616	1
cshA_2		ATP-dependent RNA helicase	616	616	1
group_6845		integral membrane protein	616	616	1
regX3		VncR, response regulator	616	616	1
murD		MurD D-glutamic acid adding enzyme	616	616	1
pepXP		x-prolyl-dipeptidyl aminopeptidase	616	616	1
pabA		anthranilate synthase component II (glutamine amido-transferase)	616	616	1
spxA_2		ArsC family protein	616	616	1
eep		metallo protease	616	616	1
tdcF		endoribonuclease L-PSP	616	616	1
aroD		3-dehydroquinate dehydratase, (3-dehydroquinase) (type I DHQase)	616	616	1
dapD		2,3,4,5-tetrahydropyridine-2-carboxylate N-succinyltransferase	616	616	1
era		GTP-binding protein Era	616	616	1
rpmB		LSU ribosomal protein L28p	616	616	1
tauC		ABC transporter permease, nitrate/sulfonate/bicarbonate transport	616	616	1
luxS		S-ribosylhomocysteinase	616	616	1
greA		transcription elongation factor GreA	616	616	1
group_6860		ribosomal protein	616	616	1
rpe		ribulose-phosphate 3-epimerase	616	616	1
ribU		riboflavin transporter	616	616	1
mutX_1		Mutator mutT protein	616	616	1
pth		peptidyl-tRNA hydrolase	616	616	1
group_6865		general stress protein, Gls24 family	616	616	1
yclQ		iron-compound ABC transporter iron-compound-binding protein	616	616	1
yhhT_1		transport protein	616	616	1
degA_1		transcriptional regulator	616	616	1
group_6869		thioredoxin	616	616	1
yxeN		aspartate/glutamate ABC transporter permease	616	616	1
tehB		tellurite resistance protein TehB	616	616	1
mrnC		RIBOc superfamily protein	616	616	1
group_6873		domain of unknown function protein	616	616	1
cysE		serine O-acetyltransferase	616	616	1
yesO_2		ABC transporter, sugar transporter, sugar binding lipoprotein-N-acetylneuraminate-binding protein	616	616	1
gltX		nondiscriminating glutamyl-tRNA synthetase	616	616	1
lolD_2		ABC transporter, ATP-binding protein Vexp2	616	616	1
group_6878		membrane protein	616	616	1
mutS2		mismatch repair ATPase (MutS family)	616	616	1
tlyC		CBS domain membrane protein	616	616	1
group_6881		type II secretory pathway, pseudopilin PulG	616	616	1
coaA		pantothenate kinase	616	616	1
dus		NifR3 family TIM-barrel protein	616	616	1
cls		cardiolipin synthase	616	616	1
secE		preprotein translocase secE component, COG0690	616	616	1
pbpX		penicillin-binding protein 2X	616	616	1
cglC		competence protein ComGC	616	616	1
murF		UDP-N-acetylmuramoylalanyl-D-glutamyl-2, 6-diaminopimelate--D-alanyl-D-alanyl ligase	616	616	1
group_976		cell wall surface anchor family protein	616	616	1
group_1264		Protein of unknown function (DUF2812)	615	615	1
group_1435		FucA	615	615	1
group_1466		hypothetical protein	615	615	1
gpo		gluthatione peroxidase	615	615	1
phtE-truncation		pneumococcal histidine triad protein E	615	615	1
iscS_1		class-V aminotransferase	615	615	1
group_2000		membrane protein	615	615	1
group_2009		membrane protein	615	615	1
group_2035		LysM domain-containing protein	615	615	1
group_2117		hypothetical protein	615	615	1
group_2142		addiction module antitoxin, RelB/DinJ family	615	615	1
group_2172		putative nucleotidyltransferase	615	615	1
group_2179		protein LacX, plasmid	615	615	1
comC		competence stimulating peptide 2	615	615	1
kdtB		phosphopantetheine adenylyltransferase	615	615	1
gidA_2		tRNA (uracil-5-)-methyltransferase Gid	615	615	1
group_2659		hypothetical protein	615	615	1
group_2667		phosphatase	615	615	1
group_2688		putative flavoprotein	615	615	1
femX		serine/alanine-adding enzyme MurM	615	615	1
group_2727		transcriptional regulator	615	615	1
group_2728		putative uncharacterized conserved secreted protein	615	615	1
valS		valyl-tRNA synthetase	615	615	1
group_2857		hemerythrin HHE cation binding domain subfamily	615	615	1
group_2858		CAAX amino terminal protease family protein	615	615	1
trmE		tRNA modification GTPase TrmE	615	615	1
vraR_2		response regulator	615	615	1
rsmC		16S RNA G1207 methylase RsmC	615	615	1
group_2954		VanZ family protein	615	615	1
group_3116		HAD superfamily hydrolase	615	615	1
group_3129		NIF3 (NGG1p interacting factor 3) family protein	615	615	1
dnaG		DNA primase	615	615	1
divIVA		cell division protein DivIVA	615	615	1
group_3349		zinc-dependent protease	615	615	1
comB		competence factor transport protein ComB	615	615	1
cotSA		glycosyl transferase	615	615	1
gapN		NADP-dependent glyceraldehyde-3-phosphate dehydrogenase	615	615	1
cutC		copper homeostasis protein	615	615	1
smf		DNA processing protein DprA	615	615	1
group_3467		flavoprotein	615	615	1
deoC		deoxyribose-phosphate aldolase	615	615	1
thiE_2		thiamine-phosphate pyrophosphorylase	615	615	1
thiM_2		hydroxyethylthiazole kinase	615	615	1
group_3539		hypothetical protein	615	615	1
group_3547		restriction endonuclease R.XbaI	615	615	1
group_3809		Uncharacterized protein conserved in bacteria	615	615	1
pulA_2		pullulanase	615	615	1
xylH		4-oxalocrotonate tautomerase	615	615	1
cmk		cytidylate kinase	615	615	1
deoR		DeoR family transcriptional regulator	615	615	1
group_3919		FIG01114947: hypothetical protein	615	615	1
ycjP_2		ABC transporter permease SP1688	615	615	1
group_4210		pneumococcal vaccine antigen A	615	615	1
apt		adenine phosphoribosyltransferase	615	615	1
yidA_3		Cof family protein	615	615	1
ilvE		branched-chain amino acid aminotransferase	615	615	1
group_4367		branched-chain amino acid aminotransferase	615	615	1
ybaN		3-isopropylmalate dehydrogenase	615	615	1
phnA		phnA protein	615	615	1
ppnK1		putative sugar kinase	615	615	1
obg		GTP-binding protein	615	615	1
mvaA		3-hydroxy-3-methylglutaryl-coenzyme a reductase	615	615	1
group_4515	ycjP_2	ABC transporter-sugar transport, N-acetylneuraminate transport system permease	615	615	1
vncS		VncS histidine kinase TCS10	615	615	1
tenA_2		transcriptional regulator, TENA/THI-4 family protein	615	615	1
group_4539		FIG01114027: hypothetical protein	615	615	1
group_4763		UPF0210 protein SSU05	615	615	1
atxA		transcriptional activator	615	615	1
yibN		rhodanese family protein	615	615	1
group_4978		hypothetical cytosolic protein	615	615	1
group_4983		hypothetical protein	615	615	1
lguL		lactoylglutathione lyase	615	615	1
group_4988		putative metalloprotease	615	615	1
group_4989		DNA-binding protein	615	615	1
rplU		50S ribosomal protein L21	615	615	1
glyQ		glycyl-tRNA synthetase alpha subunit	615	615	1
sdaB		putative L-serine dehydratase beta subunit	615	615	1
rplR		50S ribosomal protein L18	615	615	1
fabH		3-oxoacyl-ACP synthase III	615	615	1
group_5024		cytosolic protein	615	615	1
group_5026		hypothetical protein	615	615	1
ykuJ		FIG01114188: hypothetical protein	615	615	1
rodA		RodA	615	615	1
srtA		sortase SrtA	615	615	1
lytB_1		choline binding protein	615	615	1
yycF		DNA-binding response regulator	615	615	1
group_885	ydaF_4	acetyltransferase, gnat family	615	615	1
lytA_1		choline binding protein D	614	614	1
aroL		prephenate dehydratase	614	614	1
group_2305		degenerate transposase	614	614	1
artQ_2		amino acid ABC transporter permease	614	614	1
kstR2		TetR family transcriptional regulator	614	614	1
lplA		lipoate protein ligase A	614	614	1
aliA		oligopeptide ABC transporter oligopeptide-binding protein AliA	614	614	1
group_2925		hypothetical protein	614	614	1
yfnB		HAD superfamily hydrolase	614	614	1
group_3297		ATPase component of ABC transporter with duplicated ATPase domains	614	614	1
cmtB		transcriptional regulator, BglG family	614	614	1
uvrA		excinuclease ABC subunit A	614	614	1
ply_1		pneumolysin	614	614	1
ilvD		dihydroxy-acid dehydratase	614	614	1
group_3937		rhodanese-related sulfurtransferase	614	614	1
czcD		cation efflux system protein	614	614	1
pnuC		transporter	614	614	1
group_4344		carbon-nitrogen hydrolase family protein	614	614	1
mutY		A/G-specific adenine glycosylase	614	614	1
adhR		MerR family transcriptional regulator	614	614	1
rplM		50S ribosomal protein L13	614	614	1
sigA		RNA polymerase sigma factor RpoD	614	614	1
qmcA		spfh domain/band 7 family	614	614	1
group_944		nuclease family transposase	614	614	1
dhfR		dihydrofolate reductase	613	613	1
group_2065		Uncharacterized conserved protein	613	613	1
blpZ		immunity protein BlpZ	613	613	1
group_2323		competence protein ComGF	613	613	1
group_2687		excreted peptide	613	613	1
tenA_1		transcriptional activator TenA, TENA/THI-4 family protein	613	613	1
ulaG		putative L-ascorbate-6-phosphate lactonase UlaG	613	613	1
group_3109		hypothetical protein	613	613	1
group_3113		hypothetical protein	613	613	1
xlyA		LysM domain protein	613	613	1
tabA_2		beta-galactosidase subunit beta	613	613	1
ybaK		regulatory protein	613	613	1
group_3465		lipoprotein, putative	613	613	1
csd		class-V aminotransferase	613	613	1
yjbK		adenylate cyclase	613	613	1
yecD_1		isochorismatase family protein	613	613	1
ubiE		methyltransferase small domain superfamily	612	612	1
licR		BglG family transcriptional regulator	612	612	1
group_2001	ecsA_2	Na+ ABC transporter ATP-binding protein	612	612	1
group_2320		acetyltransferase	612	612	1
ulaA_1		PTS system ascorbate-specific transporter subunit IIC	612	612	1
deoA		thymidine phosphorylase	612	612	1
group_2883		GtrA-like protein	612	612	1
livH		branched-chain amino acid ABC transporter permease	612	612	1
comE		response regulator	612	612	1
misCA		oxaA1	612	612	1
glpK		glycerol kinase	612	612	1
licT		transcription antiterminator LicT	612	612	1
group_3752		recombination regulator RecX	612	612	1
glgA		glycogen synthase	612	612	1
ftsL		cell division protein FtsL	612	612	1
pbp2a		penicillin-binding protein 2A	612	612	1
group_5028		membrane protein	612	612	1
proS_1		hypothetical protein ProS	611	611	1
group_1979		IS1193, transposase, ISL3 family	611	611	1
udk_1		phosphoribulokinase / Uridine kinase family	611	611	1
pppA		type 4 prepilin peptidase	611	611	1
group_2472		hypothetical cytosolic protein	611	611	1
group_2600		glycosyltransferase involved in cell wall biogenesis	611	611	1
group_2930		ABC transporter, membrane-spanning permease	611	611	1
yfnA		amino acid permease family protein	611	611	1
rsuA1		ribosomal small subunit pseudouridine synthase A	611	611	1
norM		mate efflux family protein	611	611	1
yafQ		RelE/StbE family addiction module toxin	611	611	1
group_4461	polC_2	DNA polymerase III PolC	611	611	1
strH_1		beta-N-acetylhexosaminidase	610	610	1
bltD		GNAT family acetyltransferase	610	610	1
thiD		phosphomethylpyrimidine kinase	610	610	1
deoD_1		phosphorylase Pnp/Udp family protein	610	610	1
group_4377		type I restriction-modification system M protein	610	610	1
group_4509		hypothetical protein	610	610	1
group_4545		seryl-tRNA synthetase family protein	610	610	1
pabB		chorismate binding enzyme para-aminobenzoate synthetase	609	609	1
group_2507		twin-arginine translocation pathway signal	609	609	1
group_2710		hypothetical protein	609	609	1
group_2885		extracellular protein	609	609	1
group_3433		fibronectin/fibrinogen binding protein	609	609	1
cysA		ABC transporter ATP-binding protein	609	609	1
nrdD_1		anaerobic ribonucleotide reductase	609	609	1
gmuR		GntR family transcriptional regulator	609	609	1
ydcU		iron ABC transporter membrane-spanning permease	609	609	1
lytB_2		endo-beta-N-acetylglucosaminidase	608	608	1
rlmCD_1		23S rRNA (uracil-5-)-methyltransferase RumA	608	608	1
group_2040		MarR family transcriptional regulator	608	608	1
uvrC		excinuclease, subunit C	608	608	1
rafG		sugar ABC transporter permease	608	608	1
dgkA		diacylglycerol kinase	608	608	1
rafF		sugar ABC transporter permease	608	608	1
group_696		ABC transporter membrane protein	608	608	1
group_752		Ser/Thr protein phosphatase family protein	608	608	1
vraS		histidine kinase	607	607	1
treP		trehalose PTS system, IIABC components	607	607	1
tktC		transketolase c-terminal section	607	607	1
bcrC		membrane-associated phospholipid phosphatase	607	607	1
group_2854		transcriptional repressor	607	607	1
xpt		xanthine phosphoribosyltransferase	607	607	1
tetA		multidrug resistance protein MdtG	607	607	1
group_3205		lipoprotein	607	607	1
azr_1		flavin reductase	607	607	1
group_3540		metal-dependent hydrolase superfamily protein	607	607	1
prfA		peptide chain release factor 1	607	607	1
group_1121		integral membrane protein	606	606	1
yjaB		acetyltransferase, gnat family	606	606	1
group_1302		ABC-type transport system involved in multi-copper enzyme maturation, permease component	606	606	1
queF		7-cyano-7-deazaguanine reductase	606	606	1
group_1446		sensor histidine kinase	606	606	1
kpsT		ABC transporter ATP-binding protein	606	606	1
group_1678		ABC transporter permease	606	606	1
group_2942		hypothetical protein	606	606	1
group_3036		endo-alpha-N-acetylgalactosaminidase	606	606	1
sacA		sucrose-6-phosphate hydrolase	606	606	1
group_3172		major facilitator superfamily permease	606	606	1
mro		aldose 1-epimerase	606	606	1
copA		P-type ATPase-metal/cation transporter	606	606	1
ftsE_1		antimicrobial peptide ABC transporter ATPase	606	606	1
regR		sugar binding transcriptional regulator RegR	606	606	1
fruB		fructose-1-phosphate kinase	606	606	1
yycG		signal transduction histidine kinase	606	606	1
phoB		DNA-binding response regulator	606	606	1
yqgN		5-formyltetrahydrofolate cyclo-ligase	605	605	1
group_1508		oligohyaluronate lyase	605	605	1
group_1885		integral membrane protein	605	605	1
group_19		N-ethylammeline chlorohydrolase	605	605	1
group_2299		preprotein translocase subunit YajC	605	605	1
cibA		excreted peptide	605	605	1
group_3131		bacteriocin-type signal sequence domain-containing protein	605	605	1
group_3482		permease	605	605	1
adhB		alcohol dehydrogenase	605	605	1
dapE		deacylase	605	605	1
dgoA		keto-hydroxyglutarate-aldolase/keto-deoxy- phosphogluconate aldolase	605	605	1
iolC		carbohydrate kinase, PfkB family	605	605	1
group_3892		galactose-6-phosphate isomerase subunit LacB	605	605	1
manX		PTS system sugar-specific transporter subunit EII	605	605	1
ugl		glucuronyl hydrolase	605	605	1
group_3983		ArcT	605	605	1
levE_1		N-acetylgalactosamine-specific phosphotransferase EIIB	605	605	1
gno		gluconate 5-dehydrogenase	605	605	1
agaC		PTS system, N-acetylgalactosamine-specific IIC component	605	605	1
group_5042		C4-dicarboxylate anaerobic carrier, arginine transporter	605	605	1
arcC		carbamate kinase	605	605	1
arcB		ornithine carbamoyltransferase	605	605	1
arcA		arginine deiminase	605	605	1
lacZ		beta-galactosidase	604	604	1
IS861-truncation		degenerate transposase (orf1)	604	604	1
tdk		thymidine kinase	604	604	1
group_3134		putative integral membrane protein	604	604	1
rsmB		rRNA-specific 5-methylcytidine transferase	604	604	1
yusV		ferric enterobactin transport ATP-binding protein FepC	604	604	1
group_4571		hypothetical protein	604	604	1
group_4998		ferredoxin	604	604	1
group_596		CapA domain-containing protein	604	604	1
group_1534		mutT/nudix family protein	603	603	1
yetF		putative membrane protein yetF	603	603	1
group_1895		hypothetical protein	603	603	1
ohrR		MarR family transcriptional regulator	603	603	1
pphA		serine/threonine protein phosphatase	603	603	1
group_2744		sphingosine kinase	602	602	1
manZ_2		PTS system transporter subunit IID	602	602	1
group_3848		hypothetical protein	602	602	1
fepD_1		iron-siderophore binding lipoprotein	602	602	1
group_1402		hypothetical protein	601	601	1
yheI_1		ABC transporter ATP-binding protein/permease	601	601	1
group_1746		O-acetylhomoserine sulfhydrylase	601	601	1
bglK_2		ROK family protein	601	601	1
cbiO		cobalt ABC transporter ATP-binding protein	601	601	1
group_2855		hypothetical protein	601	601	1
group_3225		zinc-dependent protease	601	601	1
nhaK		Na+/H+ antiporter	601	601	1
group_3473		putative transcriptional regulator	601	601	1
group_3508		hypothetical protein	601	601	1
group_4506		ABC transporter ATP-binding protein	601	601	1
yfhA		iron ABC transporter membrane-spanning permease	601	601	1
group_1390		caax amino protease family protein	600	600	1
yheS_2		ABC transporter ATP-binding protein	600	600	1
rny		putative HD superfamily hydrolase	600	600	1
group_3578		hydrolase	600	600	1
graR		DNA-binding response regulator	600	600	1
group_2083		putative SNF-family helicase	599	599	1
lacG_2		6-phospho-beta-galactosidase	599	599	1
group_3962		ABC transporter ATP-binding protein	599	599	1
blpH		BlpH histidine kinase TCS13	598	598	1
group_1882		hypothetical protein	598	598	1
group_2037		transcriptional regulator	598	598	1
murC		UDP-N-acetylmuramate-alanine ligase	598	598	1
group_1898		hypothetical protein	597	597	1
group_2834		membrane protein	597	597	1
rrmA		23S_rRNA m1G745 methyltransferase	597	597	1
group_1655		hypothetical protein	596	596	1
group_2145		cell wall surface anchor family protein	596	596	1
group_2460		lysophospholipase l1-like esterase	596	596	1
graS		histidine kinase	596	596	1
glpF		glycerol uptake facilitator protein	596	596	1
ply_2		pneumolysin	595	595	1
aqpZ2		aquaporin Z-water channel protein	595	595	1
cinA2		competence damage-inducible protein A	594	594	1
rebM		methyltransferase type 11	594	594	1
lacT		transcription antiterminator LacT	593	593	1
group_1388	ecsA_4	ABC transporter ATP-binding protein	592	592	1
group_2280		lactoylglutathione lyase	592	592	1
pulA_1		pullulanase	592	592	1
hemH		protoheme ferro-lyase	591	591	1
group_4468		hypothetical protein	591	591	1
rlmN		ribosomal RNA large subunit methyltransferase N	590	590	1
group_1680		adenylosuccinate lyase	590	590	1
sga		hexulose-6-phosphate isomerase	590	590	1
pstS_2		phosphate-binding protein PstS 1	590	590	1
group_3985		hypothetical protein	590	590	1
group_4331		transcriptional regulator, MarR family	590	590	1
mglA		ABC transporter ATP-binding protein	589	589	1
group_793		caax amino protease family protein	589	589	1
cpsB		tyrosine-protein phosphatase CpsB	589	589	1
group_2511		integral membrane protein	588	588	1
group_2882		ISSpo8 transposase	588	588	1
group_1192		MccC family protein	587	587	1
yjjK		ABC transporter ATP-binding protein	587	587	1
group_3503		hypothetical protein	587	587	1
yhfQ		iron ABC transporter substrate-binding protein	587	587	1
group_1255		Predicted membrane protein	586	586	1
group_2271		transposase, IS1380-Spn1 related, truncation	586	586	1
group_2867		membrane protein	586	586	1
ydcV		spermidine/putrescine ABC transporter permease	586	586	1
metI		cystathionine gamma-synthase	586	586	1
group_1291		membrane protein	585	585	1
rggD		transcriptional regulator MutR	585	585	1
cglB		competence protein	585	585	1
group_2900		filamentation induced by cAMP protein fic	585	585	1
hpdB		formate acetyltransferase 3	585	585	1
group_3608		membrane protein	585	585	1
nanE2		N-acetylmannosamine-6-phosphate 2-epimerase 2 (ManNAc-6-P epimerase 2)	585	585	1
group_2695		30S ribosomal protein S15	584	584	1
group_1243		hypothetical protein	583	583	1
cglA		competence protein	583	583	1
group_688		phage infection protein	583	583	1
rggD_1		putative transcriptional regulator	582	582	1
scrK		fructokinase	582	582	1
group_411		transposase	582	582	1
group_1693		ABC transporter ATPase	581	581	1
group_1883		hypothetical protein	581	581	1
group_2463		sortase-like acyltransferase	581	581	1
group_1120		hypothetical protein	580	580	1
group_1935		hypothetical protein	580	580	1
ndoR		oxidoreductase	580	580	1
pyrD		dihydroorotate dehydrogenase 1B	580	580	1
flaR		topology modulation protein	579	579	1
group_1595		competence-induced protein Ccs4	579	579	1
gmuD_2		glycosyl hydrolase family protein	579	579	1
patB		MalY, bifunctional PLP-dependent enzyme	579	579	1
group_434	lytA_1	autolysin	579	579	1
group_16	mtaD	chlorohydrolase	578	578	1
xerD_3		integrase	578	578	1
metA		homoserine O-succinyltransferase	578	578	1
group_3781		FIG01115027: hypothetical protein	578	578	1
group_1968		GNAT family acetyltransferase	577	577	1
lytC		1,4-beta-N-acetylmuramidase	577	577	1
group_2319		Preprotein translocase subunit SecB	577	577	1
group_2640		ABC transporter substrate-binding protein	577	577	1
group_2975		site-specific DNA recombinase	577	577	1
ptsG_1		PTS system transporter subunit IIBC	577	577	1
group_1505		truncated IS200 family transposase	576	576	1
glnQ_2		ABC transporter ATP-binding protein	576	576	1
gtfA		sucrose phosphorylase	576	576	1
group_1719		alpha/beta hydrolase related protein	575	575	1
afr		Gfo/Idh/MocA family oxidoreductase	575	575	1
group_4994		ketol-acid reductoisomerase	575	575	1
gpmA_2		phosphoglycerate mutase	574	574	1
group_3696		DHH family protein	574	574	1
group_2649		competence protein	573	573	1
feuB		iron-compound ABC transporter permease	573	573	1
group_1548		ABC transporter, membrane-spanning protein	571	571	1
group_1933		caax amino protease family protein	571	571	1
group_2932		ABC transporter substrate-binding protein	571	571	1
mreD		rod shape-determining protein MreD	570	570	1
group_2306		membrane protein	569	569	1
mutX_3		MutT/nudix family protein	569	569	1
rhaS		Msm operon regulatory protein	568	568	1
group_825	artM_1	amino acid ABC transporter ATP-binding protein	568	568	1
group_1265		ABC transporter ATP-binding protein	566	566	1
group_1961		surface anchored protein	566	566	1
ypsA		UPF0398 protein SSU05	566	566	1
group_2691		SprT family protein	566	566	1
cbp9		choline binding protein C	566	566	1
group_1062		Nicotinamide mononucleotide transporter	564	564	1
lytB_3		choline binding protein E CbpE	563	563	1
kfoC_1		glycosyltransferase	562	562	1
thiQ		ABC transporter ATP-binding protein	562	562	1
gmuC_1		PTS system system cellobiose-specific transporter subunit IIC	562	562	1
group_1989		caax amino protease family protein	561	561	1
galE_2		putative UDP-glucose 4-epimerase	561	561	1
group_1750	msbA_1	multidrug resistance protein 3	559	559	1
group_2199		macrolide efflux ABC transporter membrane-spanning permease	559	559	1
serB		phosphoserine phosphatase	559	559	1
pdxK		phosphomethylpyrimidine kinase	559	559	1
adhP		alcohol dehydrogenase	558	558	1
ABC-NBD-truncation		ABC transporter, ATP-binding protein, multidrug export	558	558	1
dinF		damage inducible DinF protein	557	557	1
clpX		ATP-dependent Clp protease, ATP-binding subunit ClpX	557	557	1
yhbU_1		U32 family peptidase	557	557	1
cysW		iron ABC transporter permease	556	556	1
group_2325		bacteriocin-associated integral membrane protein	556	556	1
group_2446		hypothetical protein	556	556	1
lolD_1		ABC transporter ATP-binding protein	556	556	1
pyrP		uracil permease	556	556	1
group_3500		hydrolase	556	556	1

## Sheet: Southampton
Gene	Non-unique Gene name	Annotation	No. isolates	No. sequences	Avg sequences per isolate
cglD		competence protein CglD	516	516	1
group_1124		multidrug ABC transporter permease	516	516	1
yjaB		acetyltransferase, gnat family	516	516	1
group_1149	ydaF_2	acetyltransferase, gnat family	516	516	1
pbpX		penicillin-binding protein 2X	516	516	1
group_1191		mutT/nudix family protein	516	516	1
vanYb		carboxypeptidase	516	516	1
folP		dihydropteroate synthase	516	516	1
yqgN		5-formyltetrahydrofolate cyclo-ligase	516	516	1
group_1414		Protein of unknown function (DUF2812)	516	516	1
group_1524		membrane protein	516	516	1
ftsY		cell division protein FtsY	516	516	1
murF		UDP-N-acetylmuramoylalanyl-D-glutamyl-2, 6-diaminopimelate--D-alanyl-D-alanyl ligase	516	516	1
sulB		dihydrofolate synthetase	516	516	1
group_1718		acetyltransferase	516	516	1
group_1731		Uncharacterized conserved protein	516	516	1
group_1737		hypothetical protein	516	516	1
thrC		threonine synthase	516	516	1
group_1821		phosphomevalonate kinase	516	516	1
divIB		cell division septal protein	516	516	1
group_1887		late competence protein ComGG	516	516	1
group_1899		phosphohydrolase	516	516	1
group_1911		putative Fe-S oxidoreductase	516	516	1
sarA_2		extracellular oligopeptide-binding protein	516	516	1
leuD		3-isopropylmalate dehydratase small subunit	516	516	1
rimN		Sua5/YciO/YrdC family protein	516	516	1
purK		phosphoribosylaminoimidazole carboxylase ATPase subunit	516	516	1
bglK_2		ROK family protein	516	516	1
group_2056		putative nucleotidyltransferase	516	516	1
rsmE		16S ribosomal RNA methyltransferase RsmE	516	516	1
prmA		ribosomal protein methyltransferase	516	516	1
group_2094		hypothetical protein	516	516	1
group_2095		acetyltransferase	516	516	1
group_2096		chorismate mutase/prephenate dehydratase	516	516	1
yidD		alpha-hemolysin family protein	516	516	1
group_2101		hypothetical protein	516	516	1
mraY		UDP-phosphate-UDP-MurNAc-pentapeptide phospho-MurNAc-pentapeptide transferase	516	516	1
ywnH		acetyltransferase	516	516	1
group_2162		preprotein translocase subunit YajC	516	516	1
sapR		sakacin A production response regulator	516	516	1
spiR1		regulatory protein, single domain response regulator	516	516	1
ypmB		peptidase propeptide and ypeb domain-containing protein	516	516	1
hemK		protein-(glutamine-N5) methyltransferase, release factor-specific	516	516	1
rexA		ATP-dependent exoDNAse subunit beta	516	516	1
lytA_4		choline binding protein	516	516	1
sulD		bifunctional folate synthesis protein	516	516	1
group_2332		competence protein ComGF	516	516	1
group_2363		GNAT family acetyltransferase	516	516	1
thiM_1		hydroxyethylthiazole kinase	516	516	1
group_2383		putative histone acetyltransferase	516	516	1
group_2390		membrane protein	516	516	1
galT		galactose-1-phosphate uridylyltransferase	516	516	1
group_2466		transcriptional regulator	516	516	1
group_2467		hypothetical protein	516	516	1
leuS		leucyl-tRNA synthetase	516	516	1
group_2500		involved in transformation	516	516	1
rexB		exonuclease RexB	516	516	1
group_2505		hypothetical protein	516	516	1
group_2514		putative uncharacterized conserved secreted protein	516	516	1
group_2515		NIF3 (NGG1p interacting factor 3) family protein	516	516	1
trmK		Bcl-2 family protein	516	516	1
thiN		thiamine pyrophosphokinase	516	516	1
nifU		nifU family protein	516	516	1
rnhC		ribonuclease HIII	516	516	1
ykoD_1		cobalt or other cation ABC transporter ATP-binding protein	516	516	1
rsuA		ribosomal small subunit pseudouridine synthase A	516	516	1
pbp1A		penicillin-binding protein 1A	516	516	1
niaX		membrane protein	516	516	1
niaR		transcriptional regulator	516	516	1
group_2550		hypothetical protein	516	516	1
dsbD_2		cytochrome c-type biogenesis protein CcdA	516	516	1
group_2556		ABC transporter substrate-binding protein	516	516	1
proA		gamma-glutamyl phosphate reductase	516	516	1
pbp2B		penicillin-binding protein 2B	516	516	1
murE		UDP-N-acetylmuramyl tripeptide synthase MurE	516	516	1
yjjK		ATPase component of ABC transporter with duplicated ATPase domains	516	516	1
dhfR		dihydrofolate reductase	516	516	1
dps		DPS family peroxide resistance protein	516	516	1
group_2665		addiction module antitoxin, RelB/DinJ family	516	516	1
acpP_1		acyl carrier protein	516	516	1
group_2670		Uncharacterized conserved protein	516	516	1
tag		DNA-3-methyladenine glycosylase I	516	516	1
group_2674		response regulator	516	516	1
group_2679		glycosyl hydrolase family 20 (GH20) protein	516	516	1
group_2687		Lin0147	516	516	1
group_2688		transcriptional regulator	516	516	1
folD		FolD bifunctional protein; includes: methylenetetrahydrofolate dehydrogenase, methenyltetrahydrofolate cyclohydrolase	516	516	1
malA		malA-protein	516	516	1
group_2699		membrane protein	516	516	1
group_2700		FIG01114729: hypothetical protein	516	516	1
recX		regulatory protein RecX	516	516	1
group_2714		rhodanese-related sulfurtransferase	516	516	1
group_2719		hypothetical protein	516	516	1
group_2729		FIG01116978: hypothetical protein	516	516	1
group_2736		membrane protein	516	516	1
yfnA		amino acid permease family protein	516	516	1
dnaG		DNA primase	516	516	1
dexB		glucan 1,6-alpha-glucosidase	516	516	1
tdk		thymidine kinase	516	516	1
proC		pyrroline-5-carboxylate reductase	516	516	1
ppc		phosphoenolpyruvate carboxylase	516	516	1
gmuD_2		glycosyl hydrolase family protein	516	516	1
group_2927		adenine-specific methyltransferase	516	516	1
treR		trehalose operon repressor	516	516	1
group_2949		CsbD-like protein	516	516	1
yidA_1		Cof family protein	516	516	1
folC		dihydrofolate synthetase	516	516	1
group_2963		regulatory protein	516	516	1
PTS-EII_1		phosphotransferase system sugar-specific EII component	516	516	1
tyrC		prephenate dehydrogenase	516	516	1
pgmA		phosphoglucomutase	516	516	1
group_2971		FIG014356: hypothetical protein	516	516	1
pheT_1		phenylalanyl-tRNA synthetase, beta subunit	516	516	1
ydfG		3-oxoacyl-ACP reductase	516	516	1
groES		CH10_SMI 10 kDa chaperonin (protein Cpn10)	516	516	1
pheT_2		phenylalanyl-tRNA synthetase, beta chain	516	516	1
group_2983		lipoprotein, putative	516	516	1
tlyC		CBS domain membrane protein	516	516	1
murA1		UDP-N-acetylglucosamine 1-carboxyvinyltransferase	516	516	1
rsmD		methyltransferase	516	516	1
group_2992	yjjK	ABC transporter ATP-binding protein	516	516	1
group_2993		caax amino protease family protein	516	516	1
group_2994		hypothetical protein	516	516	1
gatC_2		aspartyl/glutamyl-tRNA amidotransferase subunit C	516	516	1
ybjI		Cof family protein	516	516	1
mocA		Gfo/Idh/MocA family oxidoreductase	516	516	1
group_3010		hypothetical protein	516	516	1
dtd		D-tyrosyl-tRNA(Tyr) deacylase	516	516	1
ideR		iron-dependent transcriptional regulator	516	516	1
femX		serine/alanine-adding enzyme MurM	516	516	1
yheI_2		ABC transporter ATP-binding protein/permease	516	516	1
bcrC_2		phosphatase	516	516	1
gor		glutathione reductase	516	516	1
metG_1		methionine--tRNA ligase	516	516	1
mutM		formamidopyrimidine-DNA glycosylase	516	516	1
lacG		6-phospho-beta-galactosidase	516	516	1
group_3053		thioredoxin	516	516	1
crcB1		CrcB protein	516	516	1
group_3100		YlmH protein	516	516	1
rsmC		16S RNA G1207 methylase RsmC	516	516	1
rsmI		tetrapyrrole methylase	516	516	1
licD3		phosphorylcholine transferase LicD3	516	516	1
group_3217		teicoplanin resistance protein	516	516	1
yvgN		2,5-diketo-D-gluconic acid reductase A	516	516	1
group_3246		putative extracellular protein	516	516	1
tmk		thymidylate kinase	516	516	1
group_3256		recombination regulator RecX	516	516	1
group_3263		membrane protein	516	516	1
yesO_2		extracellular solute-binding protein	516	516	1
group_3271		jag protein	516	516	1
adh		alcohol dehydrogenase	516	516	1
lpdA		dihydrolipoyl dehydrogenase	516	516	1
group_3276		Helicase	516	516	1
group_3277		L7A family ribosomal protein	516	516	1
group_3281		BlpT protein, fusion	516	516	1
group_3282		ABC transporter permease	516	516	1
group_3285		FIG01114027: hypothetical protein	516	516	1
yaaA		protein YaaA	516	516	1
gmuD_1		glycosyl hydrolase	516	516	1
group_3294		hypothetical protein	516	516	1
radA		DNA repair protein	516	516	1
cysK		cysteine synthase	516	516	1
uvrA		excinuclease ABC subunit A	516	516	1
tktC		transketolase c-terminal section	516	516	1
group_3314		integral membrane protein	516	516	1
ktrB		Trk transporter membrane-spanning protein - K+ transport	516	516	1
group_3322	ydaF_4	GNAT family acetyltransferase	516	516	1
artP_2		glutamine ABC transporter substrate-binding protein	516	516	1
trpE		anthranilate synthase component I	516	516	1
prkC		Stk1	516	516	1
metF		5,10-methylenetetrahydrofolate reductase	516	516	1
cysS		cysteinyl-tRNA synthetase	516	516	1
ksgA		dimethyladenosine transferase	516	516	1
ycfH		TatD family deoxyribonuclease	516	516	1
group_3337		cof family protein	516	516	1
csd		class-V aminotransferase	516	516	1
deoD_2		purine nucleoside phosphorylase	516	516	1
group_3341		hypothetical cytosolic protein	516	516	1
gapN		NADP-dependent glyceraldehyde-3-phosphate dehydrogenase	516	516	1
galU		UTP-glucose-1-phosphate uridylyltransferase	516	516	1
yecS_1		ABC transporter-amino acid transport; amino acid-binding protein/permease protein	516	516	1
yvoA_2		GntR family transcriptional regulator	516	516	1
ynzC		FIG01114118: hypothetical protein	516	516	1
pyrF		orotidine-5-phosphate decarboxylase	516	516	1
group_3351		cystathionine beta-lyase	516	516	1
yehU		histidine kinase	516	516	1
group_3355		hypothetical protein	516	516	1
vraR_2		response regulator	516	516	1
aliA		oligopeptide ABC transporter oligopeptide-binding protein AliA	516	516	1
truA		tRNA pseudouridine synthase A	516	516	1
divIVA		cell division protein DivIVA	516	516	1
ileRS		isoleucyl-tRNA synthetase	516	516	1
tcyJ		amino acid ABC transporter amino acid-binding protein	516	516	1
uvrC		excinuclease, subunit C	516	516	1
rpoE		DNA-dependent RNA Polymerase, delta subunit (RNAP delta factor)	516	516	1
group_3377		chromosome replication initiation protein/membrane attachment protein	516	516	1
group_3380		bacteriocin immunity protein	516	516	1
group_3382		CsbD-like protein	516	516	1
trpA		tryptophan synthase subunit alpha	516	516	1
ahrC		transcriptional repressor protein	516	516	1
dnaE		DNA-polymerase III alpha-chain	516	516	1
yhgF		S1 RNA-binding domain-containing protein	516	516	1
group_3392		lysozyme	516	516	1
parE		topoisomerase IV subunit B	516	516	1
lsrC		ABC transporter, membrane-spanning permease	516	516	1
group_3404		putative metal-binding, possibly nucleic acid-binding protein	516	516	1
nth		endonuclease III (DNA repair), DNA-(apurinic or apyrimidinic site) lyase	516	516	1
sapB		putative Mg2+ transporter-C	516	516	1
xpt		xanthine phosphoribosyltransferase	516	516	1
holB		DNA polymerase III, delta' subunit	516	516	1
pulA_1		pullulanase	516	516	1
group_3462		Holliday junction-specific endonuclease	516	516	1
manX		PTS system sugar-specific transporter subunit EII	516	516	1
amyS		alpha-amylase	516	516	1
infB		translation initiation factor IF-2	516	516	1
acoB		putative acetoin dehydrogenase	516	516	1
azr_1		flavin reductase	516	516	1
group_3603		metallo-beta-lactamase superfamily protein	516	516	1
group_3606		FIG01114317: hypothetical protein	516	516	1
group_3607		Staphylococcal protein of unknown function (DUF960)	516	516	1
trmE		tRNA modification GTPase TrmE	516	516	1
proB		gamma-glutamyl kinase	516	516	1
rluD		23S rluA family pseudouridine synthase	516	516	1
lysA_2		LysA-like decarboxylase, diaminopimelate decarboxylase putative	516	516	1
mnmA		tRNA-specific 2-thiouridylase MnmA	516	516	1
group_3626		transcriptional regulator	516	516	1
group_3633		membrane protein	516	516	1
yfkJ		phosphotyrosine protein phosphatase	516	516	1
araD		L-ribulose 5-phosphate 4-epimerase	516	516	1
ulaD		3-keto-L-gulonate-6-phosphate decarboxylase	516	516	1
group_3638		aldose 1-epimerase	516	516	1
group_3641		Hypothetical protein in cluster with Ecs transporter (in Streptococci)	516	516	1
group_3642		zinc-dependent protease	516	516	1
group_3643		zinc-dependent protease	516	516	1
group_3644		GIY-YIG domain-containing protein	516	516	1
rlmG		S-adenosylmethionine-dependent methyltransferase	516	516	1
group_3646		HAD superfamily hydrolase	516	516	1
group_3647		aspartate/tyrosine/aromatic aminotransferase	516	516	1
yghU		putative S-transferase	516	516	1
group_3649		membrane associated protein	516	516	1
polC_1		DNA polymerase III, alpha subunit	516	516	1
gmuC_1		PTS system transporter subunit IIC	516	516	1
gmuB		PTS system sugar-specific transporter subunit EIIB	516	516	1
mgtA		glycosyltransferase, group 1 family protein	516	516	1
ABC-N/P		ABC transporter ATP-binding protein/permease	516	516	1
yccU		CoA-binding protein	516	516	1
comFA		helicase ComFA	516	516	1
ftsK		DNA translocase, cell division protein	516	516	1
metN		ABC transporter ATP-binding protein	516	516	1
group_3675		PTS system, IIB component	516	516	1
deoD_1		phosphorylase Pnp/Udp family protein	516	516	1
manZ_3		PTS system transporter subunit IID	516	516	1
group_3682		hypothetical protein	516	516	1
hyaD_2		glycosyl transferase	516	516	1
pheA		prephenate dehydratase	516	516	1
aroE		shikimate 5-dehydrogenase	516	516	1
pstS_2		phosphate-binding protein PstS 1	516	516	1
rsmF		NOL1/NOP2/sun family protein	516	516	1
lgt		prolipoprotein diacylglyceryl transferase	516	516	1
queA		S-adenosylmethionine:tRNA ribosyltransferase-isomerase	516	516	1
nadE		NAD+ synthetase	516	516	1
group_3695		ATP-binding protein	516	516	1
group_3696		TPR domain protein	516	516	1
glnQ_2		amino acid ABC transporter ATP-binding protein	516	516	1
group_3698		thioredoxin, bacteriocin transport accessory protein	516	516	1
trpC		Indole-3-glycerol phosphate synthase (IGPS)	516	516	1
nadD		putative nicotinate-nucleotide adenylyltransferase	516	516	1
group_3705		hypothetical protein	516	516	1
group_3706		hypothetical protein	516	516	1
group_3707		PspC domain-containing protein	516	516	1
speA		ornithine decarboxylase family protein	516	516	1
pnpA		polyribonucleotide nucleotidyltransferase	516	516	1
group_3710		P-type ATPase-metal cation transport	516	516	1
group_3713		lipase	516	516	1
ywnA		RRF2 family protein	516	516	1
ydiB		putative ATPase	516	516	1
epuA		competence associated protein	516	516	1
group_3720		spoU rRNA methylase family protein	516	516	1
acyP		acylphosphate phosphohydrolase	516	516	1
lysA_1		diaminopimelate decarboxylase	516	516	1
cbf1		cmp-binding-factor 1	516	516	1
rsgA		ribosome-associated GTPase	516	516	1
group_3726		putative primase homolog	516	516	1
rpmH		50S ribosomal protein L34	516	516	1
ansB		L-asparaginase (L-asparagine amidohydrolase)	516	516	1
sufD		FeS assembly protein SufD	516	516	1
livJ		ABC transporter substrate binding lipoprotein-branched chain amino acid transport	516	516	1
group_3736		UPF0298 protein SSU98	516	516	1
group_3738		ABC transporter, membrane-spanning permease	516	516	1
cdd		cytidine deaminase	516	516	1
ligA		DNA ligase	516	516	1
group_3743		transcriptional regulator	516	516	1
group_3744		excreted peptide	516	516	1
malX		maltose/maltodextrin ABC transporter maltose/maltodextrin-binding protein	516	516	1
group_3746		hypothetical protein	516	516	1
rrmA		23S_rRNA m1G745 methyltransferase	516	516	1
gluP		peptidase, S54	516	516	1
gpdA		glycerol-3-phosphate dehydrogenase (NAD(P)+)	516	516	1
phoR		histidine kinase PnpS	516	516	1
artM_1		ABC transporter ATP-binding protein	516	516	1
ilvC		ketol-acid reductoisomerase	516	516	1
gatB		glutamyl tRNA-Gln amidotransferase chain B	516	516	1
nusB		transcription antitermination protein NusB	516	516	1
fabD		ACP S-malonyltransferase	516	516	1
group_3757		macrophage infectivity potentiator protein	516	516	1
recD		recombinase D	516	516	1
gidA_2		tRNA (uracil-5-)-methyltransferase Gid	516	516	1
pyrD		dihydroorotate dehydrogenase 1B	516	516	1
yidA_3		Cof family protein	516	516	1
zwf		glucose-6-phosphate 1-dehydrogenase	516	516	1
glnP		glutamine ABC transporter permease	516	516	1
group_3769		lysophospholipase l1-like esterase	516	516	1
ogt		O6-methylguanine-DNA methyltransferase	516	516	1
group_3771		acetyltransferase, GNAT family protein	516	516	1
pgdA		peptidoglycan N-acetylglucosamine deacetylase A	516	516	1
ctpA		cation transporter E1-E2 family ATPase	516	516	1
tenA_1		transcriptional activator TenA, TENA/THI-4 family protein	516	516	1
group_3776		cobalt ABC transporter domain-containing protein	516	516	1
thiE_2		thiamine-phosphate pyrophosphorylase	516	516	1
murD		MurD D-glutamic acid adding enzyme	516	516	1
group_3779		membrane protein	516	516	1
miaA		tRNA delta(2)-isopentenylpyrophosphate transferase	516	516	1
group_3782		ribonuclease BN	516	516	1
fni		isopentenyl-diphosphate:dimethylallyl diphosphate isomerase type 2	516	516	1
mvd1		diphosphomevalonate decarboxylase	516	516	1
galK_1		mevalonate kinase	516	516	1
ypsA		UPF0398 protein SSU05	516	516	1
cmk		cytidylate kinase	516	516	1
hmpT		integral membrane protein	516	516	1
frmB		esterase	516	516	1
msbA_2		ABC transporter ATP-binding protein/permease	516	516	1
hexA		DNA mismatch repair protein MutS	516	516	1
uvrB		excinuclease ABC subunit B	516	516	1
group_3797		membrane protein	516	516	1
gyrA		DNA gyrase subunit A	516	516	1
coaBC_2		flavoprotein involved in panthothenate metabolism	516	516	1
ispA		farnesyl diphosphate synthase	516	516	1
xseA		exodeoxyribonuclease VII large subunit	516	516	1
yfnB		HAD superfamily hydrolase	516	516	1
mutX_1		Mutator mutT protein	516	516	1
pyrC		dihydroorotase	516	516	1
group_3815		putative type II restriction endonuclease DpnI	516	516	1
group_3816		hypothetical protein	516	516	1
yutD		transcriptional regulator	516	516	1
cpnA		short chain dehydrogenase	516	516	1
ybaK		regulatory protein	516	516	1
group_3829		O-methyltransferase	516	516	1
coaE		dephospho-CoA kinase	516	516	1
ptsI		Phosphoenolpyruvate-protein phosphotransferase of PTS system	516	516	1
rluA3		23S_rRNA pseudouridine synthase	516	516	1
group_3836		glutamine amidotransferase, class I	516	516	1
nrnA		DHH subfamily 1 protein	516	516	1
htpX		heat shock protein HtpX	516	516	1
carB		carbamoyl-phosphate synthase, large subunit	516	516	1
group_3844		choline kinase	516	516	1
group_3845		drug/metabolite transporter (DMT) superfamily permease	516	516	1
ybaN		3-isopropylmalate dehydrogenase	516	516	1
mmsA		branch migration of Holliday junctions, junction-specific DNA helicase,ATP-dependent DNA helicase, recG homolog	516	516	1
yheH		ABC transporter ATP-binding protein	516	516	1
wcaJ_2		glycosyl transferase family protein	516	516	1
opuCC		choline transporter	516	516	1
degA_2		LacI family transcriptional regulator	516	516	1
galK		galactokinase, (galactose kinase)	516	516	1
birA		bifunctional protein, biotin operon repressor; biotin--[acetyl-CoA-carboxylase] synthetase	516	516	1
pphA		serine/threonine protein phosphatase	516	516	1
pdx1		pyridoxal biosynthesis lyase PdxS	516	516	1
tktN		transketolase n-terminal section	516	516	1
group_4107		immunity protein	516	516	1
aspC		putative aminotransferase AlaT	516	516	1
plsC		acyltransferase family protein	516	516	1
hgt		hypoxanthine guanine phosphoribosyltransferase	516	516	1
group_4128		beta-lactamase	516	516	1
group_4129		cell division protein	516	516	1
rlmH		rRNA large subunit methyltransferase	516	516	1
iolC		carbohydrate kinase, PfkB family	516	516	1
ugl		glucuronyl hydrolase	516	516	1
levE_1		N-acetylgalactosamine-specific phosphotransferase EIIB	516	516	1
regR		sugar binding transcriptional regulator RegR	516	516	1
ftsL		cell division protein FtsL	516	516	1
dapA		dihydrodipicolinate synthase	516	516	1
asd		aspartate-semialdehyde dehydrogenase	516	516	1
lspA		lipoprotein signal peptidase, signal peptidase type II	516	516	1
group_4141	yidA_3	Cof family protein	516	516	1
ftsW		cell division protein FtsW	516	516	1
purA		adenylosuccinate synthetase	516	516	1
ddL		D-ala,D-ala ligase	516	516	1
ybbH		phosphosugar-binding transcriptional regulator	516	516	1
ugpA_1		ABC transporter membrane protein	516	516	1
licB_1		PTS system transporter subunit IIB	516	516	1
adhE		NAD-dependent aldehyde dehydrogenase	516	516	1
group_4162		morn motif family protein	516	516	1
group_4163		preprotein translocase subunit	516	516	1
ulaG		putative L-ascorbate-6-phosphate lactonase UlaG	516	516	1
ulaB		ascorbate-specific phosphotransferase enzyme iib component (ascorbate-specific pts system eiib component)	516	516	1
rnpA		ribonuclease P	516	516	1
group_4167		type II secretory pathway, pseudopilin PulG	516	516	1
cglA		competence protein	516	516	1
group_4169		DNA binding protein	516	516	1
oatA		acyltransferase	516	516	1
tgt		queuine tRNA-ribosyltransferase	516	516	1
group_4172		putative integral membrane protein	516	516	1
treC		alpha,alpha-phosphotrehalase	516	516	1
rnhB		ribonuclease HII	516	516	1
ylxR		cytosolic protein YlxR	516	516	1
nusA		transcription elongation factor NusA	516	516	1
ecsA_1		ABC transporter ATP-binding protein	516	516	1
ssaA2		CHAP domain-containing protein	516	516	1
pbp2a		penicillin-binding protein 2A	516	516	1
nusG		transcription antitermination protein NusG	516	516	1
ytgP		polysaccharide biosynthesis protein	516	516	1
murE2		UDP-N-acetylmuramoylalanyl-D-glutamate--2, 6-diaminopimelate ligase	516	516	1
ppaC		manganese-dependent inorganic pyrophosphatase	516	516	1
yugI		RNA binding protein	516	516	1
rpsR		SSU ribosomal protein S18p @ SSU ribosomal protein S18p, zinc-independent	516	516	1
rpsF		30S ribosomal protein S6	516	516	1
asnC		asparaginyl-tRNA synthetase	516	516	1
pacL		cation transporter E1-E2 family ATPase	516	516	1
fieF		cation efflux family protein	516	516	1
dapB		dihydrodipicolinate reductase	516	516	1
glmM		phosphoglucosamine mutase	516	516	1
pbuO		xanthine/uracil permease family protein	516	516	1
pepC		aminopeptidase	516	516	1
glmS		glucosamine-fructose-6-phosphate aminotransferase	516	516	1
ruvB		Holliday junction DNA helicase RuvB	516	516	1
fsaA		fructose-6-phosphate aldolase	516	516	1
sorC		transcriptional regulator	516	516	1
group_4199		ACT domain-containing protein	516	516	1
nrdD_1		anaerobic ribonucleotide reductase	516	516	1
map		methionyl aminopeptidase	516	516	1
group_4202		DRTGG domain/CBS domain-containing protein	516	516	1
cpoA		glycosyl transferase CpoA	516	516	1
plsX		fatty acid/phospholipid synthesis protein	516	516	1
recO		DNA repair protein RecO	516	516	1
prsA_1		ribose-phosphate pyrophosphokinase	516	516	1
group_4215		carbonic anhydrase	516	516	1
tadA		cytidine/deoxycytidylate deaminase	516	516	1
purE		putative phosphoribosylaminoimidazole carboxylase catalytic subunit	516	516	1
purH		bifunctional phosphoribosylaminoimidazolecarboxamide formyltransferase/IMP cyclohydrolase	516	516	1
dltD		dltD protein	516	516	1
dltC		D-alanyl carrier protein DCP	516	516	1
dltA		D-alanine:Dcp ligase Dcl	516	516	1
hslO		heat shock protein 3HSP33 homolog	516	516	1
ctsR		CtsR family transcriptional regulator	516	516	1
group_4230		FIG01114855: hypothetical protein	516	516	1
pepP		aminopeptidase P	516	516	1
group_4232		membrane protein	516	516	1
rpmGA		LSU ribosomal protein L33p @ LSU ribosomal protein L33p, zinc-independent	516	516	1
agaS		tagatose-6-phosphate ketose/aldose isomerase	516	516	1
cotSA		glycosyl transferase	516	516	1
aroA		5-enolpyruvylshikimate-3-phosphate synthase	516	516	1
group_4238		3-phosphoshikimate 1-carboxyvinyltransferase	516	516	1
alaS		alanyl-tRNA synthetase	516	516	1
group_4240		FIG01115027: hypothetical protein	516	516	1
potB		spermidine/putrescine ABC transporter permease	516	516	1
potA		spermidine/putrescine transport ATP-binding protein	516	516	1
aldC		alpha-acetolactate decarboxylase	516	516	1
pstA_2		phosphate ABC transporter permeae PstA	516	516	1
suhB		inositol monophosphatase	516	516	1
group_4246		integral membrane protein	516	516	1
group_4247		acyl-ACP thioesterase	516	516	1
group_4248		exported hydrophilic protein	516	516	1
nagB		6-phosphogluconolactonase/Glucosamine-6- phosphate isomerase/deaminase	516	516	1
pncB		nicotinate phosphoribosyltransferase	516	516	1
group_4251		GNAT family acetyltransferase	516	516	1
atpB		ATP synthase F0 subunit A	516	516	1
atpF		proton-translocating ATPase, F0 sector, subunit b	516	516	1
atpH		proton-translocating ATPase, F1 sector, delta-subunit	516	516	1
ybhE		3-carboxymuconate cyclase	516	516	1
gla		glycerol facilitator-aquaporin	516	516	1
trpD2		anthranilate phosphoribosyltransferase	516	516	1
group_4258		membrane protein	516	516	1
group_4259		SAM-dependent methyltransferase	516	516	1
ybeB		putative iojap protein	516	516	1
ssbB		single-strand DNA-binding protein B	516	516	1
metE		5- methyltetrahydropteroyltriglutamate/homocysteine S-methyltransferase	516	516	1
cysE		serine O-acetyltransferase	516	516	1
group_4265		Cad superfamily protein	516	516	1
group_4267		GNAT family acetyltransferase	516	516	1
rpoC		DNA-directed RNA polymerase subunit beta'	516	516	1
rpoB		DNA-directed RNA polymerase subunit beta	516	516	1
endA		DNA-entry nuclease (competence-specific nuclease)	516	516	1
ybhL		membrane protein	516	516	1
misCB		oxaA2	516	516	1
group_4273		competence-induced protein Ccs50	516	516	1
group_4275		universal stress protein	516	516	1
ccpA_1		catabolite control protein A	516	516	1
group_4278		Iron-sulfur cluster assembly protein SufB	516	516	1
dnaX		DNA polymerase III subunits gamma and tau	516	516	1
livM		branched-chain amino acid ABC transporter permease	516	516	1
comEB		dCMP deaminase	516	516	1
rpiA		ribose-5-phosphate isomerase A	516	516	1
rplU		50S ribosomal protein L21	516	516	1
ribF		bifunctional riboflavin kinase/FMN adenylyltransferase	516	516	1
glgA		glycogen synthase	516	516	1
group_4287		FIG01114091: hypothetical protein	516	516	1
eno		Enolase	516	516	1
hisS		histidyl-tRNA synthetase	516	516	1
group_4291		hypothetical protein	516	516	1
pbp1B		penicillin-binding protein 1B	516	516	1
ykuR		GlpG protein (membrane protein of glp regulon)	516	516	1
pstC_1		phosphate ABC transporter permeae PstC	516	516	1
pstS_1		phosphate ABC transporter substrate-binding protein	516	516	1
ilvH		acetolactate synthase 3 regulatory subunit	516	516	1
accA		acetyl co-enzyme A carboxylase carboxyltransferase alpha subunit	516	516	1
group_4299		putative enoyl-(acyl-carrier-protein) reductase II	516	516	1
acpP_2		acyl carrier protein	516	516	1
cvpA		CvpA family protein	516	516	1
tig		FKBP-type peptidyl-prolyl cis-trans isomerase (trigger factor)	516	516	1
cvfB		s1 RNA binding domain protein	516	516	1
yozE		serine-type D-Ala-D-Ala carboxypeptidase	516	516	1
ybeZ		PhoH family protein	516	516	1
lguL		lactoylglutathione lyase	516	516	1
pyrDII		dihydroorotate dehydrogenase electron transfer subunit	516	516	1
artM_5		phosphate ABC transporter ATP-binding protein	516	516	1
guaA_2		GMP synthase	516	516	1
pdxT		glutamine amidotransferase subunit PdxT	516	516	1
group_4311		glyoxalase family protein	516	516	1
pyrE		orotate phosphoribosyltransferase	516	516	1
murG		UDP-N-acetylglucosamine:LPS N-acetylglucosamine transferase	516	516	1
glnQ_1		ABC transporter ATP-binding protein	516	516	1
hflX		GTP-binding protein HflX	516	516	1
thyA		thymidylate synthase	516	516	1
group_4320		thioredoxin	516	516	1
cbpJ_2		choline binding protein J	516	516	1
recU		recombination protein U	516	516	1
yecD_2		amidases related to nicotinamidase	516	516	1
metA		homoserine O-succinyltransferase	516	516	1
dnaD		DNA replication protein	516	516	1
galE_1		UDP-glucose 4-epimerase	516	516	1
rpsO_2		30S ribosomal protein S15	516	516	1
group_4332		phnA protein	516	516	1
group_4333		membrane protein	516	516	1
group_4334		major facilitator superfamily transporter-efflux	516	516	1
group_4335		major facilitator superfamily permease	516	516	1
psaA		manganese ABC transporter manganese-binding adhesion liprotein	516	516	1
fhuC_1		manganese ABC transporter ATP-binding protein	516	516	1
pepO		peptidase M13 superfamily	516	516	1
vexp1		ABC transporter permease	516	516	1
rplK		50S ribosomal protein L11	516	516	1
group_4341		nitroreductase	516	516	1
recJ		single-stranded DNA-specific exonuclease	516	516	1
guaA_1		glutamine amidotransferase, class-I	516	516	1
pgk		phosphoglycerate kinase	516	516	1
cbiQ		ABC transporter permease	516	516	1
mvaA		3-hydroxy-3-methylglutaryl-coenzyme a reductase	516	516	1
degA_1		transcriptional regulator	516	516	1
yvoA_1		GntR family transcriptional regulator	516	516	1
acpS		4'-phosphopantetheinyl transferase	516	516	1
alr		alanine racemase	516	516	1
vicX		metallo-beta-lactamase superfamily protein	516	516	1
micB		histidine kinase	516	516	1
coaBC_1		phosphopantothenate--cysteine ligase	516	516	1
panT		membrane protein	516	516	1
group_4357		phage-like protein	516	516	1
group_4359		membrane protein	516	516	1
lepA		GTP-binding protein LepA	516	516	1
ung		uracil-DNA glycosylase	516	516	1
pepXP		x-prolyl-dipeptidyl aminopeptidase	516	516	1
pyk		pyruvate kinase	516	516	1
rpsP_2		30S ribosomal protein S16	516	516	1
pyrA		dihydroorotate dehydrogenase 1A	516	516	1
rheB		ATP-dependent RNA helicase	516	516	1
macB_4		ABC transporter permeae	516	516	1
yqeH		GTP-binding protein	516	516	1
dnaQ		DNA polymerase III subunit epsilon	516	516	1
nudF		MutT/NUDIX hydrolase family protein	516	516	1
gpmA_2		phosphoglycerate mutase	516	516	1
tehB		tellurite resistance protein TehB	516	516	1
group_4377		putative metalloprotease	516	516	1
group_4378		branched-chain amino acid aminotransferase	516	516	1
ilvE		branched-chain amino acid aminotransferase	516	516	1
lacC-2		tagatose-6-phosphate kinase	516	516	1
nrdE		ribonucleoside-diphosphate reductase, alpha subunit	516	516	1
ppnK1		putative sugar kinase	516	516	1
group_4384		cytosolic protein	516	516	1
rex		DNA-binding protein	516	516	1
argS		arginyl-tRNA synthetase(arginine--tRNA ligase) (ARGRS)	516	516	1
rpmE		50S ribosomal protein L31	516	516	1
group_4389		hydrolase	516	516	1
group_4390		transcriptional regulator	516	516	1
ffh		signal recognition particle protein	516	516	1
pyrR		transcriptional attenuation of the pyrimidine operon/uracil phosphoribosyltransferase (bifunctional protein)	516	516	1
licD2		licD2 protein	516	516	1
licD1		phosphorylcholine transferase LicD1	516	516	1
tacF		teichoic acid subunit flippase	516	516	1
tarI		cytidylyltransferase	516	516	1
topA		DNA topoisomerase I	516	516	1
rnc		ribonuclease III	516	516	1
group_4399		HAD superfamily hydrolase protein	516	516	1
group_4400		putative MarR-family transcriptional regulator	516	516	1
rpsP_1		30S ribosomal protein S16	516	516	1
exoA		exodeoxyribonuclease	516	516	1
scpB		segregation and condensation protein B	516	516	1
yclQ		iron-compound ABC transporter iron-compound-binding protein	516	516	1
fepD_2		ferric iron ABC transporter membrane-spanning permease	516	516	1
yumC		thioredoxin reductase	516	516	1
yceG		aminodeoxychorismate lyase	516	516	1
group_4573		hypothetical protein	516	516	1
group_4633		dehydrogenase	516	516	1
rimP		SP14.3 protein	516	516	1
scpA		segregation and condensation protein A	516	516	1
group_4686		DHH family protein	516	516	1
yicL_1		drug/metabolite transporter (DMT) superfamily permease	516	516	1
hexB		DNA mismatch repair protein hexB	516	516	1
cshA_1		ATP-dependent RNA helicase	516	516	1
glgD		glycogen biosynthesis protein	516	516	1
PTS-EIIB		phosphotransferase system sugar-specific EIIB component	516	516	1
pyrB		aspartate carbamoyltransferase	516	516	1
gpo		gluthatione peroxidase	516	516	1
secG		membrane protein involved in protein export SecG	516	516	1
group_6372		metal-sulfur cluster biosynthesis protein	516	516	1
marR		transcription regulator, MarR family	516	516	1
spxA_1		transcriptional regulator Spx	516	516	1
group_6375		DNA-binding protein	516	516	1
rplN		LSU ribosomal protein L14p (L23e)	516	516	1
group_6377		DNA replication intiation control protein YabA	516	516	1
group_6378		FIG01114947: hypothetical protein	516	516	1
rplP		LSU ribosomal protein L16p (L10e)	516	516	1
rpsK		SSU ribosomal protein S11p (S14e)	516	516	1
upp		uracil phosphoribosyltransferase	516	516	1
salX		ABC transporter ATP-binding protein	516	516	1
pepN		aminopeptidase N	516	516	1
engA		GTP-binding protein EngA	516	516	1
rpsD		30S ribosomal protein S4	516	516	1
glgP-2		maltodextrin phosphorylase	516	516	1
sodA		superoxide dismutase	516	516	1
srtA		sortase SrtA	516	516	1
group_6389		transcriptional regulator	516	516	1
fbaA		fructose-bisphosphate aldolase	516	516	1
group_6391		Nramp family metal ion transporter	516	516	1
rplC		LSU ribosomal protein L3p (L3e)	516	516	1
tsf		elongation factor Ts	516	516	1
ftsE_2		cell division ATP-binding protein FtsE	516	516	1
tdcF		endoribonuclease L-PSP	516	516	1
yheS_1		ABC transporter ATPase	516	516	1
pheS		phenylalanyl-tRNA synthetase, alpha chain	516	516	1
secY		preprotein translocase, SecY subunit	516	516	1
ydjZ		SNARE associated Golgi protein	516	516	1
ugpC		sugar ABC transporter ATP-binding protein	516	516	1
rpoZ		DNA-dependent RNA Polymerase, omega subunit	516	516	1
ilvB		acetolactate synthase large subunit	516	516	1
murZ		UDP-N-acetylglucosamine 1-carboxyvinyltransferase 2	516	516	1
gmuR		GntR family transcriptional regulator	516	516	1
rl1		50S ribosomal protein L1	516	516	1
rplI		50S ribosomal protein L9	516	516	1
rpsE		SSU ribosomal protein S5p (S2e)	516	516	1
trkA2		potassium uptake protein	516	516	1
rplE		LSU ribosomal protein L5p (L11e)	516	516	1
phoU_2		phosphate transport system regulatory protein PhoU	516	516	1
fabF		3-oxoacyl-(acyl carrier protein) synthase II	516	516	1
pfl		pyruvate formate-lyase	516	516	1
group_6413		seryl-tRNA synthetase	516	516	1
lacD		tagatose 1,6-diphosphate aldolase	516	516	1
PTS-EIIC		PTS system, IIC component	516	516	1
amiA		oligopeptide-binding protein AmiA	516	516	1
ilvD		dihydroxy-acid dehydratase	516	516	1
rplB		50S ribosomal protein L2	516	516	1
cysB		LysR family transcriptional regulator	516	516	1
manL		PTS system mannose-specific transporter subunit IIAB	516	516	1
pepA_1		glutamyl aminopeptidase	516	516	1
parB		chromosome partitioning protein	516	516	1
thrS		threonyl-tRNA synthetase	516	516	1
ecfT		ABC transporter permease, cobalt transport	516	516	1
typA		GTP-binding protein TypA	516	516	1
hom		homoserine dehydrogenase	516	516	1
sigA		RNA polymerase sigma factor RpoD	516	516	1
mreD		rod shape-determining protein MreD	516	516	1
serS		seryl-tRNA synthetase	516	516	1
group_6430		permease	516	516	1
malR		maltose operon transcriptional repressor	516	516	1
udk		uridine kinase	516	516	1
rpoA		DNA-directed RNA polymerase subunit alpha	516	516	1
yhhT_1		putative permease	516	516	1
ftsA		cell division protein FtsA	516	516	1
brnQ		branched-chain amino acid transport system II carrier protein	516	516	1
pcrA		ATP-dependent DNA helicase PcrA	516	516	1
nrdF		ribonucleotide-diphosphate reductase, subunit beta	516	516	1
saeR		response regulator	516	516	1
gapA		glyceraldehyde-3-phosphate dehydrogenase	516	516	1
dnaK		molecular chaperone DnaK	516	516	1
asp		alkaline shock protein	516	516	1
yjjP		membrane spanning protein	516	516	1
yecS_3		amino acid ABC transporter permease	516	516	1
rpsG		30S ribosomal protein S7	516	516	1
eep		metallo protease	516	516	1
msrA		bifunctional methionine sulfoxide reductase	516	516	1
pstA_1		phosphate ABC transporter	516	516	1
ccpA_2		catabolite control protein	516	516	1
relA		GTP pyrophosphokinase, stringent response protein	516	516	1
ilvA		threonine dehydratase	516	516	1
manZ_2		PTS system mannose/fructose/sorbose family transporter subunit IID	516	516	1
group_6453		lipoprotein, putative	516	516	1
lipO_1		extracellular solute-binding protein	516	516	1
tauA		ABC transportersubstrate-binding protein, nitrate/sulfonate/bicarbonate transport	516	516	1
amiC		peptide ABC transporter permease	516	516	1
purB		adenylosuccinate lyase	516	516	1
clpX		ATP-dependent Clp protease, ATP-binding subunit ClpX	516	516	1
rluB		ribosomal large subunit pseudouridine synthase B	516	516	1
ciaR		DNA-binding response regulator CiaR	516	516	1
group_6461		kinase	516	516	1
amiD		peptide ABC transporter permease	516	516	1
spxA_3		regulatory protein Spx	516	516	1
amiF		oligopeptide ABC transporter ATP-binding protein AmiF	516	516	1
group_6465		O-Antigen Polymerase family	516	516	1
ycjP_1		ABC transporter permease	516	516	1
rnjB		metallo-beta-lactamase superfamily protein	516	516	1
rplT		LSU ribosomal protein L20p	516	516	1
gyrB		DNA gyrase subunit B	516	516	1
efp		Translation elongation factor P	516	516	1
rpsC		SSU ribosomal protein S3p (S3e)	516	516	1
rpsM		SSU ribosomal protein S13p (S18e)	516	516	1
deoB		phosphopentomutase	516	516	1
hpdB		formate acetyltransferase 3	516	516	1
trmD		tRNA (guanine-N(1)-)-methyltransferase	516	516	1
obg		GTP-binding protein	516	516	1
secA		preprotein translocase subunit SecA	516	516	1
dnaA		DNA biosynthesis, initiation, binding protein	516	516	1
yebC		glucose-1-phosphate adenylyl transferase	516	516	1
gmk		guanylate kinase	516	516	1
rplX		50S ribosomal protein L24	516	516	1
group_6482		DNA-binding response regulator	516	516	1
licC		CTP:phosphocholine cytidylyltransferase	516	516	1
cotS		aminoglycoside phosphotransferase	516	516	1
uppS		undecaprenyl pyrophosphate synthase	516	516	1
sufC		FeS assembly ATPase SufC	516	516	1
nrdR		NrdR family transcriptional regulator	516	516	1
rplD		50S ribosomal protein L4	516	516	1
guaB		inosine-5-monophosphate dehydrogenase	516	516	1
recA		protein RecA	516	516	1
pstB3_2		phosphate ABC transporter ATP-binding protein	516	516	1
ecsA_2		ABC transporter ATP-binding protein	516	516	1
regX3		VncR, response regulator	516	516	1
group_6494		general stress protein 24	516	516	1
yhbY		ancient RNA-binding IF3-C fold protein	516	516	1
phoU_1		phosphate transport system regulatory protein PhoU	516	516	1
thrB		N-ethylammeline chlorohydrolase	516	516	1
atpD		F0F1 ATP synthase subunit beta	516	516	1
ftsX		cell division ABC transporter permease FtsX	516	516	1
corA		magnesium transporter CorA family protein	516	516	1
hprK		HPr kinase/phosphorylase	516	516	1
rpsJ		ribosomal protein S10	516	516	1
dnaC		DNA replication protein DnaC	516	516	1
pgsA		phosphatidylglycerophosphate synthase	516	516	1
lacF_2		PTS system lactose-specific transporter subunit IIA	516	516	1
tuf		elongation factor Tu	516	516	1
misCA		oxaA1	516	516	1
proS		prolyl-tRNA synthetase	516	516	1
group_6509		NADH oxidase	516	516	1
ezrA		septation ring formation regulator EzrA	516	516	1
group_6511		serine/threonine phosphatase	516	516	1
mreC		cell shape determining protein MreC	516	516	1
rplQ		LSU ribosomal protein L17p	516	516	1
spxB		putative oxidase	516	516	1
malF		maltodextrin ABC transporter permease	516	516	1
ftsZ		cell division protein FtsZ	516	516	1
group_6517		membrane protein	516	516	1
hemN		Coproporphyrinogen III oxidase, oxygen-independent coproporphyrinogen III oxidase	516	516	1
cls		cardiolipin synthase	516	516	1
cpsY		transcriptional regulator	516	516	1
ybbP		Hypothetical protein YbbP, contains nucleotide-binding domain of DisA bacterial checkpoint controller	516	516	1
trpS		tryptophanyl-tRNA synthetase	516	516	1
saeS		histidine kinase	516	516	1
group_6524		methyl-accepting chemotaxis family domain-containing protein	516	516	1
rpsA		30S ribosomal protein S1	516	516	1
ciaH		histidine kinase	516	516	1
ldhA		L-lactate dehydrogenase 1	516	516	1
htrA		trypsin-like serine protease	516	516	1
rplV		50S ribosomal protein L22	516	516	1
adcB		zinc ABC transporter permease	516	516	1
pstC_2		phosphate transport protein PstC	516	516	1
whiA		putative sporulation transcription regulator whiA	516	516	1
group_6533		rhodanese-related sulfurtransferase	516	516	1
hpdA		pyruvate formate-lyase 3	516	516	1
rpsH		30S ribosomal protein S8	516	516	1
yycF		DNA-binding response regulator	516	516	1
yxeN		aspartate/glutamate ABC transporter permease	516	516	1
rodA		RodA	516	516	1
group_6539	cbpJ_1	choline binding protein J	516	516	1
agaC		PTS system, N-acetylgalactosamine-specific IIC component	516	516	1
rplO		50S ribosomal protein L15	516	516	1
plsY		putative glycerol-3-phosphate acyltransferase PlsY	516	516	1
group_6543		PadR family transcriptional regulator	516	516	1
pstB2		ABC transporter, ATP-binding protein-phosphate transport, (Phosphate-transporting ATPase 2)	516	516	1
pta		phosphotransacetylase	516	516	1
group_6546		UPF0374 protein SSU05	516	516	1
yjbK		adenylate cyclase	516	516	1
group_6548		ABC transporter substrate-binding protein	516	516	1
infA		translation initiation factor IF-1	516	516	1
codY		GTP-sensing transcriptional pleiotropic repressor	516	516	1
rpsQ		SSU ribosomal protein S17p (S11e)	516	516	1
dnaN		DNA polymerase III, beta subunit	516	516	1
scrK		fructokinase	516	516	1
aroC		chorismate synthase, (5-enolpyruvylshikimate-3-phosphate phospholyase)	516	516	1
smpB		SsrA-binding protein	516	516	1
era		GTP-binding protein Era	516	516	1
ptsH		Phosphotransferase system, phosphocarrier protein HPr	516	516	1
engD		GTP-dependent nucleic acid-binding protein EngD	516	516	1
rplW		50S ribosomal protein L23	516	516	1
glpO		alpha-glycerophosphate oxidase	516	516	1
lysS		lysyl-tRNA synthetase	516	516	1
frlR		GntR family transcriptional regulator	516	516	1
fabG		3-oxoacyl-ACP reductase	516	516	1
xseB		exodeoxyribonuclease VII, small subunit	516	516	1
aroG		phospho-2-dehydro-3-deoxyheptonate aldolase, (DAHP synthetase isozyme)-possibly phe sensitive	516	516	1
sulC		GTP cyclohydrolase	516	516	1
coaA		pantothenate kinase	516	516	1
degV		DegV family protein	516	516	1
ykuJ		FIG01114188: hypothetical protein	516	516	1
polA		DNA polymerase I - 3'-5' exonuclease and polymerase domains	516	516	1
mutS2		mismatch repair ATPase (MutS family)	516	516	1
pfkA		6-phosphofructokinase	516	516	1
group_6573		carbon-nitrogen hydrolase family protein	516	516	1
speE		spermidine synthase	516	516	1
hrcA		heat-inducible transcription repressor	516	516	1
pcp_2		pyroglutamyl-peptidase I	516	516	1
amiE		peptide ABC transporter ATP-binding protein	516	516	1
glnA		glutamate-ammonia ligase	516	516	1
tpx		thiol peroxidase	516	516	1
atpC		proton-translocating ATPase, F1 sector, epsilon-subunit	516	516	1
mepA		multi antimicrobial extrusion (MATE) family transporter	516	516	1
group_6582		peptidyl-prolyl cis-trans isomerase	516	516	1
group_6583		transporter	516	516	1
group_6584		family protein	516	516	1
glyQ		glycyl-tRNA synthetase alpha subunit	516	516	1
glcK		glucokinase	516	516	1
rimM		16S_rRNA processing protein RimM	516	516	1
tauB		nitrate/sulfonate/bicarbonate ABC transporter ATP-binding protein	516	516	1
cmtB		transcriptional regulator, BglG family	516	516	1
fhs		formate-tetrahydrofolate ligase	516	516	1
mutY		A/G-specific adenine glycosylase	516	516	1
groEL		chaperone GroEL	516	516	1
hit		protein hit	516	516	1
livH		branched-chain amino acid ABC transporter permease	516	516	1
clpC_2		ATP-dependent Clp protease, ATP-binding subunit	516	516	1
rpsT		putative 30S ribosomal protein S20	516	516	1
nadC		nicotinate-nucleotide pyrophosphorylase	516	516	1
group_6598		ribosome-associated protein	516	516	1
lacA		galactose-6-phosphate isomerase subunit LacA	516	516	1
group_6600		metallo-beta-lactamase superfamily protein 1	516	516	1
spsB		signal peptidase I	516	516	1
accB		acetyl-CoA carboxylase	516	516	1
purF		amidophosphoribosyltransferase	516	516	1
yqfA		hlyIII superfamily protein	516	516	1
greA		transcription elongation factor GreA	516	516	1
nagA		N-acetylglucosamine-6-phosphate deacetylase	516	516	1
group_6607		fibronectin/fibrinogen binding protein	516	516	1
ptsG_2		PTS glucose-specific enzyme IIABC component	516	516	1
group_6609		phosphodiesterase, family	516	516	1
rpsS		30S ribosomal protein S19	516	516	1
group_6611		membrane protein	516	516	1
gldA		3-dehydroquinate synthase	516	516	1
yrrK		holiday junction resolvase	516	516	1
argR2		arginine repressor	516	516	1
group_6615		Uncharacterized protein conserved in bacteria	516	516	1
group_6616		hypothetical protein	516	516	1
aspS		aspartyl-tRNA synthetase (aspartate-tRNA ligase)	516	516	1
nrdI		flavoprotein NrdI	516	516	1
atpA		ATP synthase subunit alpha	516	516	1
rpmC		50S ribosomal protein L29	516	516	1
pyrG		CTP synthetase	516	516	1
thrA		aspartate kinase	516	516	1
holA		DNA polymerase III, delta subunit	516	516	1
malM		4-alpha-glucanotransferase (amylomaltase)	516	516	1
ecfA2		cobalt ABC transporter ATP-binding protein	516	516	1
fibB		peptidoglycan branched peptide synthesis protein, femAB family	516	516	1
ackA		acetate kinase	516	516	1
ykuL		CBS domain-containing protein	516	516	1
rplM		50S ribosomal protein L13	516	516	1
rnz		hydrolase	516	516	1
rplF		50S ribosomal protein L6	516	516	1
yajL		4-methyl-5(b-hydroxyethyl)-thiazole monophosphate biosynthesis protein	516	516	1
yjbM		GTP pyrophosphokinase	516	516	1
nrdH		nrdH-redoxin	516	516	1
group_6635		gamma-glutamylcysteine synthetase putative	516	516	1
rpsB		30S ribosomal protein S2	516	516	1
yqgQ		hypothetical cytosolic protein	516	516	1
manY_1		PTS system mannose-specific transporter subunit IIC	516	516	1
lptB_2		putative branched-chain amino acid transport protein	516	516	1
pbp3		D-alanyl-D-alanine carboxypeptidase, penicillin-binding protein 3	516	516	1
xerS		tyrosine recombinase	516	516	1
metQ		ABC transporter substrate-binding lipoprotein	516	516	1
rpsO_1		30S ribosomal protein S15	516	516	1
yvcJ		P-loop-containing kinase	516	516	1
rpsL		SSU ribosomal protein S12p (S23e)	516	516	1
group_6646		integral membrane protein	516	516	1
adcC		ATP-binding protein, Mn	516	516	1
group_6648		transcriptional regulation protein	516	516	1
group_6649		membrane associated protein	516	516	1
purN		phosphoribosylglycinamide formyltransferase	516	516	1
fruR		transcriptional repressor of fructose operon	516	516	1
group_6652		KH domain-containing protein	516	516	1
nrdG		organic radical activating chaperone	516	516	1
trxA_3		thioredoxin reductase	516	516	1
trpB		tryptophan synthase, beta subunit	516	516	1
rpsN2		30S ribosomal protein S14	516	516	1
tkt2		transketolase	516	516	1
group_6658		Domain of unknown function (DUF1858)	516	516	1
pulA_2		pullulanase	516	516	1
ssbA		single-stranded DNA-binding protein	516	516	1
glmU		bifunctional N-acetylglucosamine-1-phosphate uridyltransferase/glucosamine-1-phosphate acetyltransferase	516	516	1
metK		S-adenosylmethionine synthetase	516	516	1
rpmA		LSU ribosomal protein L27p	516	516	1
group_6664		regulatory protein Spx	516	516	1
ethR		transcriptional regulator	516	516	1
psaC		manganese ABC transporter permease	516	516	1
bgaC		beta-galactosidase 3	516	516	1
fabZ		(3R)-hydroxymyristoyl-ACP dehydratase	516	516	1
ftsH		cell-division protein	516	516	1
group_6670		YitT family protein	516	516	1
cdsA		phosphatidate cytidylyltransferase	516	516	1
group_6672		membrane protein	516	516	1
ulaC		phosphotransferase system sugar-specific EII component	516	516	1
lolD_2		ABC transporter, ATP-binding protein Vexp2	516	516	1
clpP		ATP-dependent Clp protease proteolytic subunit	516	516	1
gpmA_1		phosphoglyceromutase	516	516	1
mecA		adaptor protein	516	516	1
luxS		S-ribosylhomocysteinase	516	516	1
adcR		putative transcriptional repressor	516	516	1
group_6680		fatty-acid binding protein	516	516	1
fusA		elongation factor G	516	516	1
adhP		alcohol dehydrogenase	516	516	1
gidB		16S rRNA methyltransferase GidB	516	516	1
gpi		glucose-6-phosphate isomerase	516	516	1
ugpQ		glycerophosphoryl diester phosphodiesterase family protein	516	516	1
group_6686		YpjC	516	516	1
bacA		undecaprenol kinase	516	516	1
adk		adenylate kinase	516	516	1
prfC		regulator of gtfB	516	516	1
hupB		DNA-binding protein HU 1	516	516	1
group_6691		dehydrogenase family protein, saccharopine dehydrogenase	516	516	1
ynaI		mechanosensitive ion channel	516	516	1
tyrS		tyrosine--tRNA ligase	516	516	1
aguA		agmatine deiminase	516	516	1
group_6695		integral membrane protein	516	516	1
recN		DNA repair protein RecN	516	516	1
recF		recombination protein recF	516	516	1
yigZ		Xaa-Pro dipeptidase	516	516	1
dgoA		keto-hydroxyglutarate-aldolase/keto-deoxy- phosphogluconate aldolase	516	516	1
atpG		proton-translocating ATPase, F1 sector, gamma-subunit	516	516	1
rpsI		SSU ribosomal protein S9p (S16e)	516	516	1
gatA		glutamyl-tRNA(Gln) amidotransferase, A subunit	516	516	1
msrC		GAF domain-containing protein	516	516	1
tcyN		aspartate/glutamate ABC transporter ATP-binding protein	516	516	1
rbfA		ribosome-binding factor A	516	516	1
glnR		transcriptional repressor of the glutamine synthetase gene	516	516	1
tmpC		lipoprotein	516	516	1
cshA_2		ATP-dependent RNA helicase	516	516	1
shetA		exfoliative toxin	516	516	1
gno		gluconate 5-dehydrogenase	516	516	1
lemA		Cytoplasmic membrane protein LemA	516	516	1
macB_1		ABC transporter ATP-binding protein	516	516	1
secE		preprotein translocase secE component, COG0690	516	516	1
prs		ribose-phosphate pyrophosphokinase	516	516	1
rpmI		LSU ribosomal protein L35p	516	516	1
purC		phosphoribosylaminoimidazole-succinocarboxamide synthetase	516	516	1
gph		phosphatase	516	516	1
group_6718		cobyric acid synthase	516	516	1
pstB3_1		phosphate transporter ATP-binding protein	516	516	1
priA		primosomal protein N'	516	516	1
aroB		3-dehydroquinate synthase	516	516	1
group_6722		ABC transporter ATP-binding protein	516	516	1
tauC		ABC transporter permease, nitrate/sulfonate/bicarbonate transport	516	516	1
aspC1		aspartate aminotransferase	516	516	1
chbA		PTS system sugar-specific transporter subunit EIIA	516	516	1
rpmD		50S ribosomal protein L30	516	516	1
def_2		peptide deformylase	516	516	1
group_6728		SAM-dependent methyltransferase	516	516	1
rpmB		LSU ribosomal protein L28p	516	516	1
ribD		riboflavin biosynthesis protein RibD	516	516	1
group_6731	yesO_2	ABC transporter, sugar transporter, sugar binding lipoprotein-N-acetylneuraminate-binding protein	516	516	1
accD		acetyl-CoA carboxylase beta subunit	516	516	1
mrnC		RIBOc superfamily protein	516	516	1
asnA		aspartate-ammonia ligase	516	516	1
group_6740		transposase	516	516	1
group_6741		UDP-N-acetylmuramyl tripeptide synthetase, Mur ligase	516	516	1
ribA		3,4-dihydroxy-2-butanone 4-phosphate synthase	516	516	1
group_6743		ribosomal protein	516	516	1
rpsU		30S ribosomal protein S21	516	516	1
pepV		peptidase M20 superfamily	516	516	1
gdhA		glutamate dehydrogenase	516	516	1
yutF		COG0647: sugar phosphatases of the HAD superfamily, N-acetyl-glucosamine catabolism protein	516	516	1
gltX		nondiscriminating glutamyl-tRNA synthetase	516	516	1
group_6749		membrane protein	516	516	1
parC		topoisomerase IV subunit A, ParC	516	516	1
grpE		heat shock protein GrpE	516	516	1
group_6752		lipoprotein, putative	516	516	1
trmB		tRNA (guanine-N(7)-)-methyltransferase	516	516	1
yjiR		transcriptional regulator	516	516	1
yhhT_2		transport protein	516	516	1
group_6756		ManO	516	516	1
azr_2		NADPH-dependent FMN reductase domain-containing protein	516	516	1
malG		maltodextrin ABC transporter permease	516	516	1
group_6759		membrnae protein	516	516	1
lrp		leucine-rich protein	516	516	1
group_6761		TrmH family RNA methyltransferase group 3	516	516	1
dltB		transport protein DltB	516	516	1
group_6763		membrane protein	516	516	1
sepF		YlmF protein	516	516	1
group_6765		galactose-6-phosphate isomerase subunit LacB	516	516	1
bioY2		biotin synthase	516	516	1
spxA_2		ArsC family protein	516	516	1
pfs		5'-methylthioadenosine nucleosidase/S-adenosylhomocysteine nucleosidase	516	516	1
tilS		MesJ/Ycf62 family protein	516	516	1
phoP		response regulator	516	516	1
ydaF_2		acetyltransferase	516	516	1
ecfA1		ABCtransporter ATP-binding protein cobalt transport	516	516	1
frr		ribosome-recycling factor	516	516	1
group_6774		protein YdcD	516	516	1
arnB		capsular polysaccharide biosynthesis protein	516	516	1
capD		nucleoside-diphosphate sugar isomerase	516	516	1
idnD		zinc-containing alcohol dehydrogenase	516	516	1
dus		NifR3 family TIM-barrel protein	516	516	1
trxA_2		thioredoxin	516	516	1
group_6780		general stress protein, Gls24 family	516	516	1
group_6781		DegV family protein	516	516	1
act		pyruvate formate-lyase-activating enzyme	516	516	1
afr		Gfo/Idh/MocA family oxidoreductase	516	516	1
group_6784		putative uncharacterized protein ORF 3	516	516	1
group_6785		S4 domain-containing protein YaaA	516	516	1
lacB-2		galactose-6-phosphate isomerase subunit LacB	516	516	1
pth		peptidyl-tRNA hydrolase	516	516	1
ribU		riboflavin transporter	516	516	1
rdgB		deoxyribonucleotide triphosphate pyrophosphatase/unknown domain fusion protein	516	516	1
fmt		methionyl-tRNA formyltransferase	516	516	1
pksG		hydroxymethylglutaryl-CoA synthase	516	516	1
pabA		anthranilate synthase component II (glutamine amido-transferase)	516	516	1
nrdD_2		ATP cone domain-containing protein	516	516	1
lmb		adhesion lipoprotein	516	516	1
group_6795		lipoprotein, putative	516	516	1
dapD		2,3,4,5-tetrahydropyridine-2-carboxylate N-succinyltransferase	516	516	1
scrB		glycosyl hydrolases family 32	516	516	1
vncS		VncS histidine kinase TCS10	516	516	1
deoR		DeoR family transcriptional regulator	516	516	1
group_6800		Na+/alanine symporter	516	516	1
ruvA		holiday junction DNA helicase RuvA	516	516	1
iscS_1		aminotransferase class-V	516	516	1
pyrH		uridylate kinase	516	516	1
purR		repressor of purine biosynthetic genes	516	516	1
atpE		F0F1 ATP synthase subunit C	516	516	1
group_6806		integrase	516	516	1
cspR		RNA methyltransferase	516	516	1
xylH		4-oxalocrotonate tautomerase	516	516	1
group_6809		putative extracellular protein	516	516	1
pepT		peptidase T	516	516	1
lpd		oxidoreductase, pyridine nucleotide-disulfide class I, Mercury (II) reductase	516	516	1
ribE		riboflavin synthase subunit alpha	516	516	1
prfB		peptide chain release factor 2	516	516	1
pepQ		X-Pro dipeptidase	516	516	1
brpA		regulator of lytrabc operon	516	516	1
metI		cystathionine gamma-synthase	516	516	1
rpmF		50S ribosomal protein L32	516	516	1
rbgA		GTP-binding protein	516	516	1
group_6819		transporter	516	516	1
accC		acetyl-CoA carboxylase biotin carboxylase subunit	516	516	1
cppA		cppA protein	516	516	1
group_825		competence protein ComGC	516	516	1
group_1004		nuclease family transposase	515	515	1
licR_2		BglG family transcriptional regulator	515	515	1
bglH_2		glycosyl hydrolase	515	515	1
pncO		metal-dependent CAAX amino terminal membrane protease	515	515	1
group_1719		membrane protein (pseudogene)	515	515	1
group_1740		hypothetical protein	515	515	1
trpF		N-(5'-phosphoribosyl)anthranilate isomerase	515	515	1
group_1808		ABC transporter, membrane-spanning protein	515	515	1
group_1824		protein LacX, plasmid	515	515	1
thiO		oxidoreductase, DadA family protein	515	515	1
group_2068		FIG01115288: hypothetical protein	515	515	1
group_2093		acetyltransferase	515	515	1
crcB2		CrcB protein	515	515	1
valS		valyl-tRNA synthetase	515	515	1
rsuA1		ribosomal small subunit pseudouridine synthase A	515	515	1
group_2214		excreted peptide	515	515	1
ndoR		oxidoreductase	515	515	1
smc		chromosome condensation and segregation SMC protein	515	515	1
nfrA2		nitroreductase, NADPH-flavin oxidoreductase	515	515	1
group_2388		VanZ family protein	515	515	1
ecsA_4		ABC transporter ATP-binding protein	515	515	1
comC		competence stimulating peptide 2	515	515	1
group_2677		putative integral membrane protein	515	515	1
thiW		ThiW superfamily protein	515	515	1
cbiO		cobalt ABC transporter ATP-binding protein	515	515	1
group_2801		lipoprotein	515	515	1
group_2950		hypothetical protein	515	515	1
group_2958		putative stress-responsive transcriptional regulator	515	515	1
yeiH		membrane protein	515	515	1
trxA_1		thioredoxin family protein	515	515	1
group_3017		restriction endonuclease R.XbaI	515	515	1
rlmCD_2		RNA methyltransferase	515	515	1
truC		ribosomal large subunit pseudouridine synthase, RluD subfamily protein	515	515	1
metP		ABC transporter permease	515	515	1
ulaA_2		PTS system, IIC component	515	515	1
group_3319		phosphatase	515	515	1
group_3343		hypothetical protein	515	515	1
radC		DNA repair protein RadC	515	515	1
cutC		copper homeostasis protein	515	515	1
pepS		Aminopeptidase	515	515	1
group_3617		pneumococcal vaccine antigen A	515	515	1
murB		UDP-N-acetylmuramate dehydrogenase	515	515	1
group_3691		hypothetical cytosolic protein	515	515	1
tlyA		rRNA methylase	515	515	1
rpe		ribulose-phosphate 3-epimerase	515	515	1
copY		transcriptional repressor	515	515	1
tenA_2		transcriptional regulator, TENA/THI-4 family protein	515	515	1
dsbD_1		cytochrome c-type biogenesis protein	515	515	1
apt		adenine phosphoribosyltransferase	515	515	1
thiQ		ABC transporter ATP-binding protein	515	515	1
group_4407		transcriptional regulator, MarR family	515	515	1
group_4765		S4 RNA-binding domain-containing protein	515	515	1
mraW		S-adenosyl-methyltransferase mraW	515	515	1
recR		recombination protein	515	515	1
group_4792		hypothetical protein	515	515	1
gmuA		PTS system transporter subunit IIA	515	515	1
engB		ribosome biogenesis GTP-binding protein YsxC	515	515	1
rplR		50S ribosomal protein L18	515	515	1
rplJ		50S ribosomal protein L10	515	515	1
group_4810		YrzB	515	515	1
ribH		6,7-dimethyl-8-ribityllumazine synthase	515	515	1
group_4813		hypothetical protein	515	515	1
sdaB		putative L-serine dehydratase beta subunit	515	515	1
sdaA		L-serine dehydratase, alpha subunit	515	515	1
aroD		3-dehydroquinate dehydratase, (3-dehydroquinase) (type I DHQase)	515	515	1
rsmB		rRNA-specific 5-methylcytidine transferase	515	515	1
mglC		sugar ABC transporter permease	515	515	1
punA		purine nucleoside phosphorylase	515	515	1
fabH		3-oxoacyl-ACP synthase III	515	515	1
ykoE		cobalt ABC transporter permease	515	515	1
msrAB		peptide methionine sulfoxide reductase	515	515	1
group_4848		pyridoxal phosphate enzyme, YggS family	515	515	1
group_4853		toxin-antitoxin system, antitoxin component, ribbon-helix-helix fold protein	515	515	1
rarA		chromosome segregation helicase, ATPase, AAA family	515	515	1
lacR		lactose phosphotransferase system repressor	515	515	1
rplS		50S ribosomal protein L19	515	515	1
carA		carbamoyl-phosphate synthase, small subunit	515	515	1
tpiA		triosephosphate isomerase	515	515	1
glyS		glycyl-tRNA synthetase beta subunit	515	515	1
kpsT		ABC transporter ATP-binding protein	514	514	1
group_2318		caax amino protease family protein	514	514	1
ohrR		MarR family transcriptional regulator	514	514	1
comA		competence factor transporting ATP-binding protein/permease ComA	514	514	1
group_2370		hypothetical protein	514	514	1
group_2389		hypothetical cytosolic protein	514	514	1
group_2479		nucleotide-binding protein	514	514	1
blpZ		immunity protein BlpZ	514	514	1
group_2506		twin-arginine translocation pathway signal	514	514	1
gmuF		mannose-6-phosphate isomerase	514	514	1
ulaA_1		PTS system ascorbate-specific transporter subunit IIC	514	514	1
group_2658		CAAX amino terminal protease family protein	514	514	1
ydcV		spermidine/putrescine ABC transporter permease	514	514	1
thiM_2		hydroxyethylthiazole kinase	514	514	1
codA		cytidine/deoxycytidylate deaminase	514	514	1
vraS		histidine kinase	514	514	1
group_3036		cytotoxic translational repressor of toxin-antitoxin stability system	514	514	1
acoA		acetoin:2,6-dichlorophenolindophenol oxidoreductase subunit alpha	514	514	1
patB		MalY, bifunctional PLP-dependent enzyme	514	514	1
group_3306		permease	514	514	1
group_3326	macB_4	ABC transporter ATP-binding protein	514	514	1
group_3348		lipoprotein	514	514	1
group_3349		hypothetical protein	514	514	1
group_3352		UPF0340 protein SSU05	514	514	1
group_3432		Pseudouridylate synthase, 23S RNA-specific	514	514	1
dinG		ATP-dependent helicase DinG	514	514	1
prsA_2		peptidyl-prolyl isomerase	514	514	1
group_4367		seryl-tRNA synthetase family protein	514	514	1
group_4812		integral membrane protein	514	514	1
group_4831		domain of unknown function protein	514	514	1
fabM		enoyl-CoA hydratase	514	514	1
gpsB		cell division initiation protein	514	514	1
bltD		GNAT family acetyltransferase	513	513	1
group_1393		cell wall surface anchor family protein	513	513	1
group_19		N-ethylammeline chlorohydrolase	513	513	1
group_2023		hypothetical protein	513	513	1
group_2361		glycosyltransferase involved in cell wall biogenesis	513	513	1
pppA		type 4 prepilin peptidase	513	513	1
argR1		arginine repressor	513	513	1
paaI		thioesterase	513	513	1
def_1		polypeptide deformylase	513	513	1
licT		transcription antiterminator LicT	513	513	1
group_3400		flavodoxin	513	513	1
yecD_1		isochorismatase family protein	513	513	1
group_3730		metal-dependent hydrolase superfamily protein	513	513	1
xlyA		LysM domain protein	513	513	1
ply_1		pneumolysin	513	513	1
group_4312		Cu2+-exporting ATPase	513	513	1
ycjP_2		ABC transporter-sugar transport, N-acetylneuraminate transport system permease	513	513	1
lacT		transcription antiterminator LacT	513	513	1
group_1170		alpha/beta fold family hydrolase	512	512	1
ubiE		methyltransferase small domain superfamily	512	512	1
kfoC_1		glycosyltransferase	512	512	1
group_2022		oligohyaluronate lyase	512	512	1
deoA		thymidine phosphorylase	512	512	1
udk_1		phosphoribulokinase / Uridine kinase family	512	512	1
group_2404		SprT family protein	512	512	1
group_2482		flavoprotein	512	512	1
aroL		prephenate dehydratase	512	512	1
group_2517		hypothetical protein	512	512	1
dinP		DNA polymerase IV	512	512	1
ygfU		xanthine permease	512	512	1
purM		phosphoribosylaminoimidazole synthetase	512	512	1
msrR		LytR family transcriptional regulator	512	512	1
rlmI		putative SAM-dependent methyltransferase	512	512	1
glgB		1,4-alpha-glucan branching enzyme	512	512	1
murI		glutamate racemase, COG0796	512	512	1
group_4801		ABC transporter permease component	512	512	1
cinA		damage inducible protein CinA	512	512	1
yibN		rhodanese family protein	512	512	1
sstT		putative sodium:dicarboxylate symporter family protein	512	512	1
group_1768		ABC transporter ATP-binding protein	511	511	1
nanA_2		sialidase A (neuraminidase A)	511	511	1
group_1890		integral membrane protein	511	511	1
pabB		chorismate binding enzyme para-aminobenzoate synthetase	511	511	1
group_2695		bacteriocin-associated integral membrane protein	511	511	1
group_2911		sphingosine kinase	511	511	1
clpE		ATP-dependent Clp protease, ATP-binding subunit	511	511	1
proV		ABC transporter ATP-binding protein	511	511	1
group_3460		ArcT	511	511	1
group_3510		endo-alpha-N-acetylgalactosaminidase	511	511	1
group_3627		bacteriocin-type signal sequence domain-containing protein	511	511	1
tabA_2		beta-galactosidase subunit beta	511	511	1
mro		aldose 1-epimerase	511	511	1
ftsE_1		antimicrobial peptide ABC transporter ATPase	511	511	1
sacA		sucrose-6-phosphate hydrolase	511	511	1
guaC		GMP reductase	511	511	1
pnuC		transporter	511	511	1
group_4135		membrane protein	511	511	1
czcD		cation efflux system protein	511	511	1
dnaJ		dnaJ protein, Heat-shock protein (activation of DnaK)	511	511	1
group_4775		hypothetical protein	511	511	1
gidA_1		tRNA uridine 5-carboxymethylaminomethyl modification protein GidA	511	511	1
phoB		DNA-binding response regulator	511	511	1
arcA		arginine deiminase	511	511	1
arcC		carbamate kinase	511	511	1
group_4821		C4-dicarboxylate anaerobic carrier, arginine transporter	511	511	1
group_4839		ABC transporter permeae	511	511	1
group_4840		membrane protein	511	511	1
group_4865		integral membrane protein	511	511	1
yycG		signal transduction histidine kinase	511	511	1
ndk		nucleoside diphosphate kinase	511	511	1
group_800		ABC transporter membrane protein	511	511	1
lytB_1		choline binding protein	511	511	1
ybhF		ABC transporter ATP-binding protein	510	510	1
group_1416		high-affinity Fe2+/Pb2+ permease	510	510	1
group_1641		caax amino protease family protein	510	510	1
queF		7-cyano-7-deazaguanine reductase	510	510	1
kstR2		TetR family transcriptional regulator	510	510	1
xylB		zinc-containing alcohol dehydrogenase	510	510	1
malK_2		spermidine/putrescine import ATP-binding protein PotA	510	510	1
group_2995		hypothetical protein	510	510	1
fepD_1		iron-siderophore binding lipoprotein	510	510	1
yhfQ		iron ABC transporter substrate-binding protein	510	510	1
yusV		ferric enterobactin transport ATP-binding protein FepC	510	510	1
group_1413		integral membrane protein	509	509	1
group_1708		putative SNF-family helicase	509	509	1
thiD		phosphomethylpyrimidine kinase	509	509	1
thiE_1		thiamine-phosphate pyrophosphorylase	509	509	1
cinA2		competence damage-inducible protein A	509	509	1
potD_2		ABC transporter, spermidine/putrescine-binding protein	509	509	1
dgkA		diacylglycerol kinase	509	509	1
yfhA		iron ABC transporter membrane-spanning permease	509	509	1
group_1527		FucA	508	508	1
group_1893		mutT/nudix family protein	508	508	1
kdtB		phosphopantetheine adenylyltransferase	508	508	1
group_2322		hypothetical protein	508	508	1
treP		trehalose PTS system, IIABC components	508	508	1
group_3616		putative transcriptional regulator	508	508	1
vacB		ribonuclease R	508	508	1
group_4364		hypothetical protein	508	508	1
adhR		MerR family transcriptional regulator	508	508	1
fruB		fructose-1-phosphate kinase	508	508	1
group_1525		sugar hydrolase	507	507	1
cysW		iron ABC transporter permease	507	507	1
proS_1		hypothetical protein ProS	507	507	1
group_1891		hypothetical protein	507	507	1
group_2152		hypothetical protein	507	507	1
iscS_2		class-V aminotransferase	507	507	1
serB		phosphoserine phosphatase	507	507	1
group_2898	manZ_2	PTS system transporter subunit IID	507	507	1
deoC		deoxyribose-phosphate aldolase	507	507	1
lplA		lipoate protein ligase A	507	507	1
group_3386		lipoprotein, putative	507	507	1
group_1019		Ser/Thr protein phosphatase family protein	506	506	1
ydcU		Fe3+ ABC transporter permease	506	506	1
strH_1		beta-N-acetylhexosaminidase	506	506	1
rlmL		N-6 adenine-specific DNA methylase	506	506	1
group_2970		hypothetical protein	506	506	1
tetA		multidrug resistance protein MdtG	506	506	1
norM		mate efflux family protein	506	506	1
pepA_2		peptidase, M42 (glutamyl aminopeptidase) family	505	505	1
group_1736		hypothetical protein	505	505	1
group_2692		serine/threonine protein phosphatase family protein	505	505	1
pcnB		tRNA nucleotidyltransferase	505	505	1
lytB_2		endo-beta-N-acetylglucosaminidase	504	504	1
group_1732		hypothetical protein	504	504	1
rlmCD_1		23S rRNA (uracil-5-)-methyltransferase RumA	504	504	1
group_2179		IS1193, transposase, ISL3 family	504	504	1
rggD_1		putative transcriptional regulator	504	504	1
bcrC		membrane-associated phospholipid phosphatase	504	504	1
sga		hexulose-6-phosphate isomerase	504	504	1
group_3614		hypothetical protein	504	504	1
glpK		glycerol kinase	504	504	1
arcB		ornithine carbamoyltransferase	504	504	1
murC		UDP-N-acetylmuramate-alanine ligase	504	504	1
prfA		peptide chain release factor 1	504	504	1
group_1714		transcriptional regulator	503	503	1
mngB		alpha mannosidase	503	503	1
feuB		iron-compound ABC transporter permease	503	503	1
group_3936		macrolide efflux ABC transporter membrane-spanning permease	503	503	1
graR		DNA-binding response regulator	503	503	1
group_4350		hypothetical protein	503	503	1
group_1898		adenylosuccinate lyase	502	502	1
purD		phosphoribosylglycinamide synthetase	502	502	1
cibA		excreted peptide	502	502	1
group_3016		transcriptional repressor	502	502	1
group_3304		MccC family protein	502	502	1
rebM		methyltransferase type 11	502	502	1
fhuC		ferrichrome transport ATP-binding protein FhuC	502	502	1
atxA		transcriptional activator	502	502	1
nanE2		N-acetylmannosamine-6-phosphate 2-epimerase 2 (ManNAc-6-P epimerase 2)	502	502	1
rlmN		ribosomal RNA large subunit methyltransferase N	501	501	1
group_1532		cell wall surface anchor family protein	501	501	1
group_2024		hypothetical protein	501	501	1
group_1224		ABC-type transport system involved in multi-copper enzyme maturation, permease component	500	500	1
catE		glyoxalase family protein	500	500	1
group_2367		topology modulation protein	500	500	1
group_2465		filamentation induced by cAMP protein fic	500	500	1
gtfA		sucrose phosphorylase	500	500	1
group_4768		hypothetical protein	500	500	1
group_4852		ABC transporter ATP-binding protein	500	500	1
group_1169		hypothetical protein	499	499	1
group_1242		caax amino protease family protein	499	499	1
group_1345	lctO	L-lactate oxidase	499	499	1
group_2951		membrane protein	499	499	1
aqpZ2		aquaporin Z-water channel protein	499	499	1
aqpZ		aquaporin Z	499	499	1
group_1515		FIG01114725: hypothetical protein	498	498	1
ply_2		pneumolysin	498	498	1
group_1761		endonuclease/exonuclease/phosphatase family	498	498	1
group_3376		ISSpo8 transposase	498	498	1
group_923	lytB_2	choline binding protein E CbpE	498	498	1
group_1079		hypothetical protein	497	497	1
group_1148		membrane protein	497	497	1
yheS_2		ABC transporter ATP-binding protein	497	497	1
group_1415		O-acetylhomoserine sulfhydrylase	496	496	1
thiI		thiamine biosynthesis ATP pyrophosphatase	496	496	1
lytC		1,4-beta-N-acetylmuramidase	495	495	1
group_3320		membrane protein	495	495	1
group_3900		ABC transporter, transmembrane protein Vexp3	495	495	1
yetF		putative membrane protein yetF	494	494	1
artQ_2		polar amino acid ABC transporter permease	494	494	1
group_1900		hypothetical protein	493	493	1
comE		response regulator	493	493	1
nhaK		Na+/H+ antiporter	493	493	1
hemH		protoheme ferro-lyase	493	493	1
group_1869		truncated IS200 family transposase	492	492	1
prtP		serine protease	492	492	1
group_2487		competence-induced protein Ccs4	492	492	1
group_2689		hypothetical protein	492	492	1
cysA		ABC transporter ATP-binding protein	492	492	1
yhbU_1		U32 family peptidase	492	492	1
glgC		glucose-1-phosphate adenylyltransferase	491	491	1
group_2535		Preprotein translocase subunit SecB	491	491	1
group_4330		ferredoxin	491	491	1
bglF		PTS system beta-glucoside-specific transporter subunit EIIABC	490	490	1
group_3255		site-specific DNA recombinase	490	490	1
ydhF		aldo/keto reductase family oxidoreductase	488	488	1
peb1A		glutamine-binding protein	488	488	1
group_1628		BlpT protein, fusion	487	487	1
group_2196		surface anchored protein	487	487	1
group_946	artM_5	multidrug ABC transporter ATPase	486	486	1
group_2519		hypothetical protein	485	485	1
IS861-truncation		degenerate transposase (orf1)	485	485	1
group_1717		hypothetical protein	484	484	1
glyA		serine hydroxymethyltransferase	484	484	1
galE_2		putative UDP-glucose 4-epimerase	483	483	1
group_1218		MarR family transcriptional regulator	482	482	1
group_4096		ATP-dependent Zn protease	482	482	1
rggD		transcriptional regulator MutR	481	481	1
copA		P-type ATPase-metal/cation transporter	481	481	1
hsdS_1		type I restriction enzyme	480	480	1
group_2258		surface anchored protein	480	480	1
nnrD		carbohydrate kinase	479	479	1
ptsG_1		PTS system transporter subunit IIBC	479	479	1
group_2090	hsdS_1	type I restriction enzyme	478	478	1
group_2368		transposase, IS1380-Spn1 related, truncation	478	478	1
yafQ		RelE/StbE family addiction module toxin	477	477	1
group_2350		membrane protein	477	477	1
rhaS		Msm operon regulatory protein	477	477	1
group_1159		integral membrane protein	476	476	1
gcp		O-sialoglycoprotein endopeptidase	476	476	1
group_3057		lipoprotein	476	476	1
gpmB		phosphoglycerate mutase family protein	476	476	1
group_2188		caax amino protease family protein	475	475	1
group_2955		integral membrane protein	475	475	1
group_3266	ycjP_2	ABC transporter permease SP1688	475	475	1
polC_2		DNA polymerase III PolC	474	474	1
group_1712		YwnB	472	472	1
supH		hydrolase	472	472	1
dut		deoxyuridine 5'-triphosphate nucleotidohydrolase	472	472	1
ugpA_2		ABC transporter permease	472	472	1
group_2754	pepF1_2	oligoendopeptidase F	471	471	1
group_2814		uracil DNA glycosylase	471	471	1
group_3262		putative bacteriocin	471	471	1
lytA_1		choline binding protein D	469	469	1
group_2036		lactoylglutathione lyase	468	468	1
rafG		sugar ABC transporter permease	468	468	1
group_806		enzyme of poly-gamma-glutamate biosynthesis	468	468	1
group_1574		transcriptional regulator	467	467	1
lolD_1		ABC transporter ATP-binding protein	467	467	1
guaB_1		CBS domain containing protein	467	467	1
group_1684	nanA_2	N-acetylneuraminate lyase	466	466	1
sarA_1		oligopeptide binding lipoprotein	465	465	1
ypdA		sensor histidine kinase	465	465	1
rafE		sugar ABC transporter binding protein	465	465	1
purL		phosphoribosylformylglycinamidine synthase II (FGAM synthetase)	465	465	1

## Sheet: Reykjavik
Gene	Non-unique Gene name	Annotation	No. isolates	No. sequences	Avg sequences per isolate
group_1003		cell wall surface anchor family protein	986	986	1
pbpX		penicillin-binding protein 2X	986	986	1
folP		dihydropteroate synthase	986	986	1
ydiC		molecular chaperone	986	986	1
murF		UDP-N-acetylmuramoylalanyl-D-glutamyl-2, 6-diaminopimelate--D-alanyl-D-alanyl ligase	986	986	1
cglD		competence protein CglD	986	986	1
queF		7-cyano-7-deazaguanine reductase	986	986	1
sulB		dihydrofolate synthetase	986	986	1
dhfR		dihydrofolate reductase	986	986	1
ybhF		ABC transporter ATP-binding protein	986	986	1
ubiE_2		methyltransferase small domain superfamily	986	986	1
trpF		N-(5'-phosphoribosyl)anthranilate isomerase	986	986	1
mutT		mutT/nudix family protein	986	986	1
group_1704		hypothetical protein	986	986	1
pepA_1		peptidase, M42 (glutamyl aminopeptidase) family	986	986	1
vraR_2		response regulator	986	986	1
pbp1A		penicillin-binding protein 1A	986	986	1
group_1963		membrane protein	986	986	1
group_2036		ABC transporter, membrane-spanning protein	986	986	1
prmA		ribosomal protein methyltransferase	986	986	1
group_2109		phosphomevalonate kinase	986	986	1
group_2110		putative histone acetyltransferase	986	986	1
thiO		oxidoreductase, DadA family protein	986	986	1
divIB		cell division septal protein	986	986	1
thiM_2		hydroxyethylthiazole kinase	986	986	1
group_2145		putative nucleotidyltransferase	986	986	1
rexA		ATP-dependent exoDNAse subunit beta	986	986	1
group_2233		oligohyaluronate lyase	986	986	1
group_2269		membrane protein (pseudogene)	986	986	1
group_2280		hypothetical protein	986	986	1
group_2300		FucA	986	986	1
group_2405		FIG01115288: hypothetical protein	986	986	1
mraY		UDP-phosphate-UDP-MurNAc-pentapeptide phospho-MurNAc-pentapeptide transferase	986	986	1
group_2418		acetyltransferase	986	986	1
group_2427		Uncharacterized conserved protein	986	986	1
dps		DPS family peroxide resistance protein	986	986	1
group_2455		YwnB	986	986	1
ddL		D-ala,D-ala ligase	986	986	1
pbp2B		penicillin-binding protein 2B	986	986	1
ftsY		cell division protein FtsY	986	986	1
group_2509		phosphohydrolase	986	986	1
group_2525		late competence protein ComGG	986	986	1
group_2579		Holliday junction-specific endonuclease	986	986	1
group_2613		membrane protein	986	986	1
bcrC		membrane-associated phospholipid phosphatase	986	986	1
blpZ		immunity protein BlpZ	986	986	1
group_2624		preprotein translocase subunit YajC	986	986	1
group_2645		response regulator	986	986	1
rimN		Sua5/YciO/YrdC family protein	986	986	1
deoA		thymidine phosphorylase	986	986	1
nnrD		carbohydrate kinase	986	986	1
rnhC		ribonuclease HIII	986	986	1
comEA		competence protein	986	986	1
group_2692		hypothetical protein	986	986	1
group_2696		transcriptional regulator	986	986	1
group_2697		membrane protein	986	986	1
gmuF		mannose-6-phosphate isomerase	986	986	1
group_2737		hypothetical protein	986	986	1
sarA_1		extracellular oligopeptide-binding protein	986	986	1
dexB		glucan 1,6-alpha-glucosidase	986	986	1
ywnH		acetyltransferase	986	986	1
group_2823		transcriptional regulator	986	986	1
yeiH		membrane protein	986	986	1
gpo		gluthatione peroxidase	986	986	1
group_2856		acetyltransferase	986	986	1
cbiO		cobalt ABC transporter ATP-binding protein	986	986	1
dnaQ		DNA polymerase III subunit epsilon	986	986	1
codA		cytidine/deoxycytidylate deaminase	986	986	1
aroA_1		chorismate mutase/prephenate dehydratase	986	986	1
group_2929		hypothetical protein	986	986	1
sapR		sakacin A production response regulator	986	986	1
group_2938		competence protein ComGF	986	986	1
uvrC		excinuclease, subunit C	986	986	1
group_3048		zinc-dependent protease	986	986	1
comC		competence stimulating peptide 2	986	986	1
group_3058		degenerate transposase	986	986	1
trxA_1		thioredoxin family protein	986	986	1
purD		phosphoribosylglycinamide synthetase	986	986	1
group_3067		BlpT protein, fusion	986	986	1
sulD		bifunctional folate synthesis protein	986	986	1
group_3073		addiction module antitoxin, RelB/DinJ family	986	986	1
group_3080		phosphatase	986	986	1
mnmA		tRNA-specific 2-thiouridylase MnmA	986	986	1
glpF		glycerol uptake facilitator protein	986	986	1
metN		ABC transporter ATP-binding protein	986	986	1
hemK		protein-(glutamine-N5) methyltransferase, release factor-specific	986	986	1
dnaG		DNA primase	986	986	1
group_3129		hypothetical protein	986	986	1
recD		recombinase D	986	986	1
proB		gamma-glutamyl kinase	986	986	1
proC		pyrroline-5-carboxylate reductase	986	986	1
gidA_2		tRNA (uracil-5-)-methyltransferase Gid	986	986	1
aroA		5-enolpyruvylshikimate-3-phosphate synthase	986	986	1
group_3148		chromosome replication initiation protein/membrane attachment protein	986	986	1
gdhA		glutamate dehydrogenase	986	986	1
group_3158		VanZ family protein	986	986	1
thiN		thiamine pyrophosphokinase	986	986	1
group_3177		hypothetical protein	986	986	1
yfnB		HAD superfamily hydrolase	986	986	1
xseA		exodeoxyribonuclease VII large subunit	986	986	1
coaBC_1		phosphopantothenate--cysteine ligase	986	986	1
niaX		membrane protein	986	986	1
niaR		transcriptional regulator	986	986	1
ppaX		putative haloacid dehalogenase-like hydrolase	986	986	1
rsmE		16S ribosomal RNA methyltransferase RsmE	986	986	1
rlmI		putative SAM-dependent methyltransferase	986	986	1
gtrB		glycosil transferase	986	986	1
purK		phosphoribosylaminoimidazole carboxylase ATPase subunit	986	986	1
group_3327		putative uncharacterized conserved secreted protein	986	986	1
group_3328		FIG014356: hypothetical protein	986	986	1
group_3331		phosphoglycerate mutase family protein	986	986	1
group_3333		caax amino protease family protein	986	986	1
group_3335		CAAX amino terminal protease family protein	986	986	1
infB		translation initiation factor IF-2	986	986	1
rr06-1		hypothetical protein	986	986	1
lrp		leucine-rich protein	986	986	1
glpK		glycerol kinase	986	986	1
group_3363		hypothetical protein	986	986	1
tag		DNA-3-methyladenine glycosylase I	986	986	1
recJ		single-stranded DNA-specific exonuclease	986	986	1
thiQ		ABC transporter ATP-binding protein	986	986	1
group_3401		restriction endonuclease R.XbaI	986	986	1
murE2		UDP-N-acetylmuramoylalanyl-D-glutamate--2, 6-diaminopimelate ligase	986	986	1
yaaA		protein YaaA	986	986	1
def_1		polypeptide deformylase	986	986	1
parC		topoisomerase IV subunit A, ParC	986	986	1
parE		topoisomerase IV subunit B	986	986	1
group_3413		NIF3 (NGG1p interacting factor 3) family protein	986	986	1
dtd		D-tyrosyl-tRNA(Tyr) deacylase	986	986	1
divIVA		cell division protein DivIVA	986	986	1
cysB		LysR family transcriptional regulator	986	986	1
rluD		23S rluA family pseudouridine synthase	986	986	1
rsmI		tetrapyrrole methylase	986	986	1
group_3440		hypothetical protein	986	986	1
aldC		alpha-acetolactate decarboxylase	986	986	1
licD3		phosphorylcholine transferase LicD3	986	986	1
yehU		histidine kinase	986	986	1
malA		malA-protein	986	986	1
pyrF		orotidine-5-phosphate decarboxylase	986	986	1
thiM_1		hydroxyethylthiazole kinase	986	986	1
ctpA		cation transporter E1-E2 family ATPase	986	986	1
ybjI		Cof family protein	986	986	1
carB		carbamoyl-phosphate synthase, large subunit	986	986	1
crcB1		CrcB protein	986	986	1
crcB2		CrcB protein	986	986	1
nrnA		DHH subfamily 1 protein	986	986	1
nifU		nifU family protein	986	986	1
group_3480	macB_4	ABC transporter ATP-binding protein	986	986	1
ptsI		Phosphoenolpyruvate-protein phosphotransferase of PTS system	986	986	1
group_3483		putative primase homolog	986	986	1
endA		DNA-entry nuclease (competence-specific nuclease)	986	986	1
lpdA		dihydrolipoyl dehydrogenase	986	986	1
oatA		acyltransferase	986	986	1
group_3499		FIG01116978: hypothetical protein	986	986	1
group_3525		CsbD-like protein	986	986	1
pdxT		glutamine amidotransferase subunit PdxT	986	986	1
potB		spermidine/putrescine ABC transporter permease	986	986	1
pncB		nicotinate phosphoribosyltransferase	986	986	1
fni		isopentenyl-diphosphate:dimethylallyl diphosphate isomerase type 2	986	986	1
group_3708		zinc-dependent protease	986	986	1
group_3709		S4 domain-containing protein YaaA	986	986	1
group_3715		membrane protein	986	986	1
group_3716		hypothetical protein	986	986	1
group_3717		hypothetical protein	986	986	1
ydfG		3-oxoacyl-ACP reductase	986	986	1
ssbB		single-strand DNA-binding protein B	986	986	1
group_3720		recombination regulator RecX	986	986	1
yccU		CoA-binding protein	986	986	1
group_3722		teicoplanin resistance protein	986	986	1
group_3726		PTS system, IIB component	986	986	1
group_3728		L7A family ribosomal protein	986	986	1
group_3729		transcriptional regulator	986	986	1
group_3734		hypothetical protein	986	986	1
group_3737		transcriptional regulator	986	986	1
gcp		O-sialoglycoprotein endopeptidase	986	986	1
rafG		sugar ABC transporter permease	986	986	1
pheT_2		phenylalanyl-tRNA synthetase, beta chain	986	986	1
comFA		helicase ComFA	986	986	1
metG_2		methionine--tRNA ligase	986	986	1
cpnA		short chain dehydrogenase	986	986	1
yajL		4-methyl-5(b-hydroxyethyl)-thiazole monophosphate biosynthesis protein	986	986	1
folC		dihydrofolate synthetase	986	986	1
tdk		thymidine kinase	986	986	1
femX		serine/alanine-adding enzyme MurM	986	986	1
tcyJ		amino acid ABC transporter amino acid-binding protein	986	986	1
cdd		cytidine deaminase	986	986	1
deoC		deoxyribose-phosphate aldolase	986	986	1
rpsT		putative 30S ribosomal protein S20	986	986	1
gapN		NADP-dependent glyceraldehyde-3-phosphate dehydrogenase	986	986	1
truC		ribosomal large subunit pseudouridine synthase, RluD subfamily protein	986	986	1
yvgN		2,5-diketo-D-gluconic acid reductase A	986	986	1
group_3776		lysophospholipase l1-like esterase	986	986	1
aliA		oligopeptide ABC transporter oligopeptide-binding protein AliA	986	986	1
cbpJ_2		choline binding protein J	986	986	1
group_3779		transporter	986	986	1
vraR_1		response regulator	986	986	1
cbiQ		ABC transporter permease	986	986	1
group_3785		signal peptide	986	986	1
group_3786		hypothetical protein	986	986	1
group_3787		GIY-YIG domain-containing protein	986	986	1
group_3788		HAD superfamily hydrolase	986	986	1
group_3789		aspartate/tyrosine/aromatic aminotransferase	986	986	1
ypmB		peptidase propeptide and ypeb domain-containing protein	986	986	1
group_3791		membrane protein	986	986	1
coaE		dephospho-CoA kinase	986	986	1
trmK		Bcl-2 family protein	986	986	1
group_3809		serine/threonine protein phosphatase family protein	986	986	1
ybbH		phosphosugar-binding transcriptional regulator	986	986	1
gatB		glutamyl tRNA-Gln amidotransferase chain B	986	986	1
lysA_1		LysA-like decarboxylase, diaminopimelate decarboxylase putative	986	986	1
proA		gamma-glutamyl phosphate reductase	986	986	1
tmk		thymidylate kinase	986	986	1
ydaF_5		GNAT family acetyltransferase	986	986	1
lytA_4		choline binding protein	986	986	1
aroE		shikimate 5-dehydrogenase	986	986	1
dnaE		DNA-polymerase III alpha-chain	986	986	1
mmsA		branch migration of Holliday junctions, junction-specific DNA helicase,ATP-dependent DNA helicase, recG homolog	986	986	1
group_3846		ribonuclease BN	986	986	1
galU		UTP-glucose-1-phosphate uridylyltransferase	986	986	1
yicL_1		drug/metabolite transporter (DMT) superfamily permease	986	986	1
murG		UDP-N-acetylglucosamine:LPS N-acetylglucosamine transferase	986	986	1
spxB		putative oxidase	986	986	1
group_3859		putative flavoprotein	986	986	1
group_3865		hypothetical protein	986	986	1
group_3866		FIG01114027: hypothetical protein	986	986	1
group_3869		SAM-dependent methyltransferase	986	986	1
yhgF		S1 RNA-binding domain-containing protein	986	986	1
speA		ornithine decarboxylase family protein	986	986	1
lacG		6-phospho-beta-galactosidase	986	986	1
yfnA		amino acid permease family protein	986	986	1
ycfH		TatD family deoxyribonuclease	986	986	1
rpoB		DNA-directed RNA polymerase subunit beta	986	986	1
group_3899		bacteriocin immunity protein	986	986	1
truB		tRNA pseudouridine synthase B	986	986	1
gyrA		DNA gyrase subunit A	986	986	1
uvrB		excinuclease ABC subunit B	986	986	1
group_3909		thioredoxin, bacteriocin transport accessory protein	986	986	1
group_3911		nucleotide-binding protein	986	986	1
group_3914		jag protein	986	986	1
group_3915		adenine-specific methyltransferase	986	986	1
group_3919		CsbD-like protein	986	986	1
trpB		tryptophan synthase, beta subunit	986	986	1
trpE		anthranilate synthase component I	986	986	1
group_3922		Uncharacterized protein conserved in bacteria	986	986	1
wcaJ_2		glycosyl transferase family protein	986	986	1
degA_1		LacI family transcriptional regulator	986	986	1
opuCC		choline transporter	986	986	1
yidD		alpha-hemolysin family protein	986	986	1
ABC-N/P		ABC transporter ATP-binding protein/permease	986	986	1
yycG		signal transduction histidine kinase	986	986	1
ndoR		oxidoreductase	986	986	1
ycjP_3		ABC transporter permease SP1688	986	986	1
group_4182		ABC transporter permease component	986	986	1
comE		response regulator	986	986	1
group_4184		FIG01114317: hypothetical protein	986	986	1
groEL		chaperone GroEL	986	986	1
radA		DNA repair protein	986	986	1
recO		DNA repair protein RecO	986	986	1
acpP_1		acyl carrier protein	986	986	1
PTS-EII_1		phosphotransferase system sugar-specific EII component	986	986	1
group_4201		excreted peptide	986	986	1
group_4202		transcriptional regulator	986	986	1
ilvD		dihydroxy-acid dehydratase	986	986	1
tktC		transketolase c-terminal section	986	986	1
group_4207		Hypothetical protein in cluster with Ecs transporter (in Streptococci)	986	986	1
group_4208		ABC transporter permease	986	986	1
group_4210		hemerythrin HHE cation binding domain subfamily	986	986	1
mraW		S-adenosyl-methyltransferase mraW	986	986	1
group_4218		galactose-6-phosphate isomerase subunit LacB	986	986	1
dgoA		keto-hydroxyglutarate-aldolase/keto-deoxy- phosphogluconate aldolase	986	986	1
polC_2		DNA polymerase III, alpha subunit	986	986	1
group_4232		bacteriocin-type signal sequence domain-containing protein	986	986	1
rhaS		Msm operon regulatory protein	986	986	1
metF		5,10-methylenetetrahydrofolate reductase	986	986	1
cysS		cysteinyl-tRNA synthetase	986	986	1
phoB		DNA-binding response regulator	986	986	1
dinG		ATP-dependent helicase DinG	986	986	1
gyrB		DNA gyrase subunit B	986	986	1
glmS		glucosamine-fructose-6-phosphate aminotransferase	986	986	1
ruvB		Holliday junction DNA helicase RuvB	986	986	1
leuS		leucyl-tRNA synthetase	986	986	1
gpmB		phosphoglycerate mutase family protein	986	986	1
group_4256		UPF0210 protein SSU05	986	986	1
group_4257		ACT domain-containing protein	986	986	1
hexB		DNA mismatch repair protein hexB	986	986	1
metP		ABC transporter permease	986	986	1
mscL		large conductance mechanosensitive channel protein	986	986	1
asd		aspartate-semialdehyde dehydrogenase	986	986	1
dapA		dihydrodipicolinate synthase	986	986	1
rnjB		metallo-beta-lactamase superfamily protein	986	986	1
frmB		esterase	986	986	1
pepV		peptidase M20 superfamily	986	986	1
ppc		phosphoenolpyruvate carboxylase	986	986	1
punA		purine nucleoside phosphorylase	986	986	1
ligA		DNA ligase	986	986	1
cshA_2		ATP-dependent RNA helicase	986	986	1
mocA		Gfo/Idh/MocA family oxidoreductase	986	986	1
azr_1		NADPH-dependent FMN reductase domain-containing protein	986	986	1
group_4313		TrmH family RNA methyltransferase group 3	986	986	1
recU		recombination protein U	986	986	1
galK_2		mevalonate kinase	986	986	1
mvd1		diphosphomevalonate decarboxylase	986	986	1
group_4321		protein YdcD	986	986	1
glnA		glutamate-ammonia ligase	986	986	1
group_4323		ATP-binding protein	986	986	1
murE		UDP-N-acetylmuramyl tripeptide synthase MurE	986	986	1
group_4325		flavoprotein	986	986	1
fieF		cation efflux family protein	986	986	1
yumC		thioredoxin reductase	986	986	1
metA		homoserine O-succinyltransferase	986	986	1
group_4331		permease	986	986	1
hmpT		integral membrane protein	986	986	1
group_4335		major facilitator superfamily transporter-efflux	986	986	1
galE_1		UDP-glucose 4-epimerase	986	986	1
group_4338		lipase	986	986	1
pepO		peptidase M13 superfamily	986	986	1
fhuC_2		manganese ABC transporter ATP-binding protein	986	986	1
psaA		manganese ABC transporter manganese-binding adhesion liprotein	986	986	1
ileRS		isoleucyl-tRNA synthetase	986	986	1
ftsZ		cell division protein FtsZ	986	986	1
group_4349		major facilitator superfamily permease	986	986	1
group_4350		membrane protein	986	986	1
tig		FKBP-type peptidyl-prolyl cis-trans isomerase (trigger factor)	986	986	1
cvpA		CvpA family protein	986	986	1
group_4356		Na+/alanine symporter	986	986	1
group_4357		macrophage infectivity potentiator protein	986	986	1
ilvB		acetolactate synthase large subunit	986	986	1
ilvC		ketol-acid reductoisomerase	986	986	1
glmU		bifunctional N-acetylglucosamine-1-phosphate uridyltransferase/glucosamine-1-phosphate acetyltransferase	986	986	1
nudF		MutT/NUDIX hydrolase family protein	986	986	1
ugpQ		glycerophosphoryl diester phosphodiesterase family protein	986	986	1
speE		spermidine synthase	986	986	1
group_4364		dehydrogenase family protein, saccharopine dehydrogenase	986	986	1
aguA		agmatine deiminase	986	986	1
holB		DNA polymerase III, delta' subunit	986	986	1
yozE		serine-type D-Ala-D-Ala carboxypeptidase	986	986	1
pyrDII		dihydroorotate dehydrogenase electron transfer subunit	986	986	1
ydcV		spermidine/putrescine ABC transporter permease	986	986	1
amyS		alpha-amylase	986	986	1
tyrC		prephenate dehydrogenase	986	986	1
group_4380		3-phosphoshikimate 1-carboxyvinyltransferase	986	986	1
pheA		prephenate dehydratase	986	986	1
pepXP		x-prolyl-dipeptidyl aminopeptidase	986	986	1
mvaA		3-hydroxy-3-methylglutaryl-coenzyme a reductase	986	986	1
degA_2		transcriptional regulator	986	986	1
scrB		glycosyl hydrolases family 32	986	986	1
secA		preprotein translocase subunit SecA	986	986	1
miaA		tRNA delta(2)-isopentenylpyrophosphate transferase	986	986	1
fabG3		dehydrogenase	986	986	1
pstC_2		phosphate ABC transporter permeae PstC	986	986	1
tenA_1		transcriptional regulator, TENA/THI-4 family protein	986	986	1
group_4397		cobalt ABC transporter domain-containing protein	986	986	1
thiW		ThiW superfamily protein	986	986	1
group_4399		Cu2+-exporting ATPase	986	986	1
zwf		glucose-6-phosphate 1-dehydrogenase	986	986	1
yidA_3		Cof family protein	986	986	1
group_4403		membrane protein	986	986	1
carA		carbamoyl-phosphate synthase, small subunit	986	986	1
yutD		transcriptional regulator	986	986	1
group_4409		Iron-sulfur cluster assembly protein SufB	986	986	1
group_4410		serine/threonine phosphatase	986	986	1
rny		putative HD superfamily hydrolase	986	986	1
nadD		putative nicotinate-nucleotide adenylyltransferase	986	986	1
yqeH		GTP-binding protein	986	986	1
group_4423		GNAT family acetyltransferase	986	986	1
recA		protein RecA	986	986	1
nrdF		ribonucleotide-diphosphate reductase, subunit beta	986	986	1
lacT		transcription antiterminator LacT	986	986	1
group_4428		thioredoxin	986	986	1
misCB		oxaA2	986	986	1
acyP		acylphosphate phosphohydrolase	986	986	1
rsmD		methyltransferase	986	986	1
murA1		UDP-N-acetylglucosamine 1-carboxyvinyltransferase	986	986	1
rpoC		DNA-directed RNA polymerase subunit beta'	986	986	1
ndk		nucleoside diphosphate kinase	986	986	1
rex		DNA-binding protein	986	986	1
ppnK1		putative sugar kinase	986	986	1
rluA3		23S_rRNA pseudouridine synthase	986	986	1
pta		phosphotransacetylase	986	986	1
group_4441		hypothetical cytosolic protein	986	986	1
ribF		bifunctional riboflavin kinase/FMN adenylyltransferase	986	986	1
acoC		dihydrolipoamide acetyltransferase	986	986	1
pyrC		dihydroorotase	986	986	1
lepA		GTP-binding protein LepA	986	986	1
ahrC		transcriptional repressor protein	986	986	1
tlyA		rRNA methylase	986	986	1
group_4453		cytotoxic translational repressor of toxin-antitoxin stability system	986	986	1
mutY		A/G-specific adenine glycosylase	986	986	1
artP_2		glutamine ABC transporter substrate-binding protein	986	986	1
atpG		proton-translocating ATPase, F1 sector, gamma-subunit	986	986	1
atpH		proton-translocating ATPase, F1 sector, delta-subunit	986	986	1
licB_1		PTS system transporter subunit IIB	986	986	1
yfkJ		phosphotyrosine protein phosphatase	986	986	1
group_4460		type II secretory pathway, pseudopilin PulG	986	986	1
group_4461		putative integral membrane protein	986	986	1
group_4462		putative MarR-family transcriptional regulator	986	986	1
group_4463		phage-like protein	986	986	1
rarA		chromosome segregation helicase, ATPase, AAA family	986	986	1
trpA		tryptophan synthase subunit alpha	986	986	1
pabA		anthranilate synthase component II (glutamine amido-transferase)	986	986	1
arnB		capsular polysaccharide biosynthesis protein	986	986	1
galK		galactokinase, (galactose kinase)	986	986	1
adhR		MerR family transcriptional regulator	986	986	1
proV		ABC transporter ATP-binding protein	986	986	1
treC		alpha,alpha-phosphotrehalase	986	986	1
lysA_2		diaminopimelate decarboxylase	986	986	1
pbp3		D-alanyl-D-alanine carboxypeptidase, penicillin-binding protein 3	986	986	1
pcnB		tRNA nucleotidyltransferase	986	986	1
qmcA		spfh domain/band 7 family	986	986	1
cshA_1		ATP-dependent RNA helicase	986	986	1
pgsA		phosphatidylglycerophosphate synthase	986	986	1
group_4745		transcriptional regulation protein	986	986	1
recF		recombination protein recF	986	986	1
rlmH		rRNA large subunit methyltransferase	986	986	1
pth		peptidyl-tRNA hydrolase	986	986	1
group_4754		Lin0147	986	986	1
purA		adenylosuccinate synthetase	986	986	1
group_4763		carbonic anhydrase	986	986	1
agaS		tagatose-6-phosphate ketose/aldose isomerase	986	986	1
manZ_1		PTS system transporter subunit IID	986	986	1
PTS-EIIB		phosphotransferase system sugar-specific EIIB component	986	986	1
purH		bifunctional phosphoribosylaminoimidazolecarboxamide formyltransferase/IMP cyclohydrolase	986	986	1
argR2		arginine repressor	986	986	1
yheI_2		ABC transporter ATP-binding protein/permease	986	986	1
dnaK		molecular chaperone DnaK	986	986	1
hit		protein hit	986	986	1
rimP		SP14.3 protein	986	986	1
nusA		transcription elongation factor NusA	986	986	1
group_4776		Helicase	986	986	1
regR		sugar binding transcriptional regulator RegR	986	986	1
group_4779		carbohydrate kinase, PfkB family	986	986	1
rplM		50S ribosomal protein L13	986	986	1
group_4782		Staphylococcal protein of unknown function (DUF960)	986	986	1
sulC		GTP cyclohydrolase	986	986	1
pbuO		xanthine/uracil permease family protein	986	986	1
adhP		alcohol dehydrogenase	986	986	1
pepC		aminopeptidase	986	986	1
fusA		elongation factor G	986	986	1
dltC		D-alanyl carrier protein DCP	986	986	1
dltB		transport protein DltB	986	986	1
ycjP_1		ABC transporter permease	986	986	1
group_4793		membrane protein	986	986	1
sdaA		L-serine dehydratase, alpha subunit	986	986	1
rnjA		metallo-beta-lactamase superfamily protein 1	986	986	1
birA		bifunctional protein, biotin operon repressor; biotin--[acetyl-CoA-carboxylase] synthetase	986	986	1
amiA		oligopeptide-binding protein AmiA	986	986	1
amiF		oligopeptide ABC transporter ATP-binding protein AmiF	986	986	1
paiA		acetyltransferase, GNAT family	986	986	1
yigZ		Xaa-Pro dipeptidase	986	986	1
group_4804		DHH family protein	986	986	1
ctsR		CtsR family transcriptional regulator	986	986	1
clpC_2		ATP-dependent Clp protease, ATP-binding subunit	986	986	1
dus		NifR3 family TIM-barrel protein	986	986	1
hslO		heat shock protein 3HSP33 homolog	986	986	1
salX		ABC transporter ATP-binding protein	986	986	1
macB_4		ABC transporter permeae	986	986	1
metG_1		methionyl-tRNA synthetase	986	986	1
ciaR		DNA-binding response regulator CiaR	986	986	1
gph		phosphatase	986	986	1
ezrA		septation ring formation regulator EzrA	986	986	1
fsaA		fructose-6-phosphate aldolase	986	986	1
adk		adenylate kinase	986	986	1
group_4820		lipoprotein, putative	986	986	1
group_4821		permease	986	986	1
group_4822		membrane protein	986	986	1
xylH		4-oxalocrotonate tautomerase	986	986	1
group_4824		Pseudouridylate synthase, 23S RNA-specific	986	986	1
group_4827		extracellular protein	986	986	1
fibB		peptidoglycan branched peptide synthesis protein, femAB family	986	986	1
group_4835		nitroreductase	986	986	1
brnQ		branched-chain amino acid transport system II carrier protein	986	986	1
ftsW		cell division protein FtsW	986	986	1
group_4838		ABC transporter, membrane-spanning permease	986	986	1
sigA		RNA polymerase sigma factor RpoD	986	986	1
group_4841		FIG01114947: hypothetical protein	986	986	1
murZ		UDP-N-acetylglucosamine 1-carboxyvinyltransferase 2	986	986	1
deoB		phosphopentomutase	986	986	1
group_4844		FIG01114091: hypothetical protein	986	986	1
eno		Enolase	986	986	1
ynzC		FIG01114118: hypothetical protein	986	986	1
yqfA		hlyIII superfamily protein	986	986	1
yxeN		aspartate/glutamate ABC transporter permease	986	986	1
trxA_2		thioredoxin reductase	986	986	1
def_2		peptide deformylase	986	986	1
supH		hydrolase	986	986	1
ypsA		UPF0398 protein SSU05	986	986	1
group_4853	cbpJ_1	choline binding protein J	986	986	1
trkG2		potassium uptake protein	986	986	1
cspR		RNA methyltransferase	986	986	1
rpoE		DNA-dependent RNA Polymerase, delta subunit (RNAP delta factor)	986	986	1
pyrG		CTP synthetase	986	986	1
group_4859		GNAT family acetyltransferase	986	986	1
ppaC		manganese-dependent inorganic pyrophosphatase	986	986	1
rpsF		30S ribosomal protein S6	986	986	1
asnC		asparaginyl-tRNA synthetase	986	986	1
yghU		putative S-transferase	986	986	1
pacL		cation transporter E1-E2 family ATPase	986	986	1
dapB		dihydrodipicolinate reductase	986	986	1
whiA		putative sporulation transcription regulator whiA	986	986	1
group_4869		transporter	986	986	1
dnaD		DNA replication protein	986	986	1
pcp_1		pyroglutamyl-peptidase I	986	986	1
plsY		putative glycerol-3-phosphate acyltransferase PlsY	986	986	1
group_4879		O-methyltransferase	986	986	1
truA		tRNA pseudouridine synthase A	986	986	1
cmk		cytidylate kinase	986	986	1
group_4883		Cad superfamily protein	986	986	1
psaC		manganese ABC transporter permease	986	986	1
sepF		YlmF protein	986	986	1
ftsA		cell division protein FtsA	986	986	1
recR		recombination protein	986	986	1
ugpA_2		ABC transporter membrane protein	986	986	1
mutS2		mismatch repair ATPase (MutS family)	986	986	1
serS		seryl-tRNA synthetase	986	986	1
thrA		aspartate kinase	986	986	1
fabF		3-oxoacyl-(acyl carrier protein) synthase II	986	986	1
accB		acetyl-CoA carboxylase	986	986	1
accA		acetyl co-enzyme A carboxylase carboxyltransferase alpha subunit	986	986	1
gatC_1		aspartyl/glutamyl-tRNA amidotransferase subunit C	986	986	1
ilvH		acetolactate synthase 3 regulatory subunit	986	986	1
artM_2		ABC transporter ATP-binding protein	986	986	1
guaA_1		glutamine amidotransferase, class-I	986	986	1
gltX		nondiscriminating glutamyl-tRNA synthetase	986	986	1
cvfB		s1 RNA binding domain protein	986	986	1
pyrD		dihydroorotate dehydrogenase 1B	986	986	1
group_4906		exported hydrophilic protein	986	986	1
hemN		Coproporphyrinogen III oxidase, oxygen-independent coproporphyrinogen III oxidase	986	986	1
group_4908		acyl-ACP thioesterase	986	986	1
yutF		COG0647: sugar phosphatases of the HAD superfamily, N-acetyl-glucosamine catabolism protein	986	986	1
group_4910		hypothetical cytosolic protein	986	986	1
pstS_1		phosphate-binding protein PstS 1	986	986	1
pstC_1		phosphate transport protein PstC	986	986	1
pstA_1		phosphate ABC transporter permeae PstA	986	986	1
yjiR		transcriptional regulator	986	986	1
potA		spermidine/putrescine transport ATP-binding protein	986	986	1
group_4916		FIG01115027: hypothetical protein	986	986	1
aroD		3-dehydroquinate dehydratase, (3-dehydroquinase) (type I DHQase)	986	986	1
aroB		3-dehydroquinate synthase	986	986	1
aroC		chorismate synthase, (5-enolpyruvylshikimate-3-phosphate phospholyase)	986	986	1
cotSA		glycosyl transferase	986	986	1
group_4921		hypothetical protein	986	986	1
mecA		adaptor protein	986	986	1
msrA		bifunctional methionine sulfoxide reductase	986	986	1
argR1		arginine repressor	986	986	1
pfkA		6-phosphofructokinase	986	986	1
pksG		hydroxymethylglutaryl-CoA synthase	986	986	1
ecsA_3		Na+ ABC transporter ATP-binding protein	986	986	1
ecsA_2		ABC transporter ATP-binding protein	986	986	1
yvoA_1		GntR family transcriptional regulator	986	986	1
engA		GTP-binding protein EngA	986	986	1
alr		alanine racemase	986	986	1
dsbD_1		cytochrome c-type biogenesis protein	986	986	1
group_4935		thioredoxin	986	986	1
glcK		glucokinase	986	986	1
thyA		thymidylate synthase	986	986	1
hflX		GTP-binding protein HflX	986	986	1
group_4939		cystathionine beta-lyase	986	986	1
pstB3_2		phosphate transporter ATP-binding protein	986	986	1
gpdA		glycerol-3-phosphate dehydrogenase (NAD(P)+)	986	986	1
gluP		peptidase, S54	986	986	1
ykuR		GlpG protein (membrane protein of glp regulon)	986	986	1
copA		P-type ATPase-metal/cation transporter	986	986	1
group_4947		hypothetical protein	986	986	1
rrmA		23S_rRNA m1G745 methyltransferase	986	986	1
glnQ_2		ABC transporter ATP-binding protein	986	986	1
pyrE		orotate phosphoribosyltransferase	986	986	1
ykoE		cobalt ABC transporter permease	986	986	1
tenA_2		transcriptional activator TenA, TENA/THI-4 family protein	986	986	1
copY		transcriptional repressor	986	986	1
group_4954		glyoxalase family protein	986	986	1
ybaN		3-isopropylmalate dehydrogenase	986	986	1
group_4961		drug/metabolite transporter (DMT) superfamily permease	986	986	1
group_4962		choline kinase	986	986	1
tarI		cytidylyltransferase	986	986	1
licD2		licD2 protein	986	986	1
pyrB		aspartate carbamoyltransferase	986	986	1
nth		endonuclease III (DNA repair), DNA-(apurinic or apyrimidinic site) lyase	986	986	1
htpX		heat shock protein HtpX	986	986	1
ffh		signal recognition particle protein	986	986	1
group_4970		transcriptional regulator	986	986	1
group_4972		flavodoxin	986	986	1
ethR		transcriptional regulator	986	986	1
upp		uracil phosphoribosyltransferase	986	986	1
group_4975		UPF0298 protein SSU98	986	986	1
lptB_2		putative branched-chain amino acid transport protein	986	986	1
prfB		peptide chain release factor 2	986	986	1
rheB		ATP-dependent RNA helicase	986	986	1
metK		S-adenosylmethionine synthetase	986	986	1
rimM		16S_rRNA processing protein RimM	986	986	1
nrdD_2		ATP cone domain-containing protein	986	986	1
bioY2		biotin synthase	986	986	1
gor		glutathione reductase	986	986	1
sufD		FeS assembly protein SufD	986	986	1
csd		class-V aminotransferase	986	986	1
yhhT_1		putative permease	986	986	1
priA		primosomal protein N'	986	986	1
ybeB		putative iojap protein	986	986	1
group_4992		HAD superfamily hydrolase protein	986	986	1
group_4995		membrnae protein	986	986	1
group_4996		PspC domain-containing protein	986	986	1
ydiB		putative ATPase	986	986	1
cinA		damage inducible protein CinA	986	986	1
nrdH		nrdH-redoxin	986	986	1
nrdE		ribonucleoside-diphosphate reductase, alpha subunit	986	986	1
dsbD_2		cytochrome c-type biogenesis protein CcdA	986	986	1
lmb		adhesion lipoprotein	986	986	1
group_5004		universal stress protein	986	986	1
aspC		putative aminotransferase AlaT	986	986	1
rpmH		50S ribosomal protein L34	986	986	1
rsgA		ribosome-associated GTPase	986	986	1
rpe		ribulose-phosphate 3-epimerase	986	986	1
purR		repressor of purine biosynthetic genes	986	986	1
group_5012		spoU rRNA methylase family protein	986	986	1
tlyC		CBS domain membrane protein	986	986	1
group_5014		ribosomal protein	986	986	1
group_5015		YpjC	986	986	1
rbgA		GTP-binding protein	986	986	1
mutX_3		Mutator mutT protein	986	986	1
group_5019		toxin-antitoxin system, antitoxin component, ribbon-helix-helix fold protein	986	986	1
group_5022	yecS_1	amino acid ABC transporter permease	986	986	1
atpC		proton-translocating ATPase, F1 sector, epsilon-subunit	986	986	1
atpA		ATP synthase subunit alpha	986	986	1
atpF		proton-translocating ATPase, F0 sector, subunit b	986	986	1
group_5027		morn motif family protein	986	986	1
group_5028		preprotein translocase subunit	986	986	1
ulaG		putative L-ascorbate-6-phosphate lactonase UlaG	986	986	1
ulaD		3-keto-L-gulonate-6-phosphate decarboxylase	986	986	1
ulaB		ascorbate-specific phosphotransferase enzyme iib component (ascorbate-specific pts system eiib component)	986	986	1
rnpA		ribonuclease P	986	986	1
ackA		acetate kinase	986	986	1
mepA		multi antimicrobial extrusion (MATE) family transporter	986	986	1
rpsP_2		30S ribosomal protein S16	986	986	1
group_5038		membrane protein	986	986	1
trpC		Indole-3-glycerol phosphate synthase (IGPS)	986	986	1
trpD2		anthranilate phosphoribosyltransferase	986	986	1
malK		spermidine/putrescine import ATP-binding protein PotA	986	986	1
exoA		exodeoxyribonuclease	986	986	1
paaI		thioesterase	986	986	1
pepA_2		glutamyl aminopeptidase	986	986	1
yclQ		iron-compound ABC transporter iron-compound-binding protein	986	986	1
ykuL		CBS domain-containing protein	986	986	1
murI		glutamate racemase, COG0796	986	986	1
thiD		phosphomethylpyrimidine kinase	986	986	1
shetA		exfoliative toxin	986	986	1
hyaD		glycosyl transferase	986	986	1
srtA		sortase SrtA	986	986	1
glnP		glutamine ABC transporter permease	986	986	1
phoP		response regulator	986	986	1
group_5354		metallo-beta-lactamase superfamily protein	986	986	1
yvoA_2		GntR family transcriptional regulator	986	986	1
vexp1		ABC transporter permease	986	986	1
yceG		aminodeoxychorismate lyase	986	986	1
prs		ribose-phosphate pyrophosphokinase	986	986	1
ftsH		cell-division protein	986	986	1
rplP		LSU ribosomal protein L16p (L10e)	986	986	1
rplE		LSU ribosomal protein L5p (L11e)	986	986	1
asp		alkaline shock protein	986	986	1
group_6977		UPF0374 protein SSU05	986	986	1
rpsS		30S ribosomal protein S19	986	986	1
rpsN2		30S ribosomal protein S14	986	986	1
rpmGA		LSU ribosomal protein L33p @ LSU ribosomal protein L33p, zinc-independent	986	986	1
manZ_2		PTS system mannose/fructose/sorbose family transporter subunit IID	986	986	1
group_6982		family protein	986	986	1
rpsJ		ribosomal protein S10	986	986	1
rpsL		SSU ribosomal protein S12p (S23e)	986	986	1
rplN		LSU ribosomal protein L14p (L23e)	986	986	1
secE		preprotein translocase secE component, COG0690	986	986	1
group_6987		putative extracellular protein	986	986	1
group_6988		regulatory protein Spx	986	986	1
atpE		F0F1 ATP synthase subunit C	986	986	1
group_6990		membrane protein	986	986	1
msrAB		peptide methionine sulfoxide reductase	986	986	1
pgmA		phosphoglucomutase	986	986	1
rplT		LSU ribosomal protein L20p	986	986	1
clpP		ATP-dependent Clp protease proteolytic subunit	986	986	1
purB		adenylosuccinate lyase	986	986	1
regX3		VncR, response regulator	986	986	1
phoU_2		phosphate transport system regulatory protein PhoU	986	986	1
rpsG		30S ribosomal protein S7	986	986	1
dnaC		DNA replication protein DnaC	986	986	1
pstA_2		phosphate ABC transporter	986	986	1
rpoZ		DNA-dependent RNA Polymerase, omega subunit	986	986	1
engD		GTP-dependent nucleic acid-binding protein EngD	986	986	1
pheS		phenylalanyl-tRNA synthetase, alpha chain	986	986	1
group_7004		membrane protein	986	986	1
htrA		trypsin-like serine protease	986	986	1
ydjZ		SNARE associated Golgi protein	986	986	1
efp		Translation elongation factor P	986	986	1
treR		trehalose operon repressor	986	986	1
ribA		3,4-dihydroxy-2-butanone 4-phosphate synthase	986	986	1
aroG		phospho-2-dehydro-3-deoxyheptonate aldolase, (DAHP synthetase isozyme)-possibly phe sensitive	986	986	1
ccpA_2		catabolite control protein A	986	986	1
group_7012		general stress protein 24	986	986	1
gmuA		PTS system transporter subunit IIA	986	986	1
group_7014		lipoprotein, putative	986	986	1
cls		cardiolipin synthase	986	986	1
pyk		pyruvate kinase	986	986	1
group_7017		kinase	986	986	1
group_7018		DNA binding protein	986	986	1
uppS		undecaprenyl pyrophosphate synthase	986	986	1
tyrS		tyrosine--tRNA ligase	986	986	1
fabD		ACP S-malonyltransferase	986	986	1
group_7022		O-Antigen Polymerase family	986	986	1
dnaX		DNA polymerase III subunits gamma and tau	986	986	1
rplV		50S ribosomal protein L22	986	986	1
saeS		histidine kinase	986	986	1
hpdA		pyruvate formate-lyase 3	986	986	1
hpdB		formate acetyltransferase 3	986	986	1
malX		maltose/maltodextrin ABC transporter maltose/maltodextrin-binding protein	986	986	1
marR		transcription regulator, MarR family	986	986	1
purM		phosphoribosylaminoimidazole synthetase	986	986	1
pstB2		ABC transporter, ATP-binding protein-phosphate transport, (Phosphate-transporting ATPase 2)	986	986	1
yrrK		holiday junction resolvase	986	986	1
group_7033		membrane protein	986	986	1
mreC		cell shape determining protein MreC	986	986	1
malG		maltodextrin ABC transporter permease	986	986	1
pfl		pyruvate formate-lyase	986	986	1
tacF		teichoic acid subunit flippase	986	986	1
rl1		50S ribosomal protein L1	986	986	1
ftsX		cell division ABC transporter permease FtsX	986	986	1
ldhA		L-lactate dehydrogenase 1	986	986	1
rplO		50S ribosomal protein L15	986	986	1
rplC		LSU ribosomal protein L3p (L3e)	986	986	1
malM		4-alpha-glucanotransferase (amylomaltase)	986	986	1
aroF		phospho-2-dehydro-3-deoxyheptonate aldolase, (DAHP synthetase)-possibly tyr-sensitive	986	986	1
vicX		metallo-beta-lactamase superfamily protein	986	986	1
ycjO_2		ABC transporter permease SP1689	986	986	1
rplI		50S ribosomal protein L9	986	986	1
rpsH		30S ribosomal protein S8	986	986	1
sodA		superoxide dismutase	986	986	1
cpsY		transcriptional regulator	986	986	1
hprK		HPr kinase/phosphorylase	986	986	1
ecfT		ABC transporter permease, cobalt transport	986	986	1
rpsK		SSU ribosomal protein S11p (S14e)	986	986	1
tauA		ABC transportersubstrate-binding protein, nitrate/sulfonate/bicarbonate transport	986	986	1
thrB		N-ethylammeline chlorohydrolase	986	986	1
spxA_3		regulatory protein Spx	986	986	1
rplS		50S ribosomal protein L19	986	986	1
group_7058		fatty-acid binding protein	986	986	1
tdcF		endoribonuclease L-PSP	986	986	1
group_7060		cell division protein	986	986	1
malR		maltose operon transcriptional repressor	986	986	1
smpB		SsrA-binding protein	986	986	1
rodA		RodA	986	986	1
fabG		3-oxoacyl-ACP reductase	986	986	1
nrdR		NrdR family transcriptional regulator	986	986	1
ybbP		Hypothetical protein YbbP, contains nucleotide-binding domain of DisA bacterial checkpoint controller	986	986	1
dnaN		DNA polymerase III, beta subunit	986	986	1
chbA		PTS system sugar-specific transporter subunit EIIA	986	986	1
rplX		50S ribosomal protein L24	986	986	1
yycF		DNA-binding response regulator	986	986	1
ftsE_2		cell division ATP-binding protein FtsE	986	986	1
scpB		segregation and condensation protein B	986	986	1
yhbY		ancient RNA-binding IF3-C fold protein	986	986	1
gapA		glyceraldehyde-3-phosphate dehydrogenase	986	986	1
pbp1B		penicillin-binding protein 1B	986	986	1
adcB		zinc ABC transporter permease	986	986	1
scpA		segregation and condensation protein A	986	986	1
asnA		aspartate-ammonia ligase	986	986	1
topA		DNA topoisomerase I	986	986	1
rplB		50S ribosomal protein L2	986	986	1
mreD		rod shape-determining protein MreD	986	986	1
tuf		elongation factor Tu	986	986	1
typA		GTP-binding protein TypA	986	986	1
atpB		ATP synthase F0 subunit A	986	986	1
tauB		nitrate/sulfonate/bicarbonate ABC transporter ATP-binding protein	986	986	1
rpsA		30S ribosomal protein S1	986	986	1
pyrR		transcriptional attenuation of the pyrimidine operon/uracil phosphoribosyltransferase (bifunctional protein)	986	986	1
artM_5		phosphate ABC transporter ATP-binding protein	986	986	1
glmM		phosphoglucosamine mutase	986	986	1
plsC		acyltransferase family protein	986	986	1
rplQ		LSU ribosomal protein L17p	986	986	1
corA		magnesium transporter CorA family protein	986	986	1
adhE		NAD-dependent aldehyde dehydrogenase	986	986	1
group_7094		metal-sulfur cluster biosynthesis protein	986	986	1
tsf		elongation factor Ts	986	986	1
group_7096		putative enoyl-(acyl-carrier-protein) reductase II	986	986	1
mrnC		RIBOc superfamily protein	986	986	1
rpsD		30S ribosomal protein S4	986	986	1
tgt		queuine tRNA-ribosyltransferase	986	986	1
proS		prolyl-tRNA synthetase	986	986	1
phoR		histidine kinase PnpS	986	986	1
nusG		transcription antitermination protein NusG	986	986	1
group_7103		YrzB	986	986	1
rpsE		SSU ribosomal protein S5p (S2e)	986	986	1
polA		DNA polymerase I - 3'-5' exonuclease and polymerase domains	986	986	1
PTS-EIIC		PTS system, IIC component	986	986	1
gpmA_2		phosphoglyceromutase	986	986	1
malF		maltodextrin ABC transporter permease	986	986	1
sdaB		putative L-serine dehydratase beta subunit	986	986	1
rpsC		SSU ribosomal protein S3p (S3e)	986	986	1
ktrB		Trk transporter membrane-spanning protein - K+ transport	986	986	1
tpiA		triosephosphate isomerase	986	986	1
map		methionyl aminopeptidase	986	986	1
fhuC		ferrichrome transport ATP-binding protein FhuC	986	986	1
parB		chromosome partitioning protein	986	986	1
spxA_1		transcriptional regulator Spx	986	986	1
licC		CTP:phosphocholine cytidylyltransferase	986	986	1
rpoA		DNA-directed RNA polymerase subunit alpha	986	986	1
dnaA		DNA biosynthesis, initiation, binding protein	986	986	1
fbaA		fructose-bisphosphate aldolase	986	986	1
secY		preprotein translocase, SecY subunit	986	986	1
rplD		50S ribosomal protein L4	986	986	1
group_7123		seryl-tRNA synthetase	986	986	1
thrS		threonyl-tRNA synthetase	986	986	1
ugpC		sugar ABC transporter ATP-binding protein	986	986	1
saeR		response regulator	986	986	1
acpS		4'-phosphopantetheinyl transferase	986	986	1
lgt		prolipoprotein diacylglyceryl transferase	986	986	1
rpsM		SSU ribosomal protein S13p (S18e)	986	986	1
ftsK		DNA translocase, cell division protein	986	986	1
group_7131		cytosolic protein	986	986	1
hom		homoserine dehydrogenase	986	986	1
group_7133		integrase	986	986	1
micB		histidine kinase	986	986	1
panT		membrane protein	986	986	1
glgP-2		maltodextrin phosphorylase	986	986	1
pdx1		pyridoxal biosynthesis lyase PdxS	986	986	1
gldA		3-dehydroquinate synthase	986	986	1
yebC		glucose-1-phosphate adenylyl transferase	986	986	1
group_7140		lipoprotein, putative	986	986	1
yheS_1		ABC transporter ATPase	986	986	1
prsA_2		peptidyl-prolyl isomerase	986	986	1
cppA		cppA protein	986	986	1
group_7144		ABC transporter, transmembrane protein Vexp3	986	986	1
rplK		50S ribosomal protein L11	986	986	1
gno		gluconate 5-dehydrogenase	986	986	1
rpsR		SSU ribosomal protein S18p @ SSU ribosomal protein S18p, zinc-independent	986	986	1
pgk		phosphoglycerate kinase	986	986	1
group_7149		integral membrane protein	986	986	1
manX		PTS system sugar-specific transporter subunit EII	986	986	1
gatA		glutamyl-tRNA(Gln) amidotransferase, A subunit	986	986	1
licD1		phosphorylcholine transferase LicD1	986	986	1
metQ		ABC transporter substrate-binding lipoprotein	986	986	1
udk		uridine kinase	986	986	1
group_7155		DNA-binding response regulator	986	986	1
fabM		enoyl-CoA hydratase	986	986	1
ecfA2		cobalt ABC transporter ATP-binding protein	986	986	1
manY_1		PTS system mannose-specific transporter subunit IIC	986	986	1
lacA		galactose-6-phosphate isomerase subunit LacA	986	986	1
group_7160		integral membrane protein	986	986	1
degV		DegV family protein	986	986	1
group_7162		ribosome-associated protein	986	986	1
alaS		alanyl-tRNA synthetase	986	986	1
group_7164		membrane protein	986	986	1
ruvA		holiday junction DNA helicase RuvA	986	986	1
purF		amidophosphoribosyltransferase	986	986	1
ptsH		Phosphotransferase system, phosphocarrier protein HPr	986	986	1
gpmA_1		phosphoglycerate mutase	986	986	1
eep		metallo protease	986	986	1
obg		GTP-binding protein	986	986	1
rpmA		LSU ribosomal protein L27p	986	986	1
lspA		lipoprotein signal peptidase, signal peptidase type II	986	986	1
ylxR		cytosolic protein YlxR	986	986	1
group_7174		Domain of unknown function (DUF1858)	986	986	1
group_7175		branched-chain amino acid aminotransferase	986	986	1
idnD		zinc-containing alcohol dehydrogenase	986	986	1
prfC		regulator of gtfB	986	986	1
rpsO_2		30S ribosomal protein S15	986	986	1
dut		deoxyuridine 5'-triphosphate nucleotidohydrolase	986	986	1
rpmE		50S ribosomal protein L31	986	986	1
group_7181		carbon-nitrogen hydrolase family protein	986	986	1
group_7182		permease	986	986	1
nusB		transcription antitermination protein NusB	986	986	1
msrC		GAF domain-containing protein	986	986	1
group_7185		FIG01114855: hypothetical protein	986	986	1
rlmG		S-adenosylmethionine-dependent methyltransferase	986	986	1
aspC1		aspartate aminotransferase	986	986	1
comEB		dCMP deaminase	986	986	1
brpA		regulator of lytrabc operon	986	986	1
group_7190		KH domain-containing protein	986	986	1
fabZ		(3R)-hydroxymyristoyl-ACP dehydratase	986	986	1
rplF		50S ribosomal protein L6	986	986	1
cotS		aminoglycoside phosphotransferase	986	986	1
cdsA		phosphatidate cytidylyltransferase	986	986	1
vacB		ribonuclease R	986	986	1
misCA		oxaA1	986	986	1
sufC		FeS assembly ATPase SufC	986	986	1
bacA		undecaprenol kinase	986	986	1
luxS		S-ribosylhomocysteinase	986	986	1
group_7200		aldose 1-epimerase	986	986	1
rpsP_1		30S ribosomal protein S16	986	986	1
yqgQ		hypothetical cytosolic protein	986	986	1
group_7203		S4 RNA-binding domain-containing protein	986	986	1
secG		membrane protein involved in protein export SecG	986	986	1
hupB		DNA-binding protein HU 1	986	986	1
trmD		tRNA (guanine-N(1)-)-methyltransferase	986	986	1
ykuJ		FIG01114188: hypothetical protein	986	986	1
smf		DNA processing protein DprA	986	986	1
metE		5- methyltetrahydropteroyltriglutamate/homocysteine S-methyltransferase	986	986	1
ssbA		single-stranded DNA-binding protein	986	986	1
cpoA		glycosyl transferase CpoA	986	986	1
nrdG		organic radical activating chaperone	986	986	1
argS		arginyl-tRNA synthetase(arginine--tRNA ligase) (ARGRS)	986	986	1
group_7214		membrane associated protein	986	986	1
acpP_2		acyl carrier protein	986	986	1
hrcA		heat-inducible transcription repressor	986	986	1
group_7217		hypothetical protein	986	986	1
gpi		glucose-6-phosphate isomerase	986	986	1
rplW		50S ribosomal protein L23	986	986	1
vncS		VncS histidine kinase TCS10	986	986	1
group_7221		lipoprotein, putative	986	986	1
fepD_1		ferric iron ABC transporter membrane-spanning permease	986	986	1
adcR		putative transcriptional repressor	986	986	1
pstS_2		phosphate ABC transporter substrate-binding protein	986	986	1
agaC		PTS system, N-acetylgalactosamine-specific IIC component	986	986	1
ribH		6,7-dimethyl-8-ribityllumazine synthase	986	986	1
manL		PTS system mannose-specific transporter subunit IIAB	986	986	1
frlR		GntR family transcriptional regulator	986	986	1
ribE		riboflavin synthase subunit alpha	986	986	1
lysS		lysyl-tRNA synthetase	986	986	1
gla		glycerol facilitator-aquaporin	986	986	1
group_7232		fibronectin/fibrinogen binding protein	986	986	1
yvcJ		P-loop-containing kinase	986	986	1
holA		DNA polymerase III, delta subunit	986	986	1
nadC		nicotinate-nucleotide pyrophosphorylase	986	986	1
rplJ		50S ribosomal protein L10	986	986	1
glnQ_1		amino acid ABC transporter ATP-binding protein	986	986	1
lacD		tagatose 1,6-diphosphate aldolase	986	986	1
bgaC		beta-galactosidase 3	986	986	1
cmtB		transcriptional regulator, BglG family	986	986	1
rpsQ		SSU ribosomal protein S17p (S11e)	986	986	1
glyQ		glycyl-tRNA synthetase alpha subunit	986	986	1
plsX		fatty acid/phospholipid synthesis protein	986	986	1
coaA		pantothenate kinase	986	986	1
rpmC		50S ribosomal protein L29	986	986	1
infA		translation initiation factor IF-1	986	986	1
lacB-2		galactose-6-phosphate isomerase subunit LacB	986	986	1
nagB		6-phosphogluconolactonase/Glucosamine-6- phosphate isomerase/deaminase	986	986	1
rpsB		30S ribosomal protein S2	986	986	1
group_7250		DegV family protein	986	986	1
spsB		signal peptidase I	986	986	1
accC		acetyl-CoA carboxylase biotin carboxylase subunit	986	986	1
group_7253		hypothetical protein	986	986	1
ywnA		RRF2 family protein	986	986	1
tauC		ABC transporter permease, nitrate/sulfonate/bicarbonate transport	986	986	1
act		pyruvate formate-lyase-activating enzyme	986	986	1
tcyN		aspartate/glutamate ABC transporter ATP-binding protein	986	986	1
rpmB		LSU ribosomal protein L28p	986	986	1
greA		transcription elongation factor GreA	986	986	1
spxA_2		ArsC family protein	986	986	1
phoU_1		phosphate transport system regulatory protein PhoU	986	986	1
group_7262		beta-lactamase	986	986	1
lolD		ABC transporter, ATP-binding protein Vexp2	986	986	1
group_7264		CHAP domain-containing protein	986	986	1
rpsI		SSU ribosomal protein S9p (S16e)	986	986	1
group_7266		gamma-glutamylcysteine synthetase putative	986	986	1
tktN		transketolase n-terminal section	986	986	1
group_7268		ManO	986	986	1
tpx		thiol peroxidase	986	986	1
rlmL		N-6 adenine-specific DNA methylase	986	986	1
frr		ribosome-recycling factor	986	986	1
group_7272		phnA protein	986	986	1
scrK		fructokinase	986	986	1
trxA_3		thioredoxin	986	986	1
group_7275		transposase	986	986	1
dnaJ		dnaJ protein, Heat-shock protein (activation of DnaK)	986	986	1
rpmI		LSU ribosomal protein L35p	986	986	1
gmk		guanylate kinase	986	986	1
guaC		GMP reductase	986	986	1
group_7280		involved in transformation	986	986	1
tmpC		lipoprotein	986	986	1
group_7282		putative uncharacterized protein ORF 3	986	986	1
ynaI		mechanosensitive ion channel	986	986	1
aspS		aspartyl-tRNA synthetase (aspartate-tRNA ligase)	986	986	1
pepQ		X-Pro dipeptidase	986	986	1
hisS		histidyl-tRNA synthetase	986	986	1
group_7287		methyl-accepting chemotaxis family domain-containing protein	986	986	1
prsA_1		ribose-phosphate pyrophosphokinase	986	986	1
group_7289		CBS domain containing protein	986	986	1
ribU		riboflavin transporter	986	986	1
group_7291		YitT family protein	986	986	1
sga		hexulose-6-phosphate isomerase	986	986	1
yecS_1		ABC transporter-amino acid transport; amino acid-binding protein/permease protein	986	986	1
engB		ribosome biogenesis GTP-binding protein YsxC	986	986	1
group_7295		membrane protein	986	986	1
tadA		cytidine/deoxycytidylate deaminase	986	986	1
araD		L-ribulose 5-phosphate 4-epimerase	986	986	1
glnR		transcriptional repressor of the glutamine synthetase gene	986	986	1
trkA		Trk family potassium uptake protein	986	986	1
ribD		riboflavin biosynthesis protein RibD	986	986	1
group_7301		TPR domain protein	986	986	1
codY		GTP-sensing transcriptional pleiotropic repressor	986	986	1
rpsU		30S ribosomal protein S21	986	986	1
group_7304		TetR family transcriptional regulator	986	986	1
yhhT_2		transport protein	986	986	1
yugI		RNA binding protein	986	986	1
thiI		thiamine biosynthesis ATP pyrophosphatase	986	986	1
adcC		ATP-binding protein, Mn	986	986	1
xerS		tyrosine recombinase	986	986	1
macB_5		ABC transporter ATP-binding protein	986	986	1
murD		MurD D-glutamic acid adding enzyme	986	986	1
group_7312		lipoprotein, putative	986	986	1
trpS		tryptophanyl-tRNA synthetase	986	986	1
rbfA		ribosome-binding factor A	986	986	1
rpmF		50S ribosomal protein L32	986	986	1
yhjX		major facilitator; oxalate:formate antiporter	986	986	1
rsmF		NOL1/NOP2/sun family protein	986	986	1
ecfA1		ABCtransporter ATP-binding protein cobalt transport	986	986	1
rnc		ribonuclease III	986	986	1
yesO_2		ABC transporter, sugar transporter, sugar binding lipoprotein-N-acetylneuraminate-binding protein	986	986	1
era		GTP-binding protein Era	986	986	1
group_7322		general stress protein, Gls24 family	986	986	1
group_7323		integral membrane protein	986	986	1
group_7324		NADH oxidase	986	986	1
capD		nucleoside-diphosphate sugar isomerase	986	986	1
accD		acetyl-CoA carboxylase beta subunit	986	986	1
xpt		xanthine phosphoribosyltransferase	986	986	1
ecsA_1		ABC transporter ATP-binding protein	986	986	1
ksgA		dimethyladenosine transferase	986	986	1
pyrH		uridylate kinase	986	986	1
rpmD		50S ribosomal protein L30	986	986	1
group_7332		integral membrane protein	986	986	1
yibN		rhodanese family protein	986	986	1
rpsO_1		30S ribosomal protein S15	986	986	1
gmuB		PTS system sugar-specific transporter subunit EIIB	986	986	1
pgdA		peptidoglycan N-acetylglucosamine deacetylase A	986	986	1
dapD		2,3,4,5-tetrahydropyridine-2-carboxylate N-succinyltransferase	986	986	1
purN		phosphoribosylglycinamide formyltransferase	986	986	1
rplU		50S ribosomal protein L21	986	986	1
pdxK		phosphomethylpyrimidine kinase	986	986	1
cglC		competence protein ComGC	986	986	1
desK		histidine kinase	985	985	1
ydaF_3		acetyltransferase, gnat family	985	985	1
group_1510		Protein of unknown function (DUF2812)	985	985	1
bglH_2		glycosyl hydrolase	985	985	1
group_1701		multidrug ABC transporter permease	985	985	1
pncO		metal-dependent CAAX amino terminal membrane protease	985	985	1
iscS_1		class-V aminotransferase	985	985	1
ykoD_1		cobalt or other cation ABC transporter ATP-binding protein	985	985	1
smc		chromosome condensation and segregation SMC protein	985	985	1
recX		regulatory protein RecX	985	985	1
glyA		serine hydroxymethyltransferase	985	985	1
rggD_1		putative transcriptional regulator	985	985	1
bcrC_2		phosphatase	985	985	1
group_2882		excreted peptide	985	985	1
ispA		farnesyl diphosphate synthase	985	985	1
pfbA		cell wall surface anchor family protein	985	985	1
spiR1		regulatory protein, single domain response regulator	985	985	1
group_3109		putative stress-responsive transcriptional regulator	985	985	1
group_3135	yesO_2	extracellular solute-binding protein	985	985	1
group_3364		lipoprotein	985	985	1
group_3455		putative metal-binding, possibly nucleic acid-binding protein	985	985	1
rsmC		16S RNA G1207 methylase RsmC	985	985	1
galT		galactose-1-phosphate uridylyltransferase	985	985	1
rnhB		ribonuclease HII	985	985	1
rlmCD_1		RNA methyltransferase	985	985	1
group_3725		hypothetical protein	985	985	1
xlyA		LysM domain protein	985	985	1
glpO		alpha-glycerophosphate oxidase	985	985	1
rpiA		ribose-5-phosphate isomerase A	985	985	1
clpX		ATP-dependent Clp protease, ATP-binding subunit ClpX	985	985	1
yidA_2		Cof family protein	985	985	1
murB		UDP-N-acetylmuramate dehydrogenase	985	985	1
gidB		16S rRNA methyltransferase GidB	985	985	1
prkC		Stk1	985	985	1
ybhL		membrane protein	985	985	1
atpD		F0F1 ATP synthase subunit beta	985	985	1
groES		CH10_SMI 10 kDa chaperonin (protein Cpn10)	985	985	1
pepN		aminopeptidase N	985	985	1
folD		FolD bifunctional protein; includes: methylenetetrahydrofolate dehydrogenase, methenyltetrahydrofolate cyclohydrolase	985	985	1
ogt		O6-methylguanine-DNA methyltransferase	985	985	1
yicL_2		membrane protein	985	985	1
nadE		NAD+ synthetase	985	985	1
thiE_1		thiamine-phosphate pyrophosphorylase	985	985	1
lacR		lactose phosphotransferase system repressor	985	985	1
ung		uracil-DNA glycosylase	985	985	1
group_4693		uracil DNA glycosylase	985	985	1
pcrA		ATP-dependent DNA helicase PcrA	985	985	1
purC		phosphoribosylaminoimidazole-succinocarboxamide synthetase	985	985	1
group_4813		PadR family transcriptional regulator	985	985	1
mgtA		glycosyltransferase, group 1 family protein	985	985	1
metI		cystathionine gamma-synthase	985	985	1
ytgP		polysaccharide biosynthesis protein	985	985	1
apt		adenine phosphoribosyltransferase	985	985	1
group_4873		UDP-N-acetylmuramyl tripeptide synthetase, Mur ligase	985	985	1
group_4877		putative metalloprotease	985	985	1
group_4888	ycjP_3	ABC transporter-sugar transport, N-acetylneuraminate transport system permease	985	985	1
pfs		5'-methylthioadenosine nucleosidase/S-adenosylhomocysteine nucleosidase	985	985	1
lemA		Cytoplasmic membrane protein LemA	985	985	1
group_4971		dGTP triphosphohydrolase	985	985	1
group_4988		membrane protein	985	985	1
fmt		methionyl-tRNA formyltransferase	985	985	1
coaBC_2		flavoprotein involved in panthothenate metabolism	985	985	1
ybhE		3-carboxymuconate cyclase	985	985	1
adh		alcohol dehydrogenase	985	985	1
cysK		cysteine synthase	985	985	1
grpE		heat shock protein GrpE	985	985	1
group_5404		domain of unknown function protein	985	985	1
group_5405		hypothetical protein	985	985	1
trmB		tRNA (guanine-N(7)-)-methyltransferase	985	985	1
group_5415		rhodanese-related sulfurtransferase	985	985	1
group_5416		transcriptional regulator	985	985	1
ciaH		histidine kinase	985	985	1
rplR		50S ribosomal protein L18	985	985	1
group_5436		DRTGG domain/CBS domain-containing protein	985	985	1
fabH		3-oxoacyl-ACP synthase III	985	985	1
ybaK		regulatory protein	985	985	1
group_5448		DNA-binding protein	985	985	1
group_5449		DNA replication intiation control protein YabA	985	985	1
rnz		hydrolase	985	985	1
group_5468		ABC transporter ATP-binding protein	985	985	1
yjjP		membrane spanning protein	985	985	1
group_5478		ABC transporter substrate-binding protein	985	985	1
lacF_3		PTS system lactose-specific transporter subunit IIA	985	985	1
group_5481		competence-induced protein Ccs50	985	985	1
yjbM		GTP pyrophosphokinase	985	985	1
xseB		exodeoxyribonuclease VII, small subunit	985	985	1
rluB		ribosomal large subunit pseudouridine synthase B	985	985	1
rdgB		deoxyribonucleotide triphosphate pyrophosphatase/unknown domain fusion protein	985	985	1
lpd		oxidoreductase, pyridine nucleotide-disulfide class I, Mercury (II) reductase	985	985	1
glyS		glycyl-tRNA synthetase beta subunit	985	985	1
bltD		GNAT family acetyltransferase	984	984	1
cglB		competence protein	984	984	1
yicI		glycosyl hydrolase, family 31	984	984	1
rsuA1		ribosomal small subunit pseudouridine synthase A	984	984	1
group_3326		hypothetical protein	984	984	1
uvrA		excinuclease ABC subunit A	984	984	1
trmE		tRNA modification GTPase TrmE	984	984	1
group_3387		acetyltransferase, GNAT family protein	984	984	1
group_3447		hypothetical protein	984	984	1
tilS		MesJ/Ycf62 family protein	984	984	1
dltA		D-alanine:Dcp ligase Dcl	984	984	1
ilvE		branched-chain amino acid aminotransferase	984	984	1
group_3822		hypothetical protein	984	984	1
queA		S-adenosylmethionine:tRNA ribosyltransferase-isomerase	984	984	1
yjbK		adenylate cyclase	984	984	1
pstB3_1		phosphate ABC transporter ATP-binding protein	984	984	1
group_4476		phosphodiesterase, family	984	984	1
group_4874		cobyric acid synthase	984	984	1
group_4980		peptidyl-prolyl cis-trans isomerase	984	984	1
feuB		iron-compound ABC transporter permease	984	984	1
group_5435		ABC transporter substrate-binding protein	984	984	1
pbp2a		penicillin-binding protein 2A	984	984	1
group_5469		seryl-tRNA synthetase family protein	984	984	1
iscS_2		aminotransferase class-V	984	984	1
group_888		nuclease family transposase	984	984	1
valS		valyl-tRNA synthetase	983	983	1
rexB		exonuclease RexB	983	983	1
licR		BglG family transcriptional regulator	983	983	1
group_2855		GtrA-like protein	983	983	1
group_2930		SprT family protein	983	983	1
clpE		ATP-dependent Clp protease, ATP-binding subunit	983	983	1
kstR2		TetR family transcriptional regulator	983	983	1
aroL		prephenate dehydratase	983	983	1
group_3656		YlmH protein	983	983	1
dinP		DNA polymerase IV	983	983	1
cutC		copper homeostasis protein	983	983	1
gidA_1		tRNA uridine 5-carboxymethylaminomethyl modification protein GidA	983	983	1
patB		MalY, bifunctional PLP-dependent enzyme	983	983	1
group_5463		hypothetical protein	983	983	1
group_1807		FIG01114725: hypothetical protein	982	982	1
mcrB		endonuclease	982	982	1
strH_1		beta-N-acetylhexosaminidase	982	982	1
lplA		lipoate protein ligase A	982	982	1
ulaC		phosphotransferase system sugar-specific EII component	982	982	1
group_4405		hypothetical cytosolic protein	982	982	1
group_4407		metal-dependent hydrolase superfamily protein	982	982	1
cbf1		cmp-binding-factor 1	982	982	1
pcp_2		pyrrolidone-carboxylate peptidase (5-oxoprolyl-peptidase)	981	981	1
group_1822		Uncharacterized conserved protein	981	981	1
group_1923		hypothetical protein	981	981	1
group_2436		acetyltransferase	981	981	1
kpsT		ABC transporter ATP-binding protein	981	981	1
treP		trehalose PTS system, IIABC components	981	981	1
ulaA_2		PTS system ascorbate-specific transporter subunit IIC	981	981	1
ydaF_1		acetyltransferase	981	981	1
hgt		hypoxanthine guanine phosphoribosyltransferase	981	981	1
epuA		competence associated protein	981	981	1
dgkA		diacylglycerol kinase	981	981	1
ugl		glucuronyl hydrolase	980	980	1
prfA		peptide chain release factor 1	980	980	1
group_1511		ABC transporter ATPase	979	979	1
ohrR		MarR family transcriptional regulator	979	979	1
group_3065		glycosyltransferase involved in cell wall biogenesis	979	979	1
fhs		formate-tetrahydrofolate ligase	979	979	1
group_4326		hypothetical protein	979	979	1
group_4373		transcriptional repressor	979	979	1
group_4421		putative type II restriction endonuclease DpnI	979	979	1
sstT		putative sodium:dicarboxylate symporter family protein	979	979	1
group_1059		ABC transporter membrane protein	978	978	1
bglK_2		N-acetylmannosamine kinase; transcriptional regulator, ROK family protein	978	978	1
gmuR		GntR family transcriptional regulator	978	978	1
purE		putative phosphoribosylaminoimidazole carboxylase catalytic subunit	977	977	1
moeZ		rhodanese-related sulfurtransferase	977	977	1
fruB		fructose-1-phosphate kinase	977	977	1
ylbL		ATP-dependent protease La	976	976	1
rsmB		rRNA-specific 5-methylcytidine transferase	976	976	1
guaA_2		GMP synthase	976	976	1
group_3159		membrane protein	976	976	1
deoD_1		phosphorylase Pnp/Udp family protein	976	976	1
sapB		putative Mg2+ transporter-C	976	976	1
group_1698		hypothetical protein	975	975	1
group_4168		putative SNF-family helicase	975	975	1
group_4319		Molybdate/tungstate binding protein	975	975	1
acoA		acetoin:2,6-dichlorophenolindophenol oxidoreductase subunit alpha	975	975	1
leuA_2		2-isopropylmalate synthase	975	975	1
mglC		sugar ABC transporter permease	974	974	1
ecsA_4		ABC transporter ATP-binding protein	974	974	1
xylB		zinc-containing alcohol dehydrogenase	974	974	1
rlmCD_2		23S rRNA (uracil-5-)-methyltransferase RumA	974	974	1
graR		DNA-binding response regulator	974	974	1
norM		mate efflux family protein	974	974	1
group_4825		pneumococcal vaccine antigen A	974	974	1
ydcU		iron ABC transporter membrane-spanning permease	973	973	1
group_2152		hypothetical protein	973	973	1
lytC		1,4-beta-N-acetylmuramidase	973	973	1
glgD		glycogen biosynthesis protein	973	973	1
thiE_2		thiamine-phosphate pyrophosphorylase	973	973	1
glgA		glycogen synthase	973	973	1
mutX_1		MutT/nudix family protein	972	972	1
potD_2		ABC transporter, spermidine/putrescine-binding protein	972	972	1
yidA_1		Cof family protein	972	972	1
trkA2		potassium uptake protein	972	972	1
pnuC		transporter	972	972	1
group_4268		integral membrane protein	972	972	1
vraS		histidine kinase	971	971	1
group_3176		glutamine amidotransferase, class I	971	971	1
ilvA		threonine dehydratase	971	971	1
cibA		excreted peptide	970	970	1
bglF		PTS system beta-glucoside-specific transporter subunit EIIABC	970	970	1
rebM		methyltransferase type 11	970	970	1
lytB_3		choline binding protein E CbpE	969	969	1
comD		sensor histidine kinase	969	969	1
adcA		ABC zinc transporter, metal-binding lipoprotein	969	969	1
group_2524		hypothetical protein	969	969	1
comA		competence factor transporting ATP-binding protein/permease ComA	969	969	1
group_2934		immunity protein	969	969	1
levE_1		N-acetylgalactosamine-specific phosphotransferase EIIB	969	969	1
group_853		Ser/Thr protein phosphatase family protein	969	969	1
acoB		putative acetoin dehydrogenase	968	968	1
guaB		inosine-5-monophosphate dehydrogenase	967	967	1
udk_1		phosphoribulokinase / Uridine kinase family	966	966	1
recN		DNA repair protein RecN	966	966	1
group_849		enzyme of poly-gamma-glutamate biosynthesis	966	966	1
group_2857		topology modulation protein	965	965	1
afr		Gfo/Idh/MocA family oxidoreductase	964	964	1
group_2057		adenylosuccinate lyase	963	963	1
group_1283		SAM-dependent methyltransferase	962	962	1
phtE-truncation		pneumococcal histidine triad protein E	962	962	1
msrR		LytR family transcriptional regulator	962	962	1
nrdD_1		anaerobic ribonucleotide reductase	962	962	1
lytB_2		endo-beta-N-acetylglucosaminidase	961	961	1
group_1982		O-acetylhomoserine sulfhydrylase	961	961	1
mutM		formamidopyrimidine-DNA glycosylase	961	961	1
pphA		serine/threonine protein phosphatase	961	961	1
group_2212		cell wall surface anchor family protein	960	960	1
group_1515		hypothetical protein	958	958	1
yqgN		5-formyltetrahydrofolate cyclo-ligase	958	958	1
group_3450		hypothetical protein	958	958	1
group_3851		hypothetical protein	958	958	1
group_4394		lipoprotein	958	958	1
cysA		ABC transporter ATP-binding protein	958	958	1
nfrA2		nitroreductase, NADPH-flavin oxidoreductase	957	957	1
livM		branched-chain amino acid ABC transporter permease	957	957	1
trcF		transcription-repair coupling factor	957	957	1
group_4282		putative integral membrane protein	957	957	1
mngB		alpha mannosidase	956	956	1
group_4347		pyridoxal phosphate enzyme, YggS family	956	956	1
lytB_1		choline binding protein	956	956	1
group_1517		membrane protein	955	955	1
group_3132		hypothetical protein	955	955	1
aqpZ2		aquaporin Z-water channel protein	955	955	1
group_1845		hypothetical protein	954	954	1
gmuD_1		glycosyl hydrolase	954	954	1
ftsL		cell division protein FtsL	954	954	1
proS_2		hypothetical protein ProS	953	953	1
metN2		ATP-binding transport protein	953	953	1
group_3479		hypothetical protein	953	953	1
group_4940		membrane protein	953	953	1
group_4941		ABC transporter permeae	953	953	1
group_1277		hypothetical protein	952	952	1
group_4447		hypothetical protein	952	952	1
aqpZ		aquaporin Z	952	952	1
mglA		ABC transporter ATP-binding protein	951	951	1
group_3818	tabA_2	beta-galactosidase subunit beta	950	950	1
yecD_2		isochorismatase family protein	950	950	1
sorC		transcriptional regulator	949	949	1
group_3082		IS1193, transposase, ISL3 family	947	947	1
azr_2		flavin reductase	945	945	1
tetA		multidrug resistance protein MdtG	945	945	1
serB		phosphoserine phosphatase	943	943	1
graS		histidine kinase	943	943	1
tehB		tellurite resistance protein TehB	943	943	1
ply_2		pneumolysin	942	942	1
group_4882		ferredoxin	941	941	1
yjaB		acetyltransferase, gnat family	940	940	1
lytA_1		choline binding protein D	939	939	1
ulaA_1		PTS system, IIC component	939	939	1
tkt2		transketolase	939	939	1
suhB		inositol monophosphatase	938	938	1
gmuD_2		glycosyl hydrolase family protein	937	937	1
msbA_2		multidrug resistance protein 3	937	937	1
catE		glyoxalase family protein	936	936	1
rlmN		ribosomal RNA large subunit methyltransferase N	935	935	1
galE_2		putative UDP-glucose 4-epimerase	935	935	1
group_3105		hydrolase	935	935	1
group_3329		ATP-dependent Zn protease	935	935	1
nanE2		N-acetylmannosamine-6-phosphate 2-epimerase 2 (ManNAc-6-P epimerase 2)	935	935	1
group_4220		filamentation induced by cAMP protein fic	934	934	1
group_5409		hypothetical protein	934	934	1
group_3446		membrane protein	933	933	1
group_3843		hypothetical protein	933	933	1
gmuC_3		PTS system system cellobiose-specific transporter subunit IIC	933	933	1
czcD		cation efflux system protein	933	933	1
group_3792		ATPase component of ABC transporter with duplicated ATPase domains	932	932	1
macB_1		puttaive FtsX-family transport protein	931	931	1
group_4787	polC_2	DNA polymerase III PolC	931	931	1
group_1316		truncated IS200 family transposase	930	930	1
adaA		response regulator	929	929	1
group_3204		lipoprotein	928	928	1
relA		GTP pyrophosphokinase, stringent response protein	927	927	1
yafQ		RelE/StbE family addiction module toxin	927	927	1
artM_3		amino acid ABC transporter ATP-binding protein	927	927	1
group_3492		acetyltransferase	926	926	1
group_2160		integral membrane protein	925	925	1
group_2921		twin-arginine translocation pathway signal	925	925	1
yjjK		ABC transporter ATP-binding protein	925	925	1
group_3601		hypothetical protein	925	925	1
ansB		L-asparaginase (L-asparagine amidohydrolase)	925	925	1
group_1288		ABC-type transport system involved in multi-copper enzyme maturation, permease component	924	924	1
lptB_1		ABC transporter ATP-binding protein	924	924	1
group_4430		hypothetical protein	923	923	1
group_1544		integral membrane protein	922	922	1
flr		conserved protein/domain typically associated with flavoprotein oxygenase, Dim6/ntab family	922	922	1
gtfA		sucrose phosphorylase	922	922	1
group_3481		bacteriocin-associated integral membrane protein	922	922	1
adhB		alcohol dehydrogenase	922	922	1
mro		aldose 1-epimerase	922	922	1
ftsE_1		antimicrobial peptide ABC transporter ATPase	922	922	1
group_5459		ABC transporter ATP-binding protein	922	922	1
group_5470		C4-dicarboxylate anaerobic carrier, arginine transporter	922	922	1
arcC		carbamate kinase	922	922	1
arcB		ornithine carbamoyltransferase	922	922	1
arcA		arginine deiminase	922	922	1
group_5475		integral membrane protein	922	922	1
ABC-NBD-truncation		ABC transporter, ATP-binding protein, multidrug export	921	921	1
group_22		N-ethylammeline chlorohydrolase	921	921	1
group_2698		high-affinity Fe2+/Pb2+ permease	921	921	1
cinA2		competence damage-inducible protein A	921	921	1
pabB		chorismate binding enzyme para-aminobenzoate synthetase	920	920	1
group_3083		membrane protein	920	920	1
group_3607		endo-alpha-N-acetylgalactosaminidase	920	920	1
group_2113		caax amino protease family protein	918	918	1
limB		coenzyme F420-dependent N5,N10-methylene tetrahydromethanopterin reductase-like protein	918	918	1
yecS_2		ABC-type amino acid transporter, membrane-spanning permease	918	918	1
group_3238		GNAT family acetyltransferase	917	917	1
pulA_1		pullulanase	917	917	1
artQ_2		polar amino acid ABC transporter permease	916	916	1
group_2675		30S ribosomal protein S15	916	916	1
yusV		ferric enterobactin transport ATP-binding protein FepC	916	916	1
group_4329		membrane associated protein	916	916	1
yhfQ		iron ABC transporter substrate-binding protein	916	916	1
yfhA		iron ABC transporter membrane-spanning permease	916	916	1
group_1449		ABC transporter ATP-binding protein	915	915	1
ypdA		sensor histidine kinase	915	915	1
atxA		transcriptional activator	914	914	1
group_2144		Plasmid pRiA4b ORF-3-like protein	913	913	1
group_2444		lactoylglutathione lyase	912	912	1
group_4828		putative transcriptional regulator	912	912	1
group_1981		mutT/nudix family protein	911	911	1
glgB		1,4-alpha-glucan branching enzyme	911	911	1
group_5446		ketol-acid reductoisomerase	911	911	1
group_2151		hypothetical protein	910	910	1
gpsB		cell division initiation protein	909	909	1
group_4829		site-specific DNA recombinase	908	908	1
glxK		glycerate kinase	907	907	1
group_1841		transcriptional activator	907	907	1
group_2879		sortase-like acyltransferase	905	905	1
ugpA_1		ABC transporter permease	905	905	1
group_874		integral membrane protein	905	905	1
group_2674	murC	UDP-N-acetylmuramate-alanine ligase	904	904	1
amiD		peptide ABC transporter permease	904	904	1
group_3783		ISSpo8 transposase	903	903	1
nrdI		major facilitator superfamily permease	903	903	1
group_2502		BlpT protein, fusion	902	902	1
dinF		damage inducible DinF protein	902	902	1
rafE		sugar ABC transporter binding protein	901	901	1
group_1404		caax amino protease family protein	900	900	1
group_1359		caax amino protease family protein	899	899	1
group_3031		competence-induced protein Ccs4	899	899	1
group_5408		membrane protein	898	898	1
group_550		transposase	898	898	1
thrC		threonine synthase	896	896	1
group_3127		major facilitator superfamily permease	895	895	1
group_3856		putative conserved hypothetical protein	895	895	1
artM_4		multidrug ABC transporter ATPase	894	894	1
group_2266		hypothetical protein	893	893	1
manZ_3		PTS system transporter subunit IID	891	891	1
