# Supplementary material for: Genomic Analyses of >3,100 Nasopharyngeal Pneumococci Revealed Significant Differences Between Pneumococci Recovered in Four Different Geographical Regions
Source: Front Microbiol. 2019 Feb 25;10:317. doi: 10.3389/fmicb.2019.00317 (PMC6398412; doi:10.3389/fmicb.2019.00317)
Supplement: TABLE S6 — Unique gene clusters identified in each of the four individual datasets. [file Table_6.XLSX]

## Sheet: Reykjavik
Example gene ID	Gene	Non-unique Gene name	Annotation	No. isolates	No. sequences	eggnog hits	COG functional category	eggnog product
111771_ERR470313_01230	group_943		transposase	25	26	04VVT,05E5H,0NDRK,COG3436	L	Transposase
102301_ERR570726_01689	group_353	transposase_C	degenerate transposase	23	23	05Y4I,123R5	S	transposase
102290_ERR540598_01951	group_3206		restriction endonuclease R.XbaI	15	15	0538Z,08SUZ,0NZP9,11HIW	V	ApaLI-like restriction endonuclease
112962_ERR470319_02042	group_1735		phage holin, LL-H family	15	23		S
102290_ERR540598_01984	group_12018		hypothetical protein	14	14		S
111919_ERR540639_02089	group_8557		hypothetical protein	14	14	0IMJE,0ZUGC,13AVB	S	SANT
254613_ERR1007890_00736	group_12669		hypothetical protein	14	14	08XAS,0QQZ5,11KIH,17B7U	S
254613_ERR1007890_01167	group_12670		hypothetical protein	14	14		S
254613_ERR1007890_01168	group_12671		hypothetical protein	14	14		S
111919_ERR540639_01477	group_478		degenerate transposase (Orf1)	13	17	COG2963	L	transposase
114376_ERR540588_01013	group_1940		adenylosuccinate lyase	13	13	051MY,05CDX,0NGQ7,0Y46N	S
112962_ERR470319_02047	group_5257		phage protein	12	12		S
112971_ERR470493_01389	group_1868		PTS system transporter subunit IIA	12	12	04VV1,05X15,0NNSC,COG1762	G	pts system
113584_ERR540350_02152	group_5888		transposase, IS116/IS110/IS902 family protein	12	12	04RM8,07U7G,0NFSG,COG3547	L	transposase IS116 IS110 IS902 family protein
132344_ERR540528_01060	group_4604	cysE	polyribonucleotide nucleotidyltransferase	12	12	04SQB,05C62,0NDC5,COG1185	J	Involved in mRNA degradation. Hydrolyzes single-stranded polyribonucleotides processively in the 3'- to 5'-direction (By similarity)
254613_ERR1007890_00604	group_12668		hypothetical protein	12	12		S
113042_ERR689490_02152	group_4511		hypothetical protein	11	11		S
127418_ERR689513_00551	group_12564		transcriptional regulator	11	11	0537I,07N2V,0P1U5,0ZSFV	S	HTH_XRE
127418_ERR689513_00552	group_12565	Int-Tn_2	tyrosine recombinase XerD	11	11	04XT1,05VTR,0NF78,COG0582	L	Phage integrase
127418_ERR689513_00611	group_12566		hypothetical protein	11	11		S
127418_ERR689513_00612	group_12567		hypothetical protein	11	11		S
127418_ERR689513_00614	group_12568		hypothetical protein	11	11		S
127418_ERR689513_00615	group_12569		phage protein	11	11		S
127418_ERR689513_00616	group_12570		prophage ps2 protein 15	11	11	04TG5,05H2V,0NECD,COG5545	S	virulence-associated E family protein
127418_ERR689513_00617	group_12571		phage protein	11	11		S
127418_ERR689513_00618	group_12572		phage protein	11	11		S
127418_ERR689513_00620	group_12573		hypothetical protein	11	11	COG3935	L	DNA replication protein DnaD
129993_ERR540577_00994	clpP_2		Predicted clp-protease	11	11	066HJ,COG0740	O	ATP-dependent Clp protease, proteolytic subunit
111769_ERR470311_00044	group_4861	rggD	transcriptional regulator MutR	10	10	04X8B,05WT3,0NPER,COG1396	K	Transcriptional regulator
113001_ERR540558_02131	group_12369		hypothetical protein	10	10		S
113451_ERR470336_01375	group_3049	artQ_1	amino acid ABC transporter permease	10	10	0554N,08ZAW,0P74Y,COG0765	E	Abc transporter, permease protein
114364_ERR540560_00037	group_6315		phage replication protein	10	10	COG3378	S
114364_ERR540560_01977	group_6638		phage protein	10	10		S
132344_ERR540528_01249	group_5891		transposase, IS116/IS110/IS902 family protein	10	10	04RM8,07U7G,0NFSG,COG3547	L	transposase IS116 IS110 IS902 family protein
254613_ERR1007890_02254	group_5880		transposase, IS116/IS110/IS902 family protein	10	10	04RM8,07U7G,0NFSG,COG3547	L	transposase IS116 IS110 IS902 family protein
111769_ERR470311_01277	group_548		degenerate transposase	9	9	COG3547	L	Transposase
114364_ERR540560_01979	group_7994		hypothetical protein	9	9		S
127409_ERR689478_00131	group_12533		repressor (phage associated)	9	9	COG2932	K	Repressor
127409_ERR689478_00132	group_12534		phage family protein	9	9		S
127409_ERR689478_00135	group_12535		hypothetical protein	9	9		S
127409_ERR689478_00136	group_12536		hypothetical protein	9	9		S
127409_ERR689478_00138	group_12537		excisionase	9	9	051GZ,070DB,0NXJ6,0YX4W	S	excisionase
127409_ERR689478_00139	group_12538		Putative phage lipoprotein	9	9		S
127409_ERR689478_00140	group_12539		hypothetical protein	9	9		S
127409_ERR689478_02079	group_12550		polysaccharide polymerase Cps19aI	9	9	06SYV,0NVJE,0YK7B	S
132344_ERR540528_00409	group_8990		Transposase-like protein	9	9	05GRC,0EPKK@cloNOG,0NDKM,0XS5E	L	Transposase, IS4 family protein
111773_ERR470321_01922	group_3895		hypothetical protein	8	8		S
112967_ERR470471_02134	group_5248		phage protein	8	8		S
113008_ERR540605_00267	group_12374		phage protein	8	8		S
113008_ERR540605_00268	group_12375		hypothetical protein	8	8		S
113597_ERR540377_00184	group_14858	comA	competence factor transporting ATP-binding protein/permease ComA	8	8	054UH,08JJA,0P6MC,COG2274	V	ATP-binding protein
114278_ERR540341_02029	group_1726		phage holin, LL-H family	8	8		S
127409_ERR689478_00182	group_634	lytA_2	autolysin	8	8	04WRH,05WWX,0NPZ1,123CS	M	N-acetylmuramoyl-L-alanine amidase
127448_ERR697283_00215	group_12366		hypothetical protein	8	8		S
254613_ERR1007890_02255	group_5879		transposase, IS116/IS110/IS902 family protein	8	8	04RM8,07U7G,0NFSG,COG3547	L	transposase IS116 IS110 IS902 family protein
111776_ERR470337_00900	group_8222	pepC	aminopeptidase	7	7	04SNY,05CTZ,0NECX,COG3579	E	aminopeptidase c
113628_ERR540591_01717	group_1017		truncated MobA family endonuclease relaxase	7	7	04SHU,05MU5,0NDNT,COG3843	U	Relaxase mobilization nuclease domain protein
127409_ERR689478_01659	mscL_1		large conductance mechanosensitive channel protein	7	7	04X3P,05M2E,0NKRI,COG1970	M	Channel that opens in response to stretch forces in the membrane lipid bilayer. May participate in the regulation of osmotic pressure changes within the cell (By similarity)
130835_ERR697230_00681	group_4603	cysE	serine O-acetyltransferase	7	7	04RJ5,05D7W,0NEKZ,COG1045	E	serine acetyltransferase
131400_ERR697297_00599	group_6872		beta-galactosidase subunit beta	7	7	051GK,05XEP,0NPYV,COG2731	G	Domain of unknown function (DUF386)
132344_ERR540528_02092	group_5894		transposase, IS116/IS110/IS902 family protein	7	7	04RM8,07U7G,0NFSG,COG3547	L	transposase IS116 IS110 IS902 family protein
102295_ERR540642_00370	group_627	lytA_1	lytic amidase (N-acetylmuramoyl-L-alanine amidase)	6	6	04V1B,05FPE,0NJQF,11R58	M	Ami_2
111774_ERR470328_00001	group_10755	pspA	hypothetical protein	6	6		S
111774_ERR470328_00377	group_144		transposase-like protein, IS1381 ISSpn7	6	6	051AE,08TM4,0NX22,COG3293	L	Transposase
111780_ERR470344_01494	group_1882		PTS system transporter subunit IIA	6	9	04VV1,05X15,0NNSC,COG1762	G	pts system
111782_ERR470346_01229	group_944		transposase	6	7	04VVT,05E5H,0NDRK,COG3436	L	Transposase
111918_ERR540638_01584	group_7934		ABC transporter ATP-binding protein	6	6		S
112976_ERR540351_00033	group_12318		phage transcriptional regulator, ArpU family	6	6		S
112976_ERR540351_00034	group_12319		phage protein	6	6		S
112976_ERR540351_00036	group_12320		phage protein	6	6		S
112976_ERR540351_00038	group_11367		FIG01114328: hypothetical protein	6	6		S
112976_ERR540351_00039	group_12321		hypothetical protein	6	6		S
112976_ERR540351_00042	group_12322		hypothetical protein	6	6		S
112976_ERR540351_00043	group_6334		phage protein	6	6	052N7,078WQ,0NZ22,0ZFSW	S
112976_ERR540351_00045	group_8441		hypothetical protein	6	6		S
112976_ERR540351_00046	group_12323		hypothetical protein	6	6	COG3935	L	DNA replication protein DnaD
112976_ERR540351_00047	group_12324		hypothetical protein	6	6		S
112982_ERR540371_02098	group_1732		phage holin, LL-H family	6	6		S
112999_ERR540527_00376	group_624	lytA_5	lytic amidase (N-acetylmuramoyl-L-alanine amidase)	6	6	04V1B,05FPE,0NJQF,11R58	M	Ami_2
113003_ERR540579_01792	group_8601		ABC transporter ATP-binding protein/permease	6	6	06PIF,COG1132	V	abc transporter atp-binding protein
113008_ERR540605_00266	group_12373		hypothetical protein	6	6		S
114399_ERR540679_00870	group_7086		superfamily II ATP-dependent DNA/RNA helicase	6	6	04RQF,05PTN,0NDHF,COG4098	L	competence protein
132687_ERR690908_01697	group_8997		Transposase-like protein	6	6	05GRC,0EPKK@cloNOG,0NDKM,0XS5E	L	Transposase, IS4 family protein
132703_ERR690944_01442	group_12663		hypothetical protein	6	6		S
132703_ERR690944_01443	group_12664		hypothetical protein	6	6		S
132703_ERR690944_01444	group_12665		hypothetical protein	6	6	06V9C,0NWTR,0YPHX	S
111773_ERR470321_00439	group_2720		hypothetical protein	5	5		S
111774_ERR470328_02132	group_9841		hypothetical protein	5	5		S
111919_ERR540639_01281	group_7110		Tn5252, relaxase	5	5	04SHU,05MU5,0NDNT,COG3843	U	Relaxase mobilization nuclease domain protein
112964_ERR470454_01972	group_9105	fepD_2	iron-siderophore binding lipoprotein	5	5	04SXX,05DQ5,0NECF,COG0609	P	permease
112983_ERR540383_02159	group_1740		phage holin, LL-H family	5	5		S
112985_ERR540397_02153	group_9271		Phage gp6-like head-tail connector protein	5	5		S
112991_ERR540414_00580	group_2491		glycosyltransferase involved in cell wall biogenesis	5	5	04T8G,07QRS,0NE94,COG0463	M	Glycosyltransferase
113582_ERR540342_00797	group_953		transposase	5	5	081CH,0P4JC,COG3436	L	Pfam:Transposase_25
113584_ERR540350_01834	group_7701		abortive infection protein AbiGII	5	5	04W73,05F2S,0NDGJ,0XQHH	S	Nucleotidyl transferase of unknown function (DUF1814)
114279_ERR540348_01919	group_2104		surface anchored protein	5	5	06MBT,0YCEV	S
114279_ERR540348_02161	group_8118		conjugal transfer protein	5	5	04SRK,05DTV,0NDJ5,COG3451	U	Inherit from firmNOG: traE protein
127409_ERR689478_01768	group_10882		hypothetical protein	5	5	0JCS9,0VTW3,0YJ98,145G1	S
127429_ERR689529_00177	group_6401		Phage protein	5	5		S
128729_ERR689515_01398	group_6076		hypothetical protein	5	5	077EY,0NYW2,0Z6D8	S
132706_ERR697221_01055	group_822		putative IS630-Spn1 transposase	5	5	06UIP,0P0BP,COG3335	L	IS630-Spn1, transposase Orf2
254613_ERR1007890_00791	group_2736		ABC transporter ATP-binding protein	5	5	04STJ,06DYG,0NFUU,COG0488	S	ABC transporter, ATP-binding protein
111771_ERR470313_00598	group_11356		hypothetical protein	4	4		S
111772_ERR470320_00903	group_3845		Membrane protein	4	4		S
112965_ERR470457_00492	group_2497		glycosyltransferase involved in cell wall biogenesis	4	4	04T8G,07QRS,0NE94,COG0463	M	Glycosyltransferase
112990_ERR540409_01442	group_5793	blpN	blpN protein	4	4		S
112993_ERR540425_00423	group_656	lytA_2	lytic amidase (N-acetylmuramoyl-L-alanine amidase)	4	4	04V1B,05FPE,0NJQF,11R58	M	Ami_2
112999_ERR540527_00374	group_8931		putative transposase	4	4	05U87,0ER7C@cloNOG,0NG5F,1012J	L	Transposase (IS4 family
113003_ERR540579_02195	group_10316		hypothetical protein	4	4		S
113010_ERR540607_00326	group_646	lytA_3	lytic amidase (N-acetylmuramoyl-L-alanine amidase)	4	4	04V1B,05FPE,0NJQF,11R58	M	Ami_2
113027_ERR540677_02125	group_1749		phage holin, LL-H family	4	4		S
113080_ERR697273_02224	group_1827	yqbO_1	TMP repeat family	4	4	04UI3,05E1R,0NEC0,COG5283	M	Tape measure protein
113584_ERR540350_02154	group_2097		surface anchored protein	4	4	06MBT,0YCEV	S
113596_ERR540376_01756	group_701		type I restriction-modification system, S subunit	4	4	08SAF,0NG7B,COG0732	V	type I restriction-modification
113607_ERR540402_01768	group_4175	zmpD	zinc metalloprotease	4	4	04SEE,06AM8,0ND4K,0XTFC	M	hyaluronate lyase
113610_ERR540405_01716	group_889		IS66-Spn1 transposase	4	4	04XD7,05W5D,0NJSM,COG3436	L	Transposase
114278_ERR540341_02162	yqbO_1		TMP repeat family	4	4	07RAA,0NE7Y,0XPHJ	M	phage-related protein-like protein
114385_ERR540619_00765	group_12529		alcohol dehydrogenase	4	4	04RJ0,05E2A,0NEI8,COG1063	C	alcohol dehydrogenase
127405_ERR689469_01907	kfoC_4		glycosyl transferase family protein	4	4	04Y8X,05K64,0NKSF,COG0463,COG1442	M	Glycosyl transferase, family 2 glycosyl transferase family 8
128542_ERR540353_00664	group_2487		glycosyltransferase involved in cell wall biogenesis	4	4	COG0463	M	Glycosyl transferase, family 2
128736_ERR697266_02021	ygfU_2		nucleobase:cation symporter for xanthine, truncated	4	4	04RYP,05C2W,0NE7S,COG2233	F	Xanthine permease
131391_ERR690932_01267	group_2619	pncO	metal-dependent CAAX amino terminal membrane protease	4	4	COG1266	S	caax amino terminal protease family protein
131402_ERR697303_02045	group_3809	vrlS_1	DEAD-DEAH box helicase domain-containing protein	4	4	COG1204	L	helicase
132344_ERR540528_00609	group_10893	pepP_2	aminopeptidase P	4	4	04RT3,05DC7,0NEMI,COG0006	E	Xaa-pro dipeptidase
132703_ERR690944_01446	group_233		degenerate transposase	4	4	05148,0907Q,0NWDA,11PNX	L	IS1381, transposase OrfA
254647_ERR755379_00845	deoD_3		purine nucleoside phosphorylase	4	4	04RJ3,05D3A,0NEB5,COG0813	F	Purine nucleoside phosphorylase deoD-type
254653_ERR755385_00555	group_10895	pepP_2	aminopeptidase P	4	4	COG0006	E	peptidase M24
254663_ERR755397_00708	group_5782		bacteriocin immunity protein	4	4	04VTS,05V27,0NM28,11YB6	S	Bacteriocin-associated integral membrane protein
102298_ERR540645_00467	group_288		transposase-like protein, ISSpn1 ISSpn3	3	3	COG2801	L	Retrotransposon protein
111780_ERR470344_02136	group_712		hypothetical protein	3	3		S
112973_ERR540343_02149	group_7208		hypothetical protein	3	3	06CTD,0NRKP,0Y4DY	S
112973_ERR540343_02187	group_4280		hypothetical protein	3	3		S
112980_ERR540364_00099	group_74		transposase	3	3	COG3464	L	transposase
112984_ERR540393_00378	group_12341		hypothetical protein	3	3		S
112985_ERR540397_02160	group_7212		hypothetical protein	3	3		S
112993_ERR540425_01283	group_2631	pepF1_2	oligoendopeptidase F	3	3	04R9C,05DPN,0NE0J,COG1164	E	oligoendopeptidase F
113003_ERR540579_01897	group_881		transposase, ISSmi4	3	3	04XD7,05W5D,0NJSM,COG3436	L	Transposase
113017_ERR540646_02054	group_575		PblB	3	3	COG4926	S
113020_ERR540660_00816	group_4314		putative metal-dependent membrane protease	3	3	COG1266	S	caax amino terminal protease family protein
113028_ERR540685_02184	group_3349		phage portal protein, SPP1 family	3	4	04UYN,08VCE,0NJU9,11QNG	S	portal protein
113038_ERR689467_01312	group_7107		Tn5252, relaxase	3	3	04SHU,05MU5,0NDNT,COG3843	U	Relaxase mobilization nuclease domain protein
113410_ERR470158_02045	group_12418		hypothetical protein	3	3		S
113584_ERR540350_00208	group_48		degenerate transposase	3	3	COG3464	L	transposase
113585_ERR540356_01837	group_4978		resolvase family site-specific recombinase	3	3	05C6I,0NE0K,COG1961	L	resolvase, n-terminal domain protein
113586_ERR540358_00375	group_3579	sarA_2	AliB-like protein	3	3	04U4K,05DIB,0NEHC,COG4166	E	Oligopeptide-binding protein
113598_ERR540381_00760	group_113		IS1167 transposase	3	3	COG3464	L	transposase
113632_ERR540622_01511	group_1875		PTS system transporter subunit IIA	3	3	04VV1,05X15,0NNSC,COG1762	G	pts system
113637_ERR540654_01921	group_12463		hypothetical protein	3	3		S
114278_ERR540341_00392	group_148		transposase	3	3	051AE,08TM4,0NX22,COG3293	L	Transposase
114278_ERR540341_02030	group_5860		putative holin 1	3	4	06YWE,0NY2M,0YUUS	S	Holin family
114350_ERR540520_02003	group_404	igA	immunoglobulin A1 protease	3	3	04T3H,05MYU,0NN64,1214T	O	Immunoglobulin A1 protease
114353_ERR540532_01927	group_3432		hypothetical protein	3	3	04XEP,063R9,0NPE5,12BM1	S
114373_ERR540581_02132	group_5881		transposase, IS116/IS110/IS902 family protein	3	3	04RM8,07U7G,0NFSG,COG3547	L	transposase IS116 IS110 IS902 family protein
114376_ERR540588_02028	group_5030		hypothetical protein	3	4	07SP8,0EQBK@cloNOG,0NFII,COG3177	S	filamentation induced by cAMP protein Fic
127409_ERR689478_01767	group_11553		hypothetical protein	3	3	COG5076,KOG1472	B	acetyltransferase
127424_ERR689524_00583	group_9800		hypothetical protein	3	3		S
127435_ERR689544_00374	group_3911		phage protein	3	3		S
128718_ERR689465_01798	group_2782		hypothetical protein	3	3	03480,09WAB,0S7GT,0SQX1,0V5V6,0XQWZ,132BG,KOG0584	T	Oxidative-stress-responsive kinase 1 C terminal
129996_ERR540683_02096	group_4519		hypothetical protein	3	3		S
131917_ERR690909_01916	group_7704		abortive infection protein AbiGII	3	3	04W73,05F2S,0NDGJ,0XQHH	S	Nucleotidyl transferase of unknown function (DUF1814)
132348_ERR540616_01691	group_3435		hypothetical protein	3	3	04XEP,063R9,0NPE5,12BM1	S
132349_ERR540617_00904	group_2623	pncO	metal-dependent CAAX amino terminal membrane protease	3	3	COG1266	S	caax amino terminal protease family protein
132687_ERR690908_00375	group_1942		competence-induced protein Ccs16	3	3	05CDX,0NGQ7,0Y46N	S
132689_ERR690913_02216	group_5882		transposase, IS116/IS110/IS902 family protein	3	3	04RM8,07U7G,0NFSG,COG3547	L	transposase IS116 IS110 IS902 family protein
132699_ERR690933_00151	group_4103	ybjI	Cof family protein	3	3	04UR0,08HCJ,0NGGP,COG0561	S	hydrolase
132706_ERR697221_02084	group_10899		hypothetical protein	3	3	03480,09WAB,0S7GT,0SQX1,0V5V6,0XQWZ,132BG,KOG0584	T	Oxidative-stress-responsive kinase 1 C terminal
133750_ERR690895_00191	group_6458	ebh_1	surface anchored protein	3	3	053FM,05EEN,0NERR,0XR1H	S	YSIRK type signal peptide
133750_ERR690895_01555	lguL_2		lactoylglutathione lyase	3	3	07XU7,0NJEI,COG0346	E	Lactoylglutathione lyase
133750_ERR690895_01663	group_4102	ybjI	Cof family protein	3	3	04UR0,08HCJ,0NGGP,COG0561	S	hydrolase
134510_ERR690878_00763	group_8999		Transposase-like protein	3	3	05GRC,0EPKK@cloNOG,0NDKM,0XS5E	L	Transposase, IS4 family protein
254642_ERR755374_00398	group_6887	codA	cytidine/deoxycytidylate deaminase	3	3	04WHP,080RP,0NNZI,COG0295	F	cytidine deoxycytidylate deaminase
254701_ERR755481_01971	group_2804	inlJ	putative sortase-sorted surface anchored protein (pseudogene)	3	3		S
102294_ERR540637_02045	group_11316		hypothetical protein	2	2	0KDDJ,0Z6HJ,14TJZ	S	Inherit from NOG: AvrBs3 and PthA family of transcription activator-like effector proteins
102295_ERR540642_01950	group_12061	sftA	FtsK/SpoIIIE protein	2	2	COG1674	D	cell division protein FtsK
102295_ERR540642_01951	group_12062		hypothetical protein	2	2		S
102295_ERR540642_01953	group_12063		hypothetical protein	2	2		S
102295_ERR540642_02156	erm_2		erythromycin ribosome methylase	2	2	04TFH,071EZ,0NFIN,COG0030	J	rRNA adenine N-6-methyltransferase
102295_ERR540642_02160	group_6694		omega2 protein	2	2	06VH5,0NWJN,0YPUQ	K	Omega Transcriptional Repressor
111773_ERR470321_00438	group_3846		putative bacteriocin	2	2		S
111780_ERR470344_01824	group_160		mobile genetic element	2	2	05148,0907Q,0NWDA,11PNX	L	IS1381, transposase OrfA
111781_ERR470345_00042	group_6321		phage protein	2	2	052N7,078WQ,0NZ22,0ZFSW	S
112963_ERR470351_01427	group_1879		PTS system transporter subunit IIA	2	2	04VV1,05X15,0NNSC,COG1762	G	pts system
112973_ERR540343_01952	group_5265		phage protein	2	3		S
112973_ERR540343_01953	group_3902		phage protein	2	3		S
112974_ERR540345_01463	group_6685	hyaD_3	glycosyl transferase, family 2	2	2	054AR,08FP2,0P5HP,COG0463	M	teichoic acid biosynthesis protein X
112985_ERR540397_02097	group_3916		phage protein	2	2		S
112987_ERR540401_02133	group_4162		prophage Lp2 protein 33	2	2	06AIN,0NRIP,0XWKC	S
112987_ERR540401_02189	group_4808		Lj965 prophage major tail protein	2	2	06H2Y,0NS5M,0Y1K3	S	Phage tail protein
112991_ERR540414_01451	group_3721		PTS system galactose-specific transporter subunit IIB	2	2	050NM,06T3F,0NVRA,COG3414	G	PTS system, IIB component
113018_ERR540651_01959	group_8110		Tn5253 hypothetical protein	2	2		S
113029_ERR540693_00273	group_8933		putative transposase	2	2	05U87,0ER7C@cloNOG,0NG5F,1012J	L	Transposase (IS4 family
113041_ERR689484_02201	group_581		PblB	2	2		S
113067_ERR690939_01072	group_3338		glyoxalase-like protein	2	2	051W7,05WD2,0NP6T,COG0346	E	glyoxalase
113067_ERR690939_02191	group_3348		phage portal protein, SPP1 family	2	2	04UYN,08VCE,0NJU9,11QNG	S	portal protein
113067_ERR690939_02195	group_3347		phage portal protein, SPP1 family	2	2	04UYN,08VCE,0NJU9,11QNG	S	portal protein
113080_ERR697273_02223	group_8007		prophage protein	2	2	069J1,0NR94,0XYGI	S
113081_ERR697279_01857	group_2444		IS630-Spn1, transposase Orf1	2	2	COG3335	L	transposase
113448_ERR470329_00459	group_3096		Esterase	2	2	04TW3,072A1,0NGFV,COG2819	C	esterase
113584_ERR540350_01041	group_2298		hypothetical protein	2	2		S
113586_ERR540358_00374	group_3581	sarA_1	AliB-like protein	2	2	04U4K,05DIB,0NEHC,COG4166	E	Oligopeptide-binding protein
113586_ERR540358_00377	group_3578	amiA_2	AliB-like protein	2	2	04U4K,05DIB,0NEHC,COG4166	E	Oligopeptide-binding protein
113587_ERR540359_01624	group_4741		capsular polysaccharide biosynthesis protein	2	2	COG0463	M	Glycosyl transferase, family 2
113589_ERR540365_00075	group_2211	Int-Tn_1	phage integrase: site-specific recombinase	2	2	04XT1,05VTR,0NF78,COG0582	L	Phage integrase
113608_ERR540403_00832	group_962		transposase	2	2	04VVT,05E5H,0NDRK,COG3436	L	Transposase
113624_ERR540513_00342	group_12461		hypothetical protein	2	2		S
113633_ERR540630_00699	group_12462		hypothetical protein	2	2		S
113635_ERR540648_01249	group_547		degenerate transposase	2	2	COG3547	L	Transposase
114358_ERR540548_01782	group_10341		phage-related minor tail protein	2	2	04ZR6,05E1R,0NEC0,COG5280,COG5412	M	Inherit from firmNOG: Phage tail tape measure protein
114359_ERR540549_01384	group_4018		membrane protein	2	2		S
114363_ERR540556_00118	group_3638	glf_1	UDP-galactopyranose mutase	2	2	05D5D,0NDDF,COG0562	M	UDP-galactopyranose mutase
114363_ERR540556_01780	group_920		transposase	2	2	04VVT,05E5H,0NDRK,COG3436	L	Transposase
114365_ERR540563_02080	mucB		MucBP domain protein	2	2	04Y2I,06FIB,0NRMR,0Y34J	S	Lpxtg-motif cell wall anchor domain protein
127403_ERR689460_00487	group_654	lytA_3	autolysin	2	2	05WWX,123CS	M	n-acetylmuramoyl-l-alanine amidase
127403_ERR689460_00488	group_655	lytA_3	lytic amidase (N-acetylmuramoyl-L-alanine amidase)	2	2	04V1B,05FPE,0NJQF,11R58	M	Ami_2
127416_ERR689500_02012	group_1731		phage holin, LL-H family	2	2		S
127429_ERR689529_00179	group_10161		hypothetical protein	2	2		S
128724_ERR689496_01858	group_12590		hypothetical protein	2	2	0JCS9,0VTW3,0YJ98,145G1	S
128737_ERR697271_01694	group_12593		hypothetical protein	2	2		S
129510_ERR689511_02193	group_3919		phage protein	2	2		S
129985_ERR540346_01948	group_1845		SMC faily protein	2	2	05ESI,0NP8R,0XRFS	S	Inherit from bactNOG: atpase involved in dna repair
129994_ERR540674_00384	group_12602		putative phage DNA binding protein	2	2	054CD,067QW,0P5JJ,0XUC3	K	HTH_XRE
130234_ERR697251_02116	group_12627		hypothetical protein	2	2		S
130236_ERR697262_00580	group_5408		coenzyme F420-dependent N5,N10-methylene tetrahydromethanopterin reductase-like protein	2	2	04RXS,05ETW,0NDTJ,COG2141	C	oxidoreductase
130680_ERR540625_01494	group_2095		surface anchored protein	2	2	06MBT,0YCEV	S
131392_ERR690942_00200	group_2532	lcnD_1	BlpC ABC transporter	2	2	050H7,07VK6,0NDI2,0XX01	U	ABC transporter
131392_ERR690942_00202	group_2017	blpA2	bacteriocin transporter C39 protease domain BlpA2	2	2	COG2274	V	(ABC) transporter
131920_ERR697241_00203	group_5451	cah_1	acetyl xylan esterase	2	2	04X0C,05I82,0NFUI,COG3458	Q	acetyl xylan esterase
131921_ERR697302_02209	group_4957		prophage protein	2	2		S
131921_ERR697302_02210	group_5547		hypothetical protein	2	2		S
132347_ERR540615_00121	group_12639	sftA	FtsK/SpoIIIE protein	2	2	COG1674	D	cell division protein FtsK
132347_ERR540615_00122	group_12640		hypothetical protein	2	2		S
132347_ERR540615_01945	group_12646		hypothetical protein	2	2		S
132347_ERR540615_02090	group_12647		hypothetical protein	2	2	03480,09WAB,0S7GT,0SQX1,0V5V6,0XQWZ,132BG,KOG0584	T	Oxidative-stress-responsive kinase 1 C terminal
132347_ERR540615_02091	group_11575		hypothetical protein	2	2		S
132347_ERR540615_02095	group_8451	gspA_2	Glycosyl transferase	2	2	04SGX,05EVQ,0NGG6,COG1442	M	glycosyl transferase family
132682_ERR690889_02251	group_4958		prophage protein	2	2		S
132683_ERR690896_00045	group_8646	tilS	MesJ/Ycf62 family protein	2	2	04TPU,05D3U,0NE7P,COG0037	D	Ligates lysine onto the cytidine present at position 34 of the AUA codon-specific tRNA(Ile) that contains the anticodon CAU, in an ATP-dependent manner. Cytidine is converted to lysidine, thus changing the amino acid specificity of the tRNA from methionine to isoleucine (By similarity)
132691_ERR690921_02151	group_7346		hypothetical protein	2	2		S
132706_ERR697221_02234	group_11438		hypothetical protein	2	2		S
134510_ERR690878_02121	group_5884		transposase, IS116/IS110/IS902 family protein	2	2	04RM8,07U7G,0NFSG,COG3547	L	transposase IS116 IS110 IS902 family protein
254607_ERR1007882_01429	nanE2_1		N-acetylmannosamine-6-phosphate 2-epimerase 2 (ManNAc-6-P epimerase 2)	2	2	04T72,05C9S,0NF4Z,COG3010	G	Converts N-acetylmannosamine-6-phosphate (ManNAc-6-P) to N-acetylglucosamine-6-phosphate (GlcNAc-6-P)
254610_ERR1007887_02343	group_10138		transcription termination factor	2	2		S
254611_ERR1007888_01668	group_2625	blpX	putative immunity protein BlpX	2	2		S
254618_ERR1081452_00536	group_1417		phage antirepressor protein	2	2	04U1S,07ZFX,0NGX1,COG3561,COG3645	K	phage anti-repressor protein
254624_ERR1081460_02223	group_8584		DNA, complete genome	2	2		S
254625_ERR1081461_01037	mgtB		P-type ATPase-metal cation transport	2	2	04SKH,05C52,0NDFV,COG0474	P	Cation-transporting atpase
254626_ERR1081462_01827	group_12675		hypothetical protein	2	2		S
254626_ERR1081462_01828	group_10902		hypothetical protein	2	2		S
254626_ERR1081462_01952	group_11587		hypothetical protein	2	2	0JCS9,0VTW3,0YJ98,145G1	S
254630_ERR1081466_02102	Fucolectin-rel_1		Glycosyl hydrolase	2	2	05EQF,0EZBK@cloNOG,0NHWB,0YUXZ	S	Glycosyl hydrolase family 98
254659_ERR755393_00582	group_2486	kfoC	glycosyltransferase involved in cell wall biogenesis	2	2	04T8G,07QRS,0NE94,COG0463	M	Glycosyltransferase
254698_ERR755478_01686	zmpD_2		zinc metalloprotease ZmpD	2	2	0Y6ZY	S
254727_ERR755507_01713	group_2975		binding-protein-dependent transport systems inner membrane component	2	2	04T4E,05CIU,0NDPH,COG1178	P	ABC transporter (Permease)
254735_ERR755515_01885	group_8645	tilS	MesJ/Ycf62 family protein	2	2	04TPU,05D3U,0NE7P,COG0037	D	Ligates lysine onto the cytidine present at position 34 of the AUA codon-specific tRNA(Ile) that contains the anticodon CAU, in an ATP-dependent manner. Cytidine is converted to lysidine, thus changing the amino acid specificity of the tRNA from methionine to isoleucine (By similarity)
254747_ERR755527_01690	group_9000		Transposase-like protein	2	2	05GRC,0EPKK@cloNOG,0NDKM,0XS5E	L	Transposase, IS4 family protein
254754_ERR755534_01335	group_7106		Tn5252, relaxase	2	2	04SHU,05MU5,0NDNT,COG3843	U	Relaxase mobilization nuclease domain protein
254774_ERR755554_02276	group_4279		hypothetical protein	2	2		S
254857_ERR925585_02214	group_593		PblB	2	2	05NNR,0NM1T,COG4926	M	Phage minor structural protein
254857_ERR925585_02224	group_3366		phage portal protein, SPP1 family	2	2	04UYN,08VCE,0NJU9,11QNG	S	portal protein
254861_ERR925589_01915	group_11598		hypothetical protein	2	2		S
254861_ERR925589_01916	group_12726		hypothetical protein	2	2		S
254889_ERR925618_02169	group_3903		phage protein	2	3		S
254908_ERR925641_00173	group_3538	ydfG	3-oxoacyl-ACP reductase	2	2	04RXB,05EMU,0NHDK,COG4221	S	dehydrogenase reductase
254933_ERR975608_00381	group_8996		Transposase-like protein	2	2	05GRC,0EPKK@cloNOG,0NDKM,0XS5E	L	Transposase, IS4 family protein
83112_ERR470331_02026	group_8109		Tn5253 hypothetical protein	2	2		S
99031_ERR470450_01456	group_845		transposase, ISSmi4	2	3	04XD7,05W5D,0NJSM,COG3436	L	Transposase
102287_ERR540406_00412	group_460		transposase InsK for insertion sequence	1	1	COG2963	L	transposase
102289_ERR540419_02067	group_1743		phage holin, LL-H family	1	1		S
102290_ERR540598_01980	group_12017		hypothetical protein	1	1		S
102295_ERR540642_01703	group_4547		Tn5253 hypothetical protein	1	1		S
102296_ERR540643_01711	group_4544		Tn5253 hypothetical protein	1	1		S
102296_ERR540643_01825	group_165		mobile genetic element	1	1	05148,0907Q,0NWDA,11PNX	L	IS1381, transposase OrfA
102296_ERR540643_02020	group_1751		phage holin, LL-H family	1	1		S
111774_ERR470328_01085	fbpC_1		ABC transporter ATP-binding protein	1	1	04RPS,05C53,0NDIN,COG3842	P	Part of the ABC transporter complex PotABCD involved in spermidine putrescine import. Responsible for energy coupling to the transport system (By similarity)
111775_ERR470330_00828	group_1802		ABC transporter ATP-binding protein	1	1	04VC8,05I9F,0NJXI,COG1131	E	ABC transporter, ATP-binding protein
111775_ERR470330_01217	group_8923		Glycero-transferase	1	1	050FB,07SJB,0NEH1,COG1887	M	CDP-Glycerol:Poly(glycerophosphate) glycerophosphotransferase
111775_ERR470330_01815	group_229		degenerate transposase	1	1	05148,0907Q,0NWDA,11PNX	L	IS1381, transposase OrfA
111776_ERR470337_01836	group_12169		hypothetical protein	1	1		S
111776_ERR470337_02172	group_12173		hypothetical protein	1	1		S
111778_ERR470341_01997	group_3411		transcriptional activator, Rgg/GadR/MutR family protein	1	1	04Y61,06E30,0NSFI,COG1396	K	Transcriptional regulator
111778_ERR470341_02163	group_584		phage hyaluronidase	1	1	063BV,0NPC5,12AT0	S
111782_ERR470346_01496	group_6686		glycosyl transferase family protein	1	1	054AR,08FP2,0P5HP,COG0463	M	teichoic acid biosynthesis protein X
111782_ERR470346_01556	group_1890		PTS system transporter subunit IIA	1	1	04VV1,05X15,0NNSC,COG1762	G	pts system
111782_ERR470346_01728	group_6246	livM	branched-chain amino acid ABC transporter permease	1	1	04Z6F,05CF8,0NEFY,COG4177	E	branched-chain amino acid ABC transporter, permease
111783_ERR470347_00403	group_2171	blpN_1	blpN protein	1	1		S
111783_ERR470347_01031	group_5583	tcyA_2	ABC transporter substrate-binding lipoprotein	1	1	08PRV,0NGY0,COG0834	E	ABC transporter substrate-binding protein
111783_ERR470347_01303	group_1817		beta-galactosidase	1	1	04S7U,05CNT,0NDRP,COG3250	G	beta-galactosidase
111787_ERR470353_01299	sarA_3		oligopeptide binding lipoprotein	1	1	04U4K,05DIB,0NEHC,COG4166	E	Oligopeptide-binding protein
111787_ERR470353_01405	group_3692		hypothetical protein	1	1		S
111919_ERR540639_01447	group_3077		acetyltransferase	1	1	04V6F,08YMK,0NKHZ,COG1670	J	acetyltransferase, GNAT family
111919_ERR540639_01863	group_215		transposase-like protein, IS1381 ISSpn7	1	1	05148,0907Q,0NWDA,11PNX	L	IS1381, transposase OrfA
111922_ERR570729_00703	group_3430		hypothetical protein	1	1	04Y4U,07IMK,0NS4B,0ZNAH	S
111922_ERR570729_01607	group_2285		CHAP domain containing protein	1	1	04Y84,068JE,0NT0I,COG3942	S	CHAP domain protein
111922_ERR570729_01814	group_5177	dinF_1	damage inducible DinF protein	1	1	04SXB,07QJQ,0ND9F,COG0534	V	Mate efflux family protein
111922_ERR570729_01815	dinF_2		damage inducible DinF protein	1	1	04SXB,07QJQ,0ND9F,COG0534	V	Mate efflux family protein
111922_ERR570729_02030	group_1116		zinc metallopeptidase	1	1	08YD5,0NMY8,11KQS	S	Inherit from bactNOG: Domain of unknown function (DUF955)
112962_ERR470319_02096	group_1083		gp24	1	1		S
112963_ERR470351_00817	group_8842		amino acid ABC transporter periplasmic amino acid-binding protein	1	1	04VEV,05I09,0NJ8M,COG0834	E	ABC transporter, substratebinding protein
112973_ERR540343_02147	group_4291		hypothetical protein	1	1		S
112973_ERR540343_02150	group_4292		hypothetical protein	1	1		S
112973_ERR540343_02200	group_4156		prophage Lp2 protein 33	1	1	04XN8,068GP,0NRYQ,0XW6Y	S
112974_ERR540345_01065	group_6371		hypothetical protein	1	1		S
112982_ERR540371_00598	group_5075		hypothetical protein	1	1		S
112985_ERR540397_00376	group_3310		hypothetical protein	1	1	06C22,0XZEH	S	Plasmid pRiA4b ORF-3-like protein
112985_ERR540397_00377	group_3311		hypothetical protein	1	1		S
112985_ERR540397_02100	group_3918		phage protein	1	1		S
112985_ERR540397_02104	group_1069		gp24	1	1		S
112985_ERR540397_02159	group_9274		Phage gp6-like head-tail connector protein	1	1		S
112987_ERR540401_00484	group_147		transposase-like protein, IS1381 ISSpn7	1	1	051AE,08TM4,0NX22,COG3293	L	Transposase
112987_ERR540401_01329	group_12344		hypothetical protein	1	1		S
112987_ERR540401_02085	group_3917		phage protein	1	1		S
112987_ERR540401_02116	group_2073		phage putative head morphogenesis protein, SPP1 gp7 family	1	1	04XUA,060R1,0NG2J,COG5585	T	minor head protein
112997_ERR540514_01963	group_4641		protein kinase	1	1	04TZ6,05CJA,0NI0Y,COG0515	T	STYKc
112999_ERR540527_01868	group_8600		ABC transporter ATP-binding protein/permease	1	1	06PIF,COG1132	V	abc transporter atp-binding protein
113003_ERR540579_01951	group_2868		alpha/beta hydrolase related protein	1	1	04Y1A,06I7T,0NRY1,0XV6J	S	alpha/beta hydrolase fold
113003_ERR540579_02216	group_12371		hypothetical protein	1	1		S
113006_ERR540602_00396	group_12372	pepA_1	glutamyl aminopeptidase	1	1	04RU6,05CN9,0NDPU,COG1363	E	Glutamyl aminopeptidase
113016_ERR540628_01071	group_6373		hypothetical protein	1	1		S
113018_ERR540651_02274	group_12381		hypothetical protein	1	1		S
113025_ERR540672_01606	group_6906	efeN_2	peroxidase	1	1	COG2837	P	peroxidase
113027_ERR540677_02109	group_1264		Tn5253 CAAX amino terminal protease family	1	1		S
113029_ERR540693_02108	group_12383		hypothetical protein	1	1		S
113029_ERR540693_02109	group_12384		hypothetical protein	1	1		S
113040_ERR689470_02151	group_9842		hypothetical protein	1	1	0JCS9,0VTW3,0YJ98,145G1	S
113041_ERR689484_02026	group_876		IS66-Spn1 transposase	1	1	04XD7,05W5D,0NJSM,COG3436	L	Transposase
113042_ERR689490_02151	group_4785		phage protein	1	1		S
113042_ERR689490_02154	group_4514		hypothetical protein	1	1		S
113043_ERR689491_02156	group_4518		hypothetical protein	1	1		S
113049_ERR689517_01671	group_6683	hyaD_3	glycosyl transferase, family 2	1	1	054AR,08FP2,0P5HP,COG0463	M	teichoic acid biosynthesis protein X
113051_ERR689532_01014	group_6684	hyaD_3	glycosyl transferase, family 2	1	1	054AR,08FP2,0P5HP,COG0463	M	teichoic acid biosynthesis protein X
113051_ERR689532_01992	group_1985	glgC	glucose-1-phosphate adenylyltransferase	1	1	04S97,05CNB,0NDJE,COG0448	G	Catalyzes the synthesis of ADP-glucose, a sugar donor used in elongation reactions on alpha-glucans (By similarity)
113057_ERR690883_01077	group_8843		amino acid ABC transporter periplasmic amino acid-binding protein	1	1	04VEV,05I09,0NJ8M,COG0834	E	ABC transporter, substratebinding protein
113064_ERR690911_00163	group_261		degenerate transposase	1	1	05148,0907Q,0NWDA,11PNX	L	IS1381, transposase OrfA
113066_ERR690936_01329	group_12389		hypothetical protein	1	1		S
113069_ERR690941_00883	group_3335		glyoxalase-like protein	1	1	051W7,05WD2,0NP6T,COG0346	E	glyoxalase
113071_ERR697210_01516	group_1916		PTS system transporter subunit IIA	1	1	04VV1,05X15,0NNSC,COG1762	G	pts system
113073_ERR697226_01699	group_886		IS66-Spn1 transposase	1	1	04XD7,05W5D,0NJSM,COG3436	L	Transposase
113077_ERR697268_01464	group_12391		hypothetical protein	1	1		S
113079_ERR697270_01138	group_6374		hypothetical protein	1	1		S
113080_ERR697273_01998	group_5313		parvulin-like peptidyl-prolyl isomerase	1	1		S
113080_ERR697273_02195	group_12370		hypothetical protein	1	1		S
113080_ERR697273_02226	group_4145		prophage Lp2 protein 33	1	1	04XN8,068GP,0NRYQ,0XW6Y	S
113081_ERR697279_00960	group_8841		amino acid ABC transporter periplasmic amino acid-binding protein	1	1	05502,07XX8,0P6X3,COG0834	E	amino acid ABC transporter
113082_ERR697284_00728	group_3839		putative bacteriocin	1	1		S
113082_ERR697284_01253	ald2		alanine dehydrogenase	1	1	04SA0,05DCF,0NE9Y,COG0686	E	alanine dehydrogenase
113082_ERR697284_01409	group_9122	ybbP	Hypothetical protein YbbP, contains nucleotide-binding domain of DisA bacterial checkpoint controller	1	1	04S7R,05C8B,0NE2I,COG1624	S	TIGR00159 family
113082_ERR697284_01647	group_250		degenerate transposase	1	1	05148,0907Q,0NWDA,11PNX	L	IS1381, transposase OrfA
113082_ERR697284_01749	group_161		mobile genetic element	1	1	05148,0907Q,0NWDA,11PNX	L	IS1381, transposase OrfA
113082_ERR697284_01759	group_4910	pyrD	dihydroorotate dehydrogenase 1B	1	1	04RU3,07RY0,0NDT3,COG0167	F	Catalyzes the conversion of dihydroorotate to orotate
113082_ERR697284_01857	group_1536		Tn5253 hypothetical protein	1	1		S
113082_ERR697284_01937	group_1213		peptidase, U32 family	1	1	COG0826	O	Peptidase U32
113082_ERR697284_02038	group_3465		transporter major facilitator family protein	1	1	04TQP,08RXA,0NHTW,11GIF	G	Major Facilitator
113085_ERR697301_00854	group_7487	dapE	deacylase	1	1	04SW7,07QQ8,0NFNY,COG0624	E	peptidase
113409_ERR470151_01725	group_12395		putative replication initiation protein	1	1	054IR,08I15,0P62Y,0Y2JJ	L	Replication initiator protein
113409_ERR470151_01726	group_12396	dnaI_2	putative DNA replaication protein	1	1	04VET,05H3Q,0NER2,COG1484	L	Bacterial dnaA protein
113409_ERR470151_01730	group_12397		Uncharacterized conserved protein	1	1	063PG,0NPS0,0Z6QX	S
113409_ERR470151_01731	group_12398		putative conjugal transfer protein	1	1	050QD,08YJW,0NI7Z,11IEM	S	Inherit from firmNOG: Single-strand binding protein
113409_ERR470151_01734	group_12399		putative conjugative transposon membrane exported protein	1	1	06VPC,0NWM3,0YQ41	S
113409_ERR470151_01735	group_12400		conjugative transposon membrane protein	1	1	04XD0,08RTW,0NHN7,11G5T	S	Inherit from firmNOG: conjugative transposon membrane protein
113409_ERR470151_01737	group_12401	iap	putative hydrolase	1	1	04WT9,07R2F,0NE08,COG0791	M	NlpC p60 family protein
113409_ERR470151_01739	group_12402		putative cell surface protein	1	1	05FNK,0ES6H@cloNOG,0NFIC,11U17	S
113409_ERR470151_01742	group_12403		conjugative transposon protein	1	1	05JFV,0NDE1,0XS6K	S	single-strand binding family protein
113409_ERR470151_01743	group_12404		conjugative transposon protein	1	1	05Q9D,0EQ3X@cloNOG,0NKR7,11WH3	S	Inherit from firmNOG: Abortive infection protein AbiGI
113409_ERR470151_01744	group_12405		abortive infection protein AbiGII	1	1	05F2S,0EP24@cloNOG,0NDGJ,0XQHH	S	Nucleotidyl transferase of unknown function (DUF1814)
113409_ERR470151_01745	group_12406		relaxase/mobilisation protein	1	1	05MU5,0ENXM@cloNOG,0NDNT,COG3843	U	relaxase Mobilization nuclease domain protein
113409_ERR470151_01747	sboA		putative subtilosin A	1	1		S
113409_ERR470151_01748	group_12408		putative biosynthesis protein	1	1	07ZQW,0P4HJ,COG0535	S	Elp3
113409_ERR470151_01749	group_12409		hypothetical protein	1	1		S
113409_ERR470151_01750	group_12410		hypothetical protein	1	1		S
113409_ERR470151_01751	group_12411		putative DNA polymerase III alpha subunit	1	1		S
113409_ERR470151_01752	group_12412		hypothetical protein	1	1		S
113409_ERR470151_01758	group_12415		Uncharacterized phage-encoded protein	1	1	04YZP,05D97,0NEBQ,0XPNQ	S	ORF6N domain
113409_ERR470151_01847	group_1091		gp24	1	1		S
113409_ERR470151_02146	group_8583		DNA, complete genome	1	1		S
113410_ERR470158_01447	group_882		transposase, ISSmi4	1	1	04XD7,05W5D,0NJSM,COG3436	L	Transposase
113445_ERR470315_01389	group_3051	artQ_2	amino acid ABC transporter permease	1	1	0554N,08ZAW,0P74Y,COG0765	E	Abc transporter, permease protein
113446_ERR470322_01508	group_2593	sarA_1	oligopeptide binding lipoprotein	1	1	04U4K,05DIB,0NEHC,COG4166	E	Oligopeptide-binding protein
113447_ERR470327_02052	group_12419		hypothetical protein	1	1		S
113448_ERR470329_01106	group_1993	glgC	glucose-1-phosphate adenylyltransferase	1	1	04S97,05CNB,0NDJE,COG0448	G	Catalyzes the synthesis of ADP-glucose, a sugar donor used in elongation reactions on alpha-glucans (By similarity)
113448_ERR470329_01540	group_1901		PTS system transporter subunit IIA	1	1	04VV1,05X15,0NNSC,COG1762	G	pts system
113448_ERR470329_01541	group_1902		PTS system transporter subunit IIA	1	1	04VV1,05X15,0NNSC,COG1762	G	pts system
113449_ERR470332_00919	group_12431		hypothetical protein	1	1		S
113450_ERR470335_01086	group_540		transposase-like protein, ISSpn_AP200_1	1	1	04RKB,06F9V,0NF9W,COG3547	L	transposase IS116 IS110 IS902 family protein
113452_ERR470338_02047	group_12445		hypothetical protein	1	1		S
113584_ERR540350_00955	group_4174	zmpD	zinc metalloprotease	1	1	04SEE,06AM8,0ND4K,0XTFC	M	hyaluronate lyase
113584_ERR540350_01806	group_6101		glutamine amidotransferase, class I	1	1	04UVV,08Z86,0NJMP,COG2071	S	Glutamine amido-transferase
113584_ERR540350_02150	group_8117		conjugal transfer protein	1	1	04SRK,05DTV,0NDJ5,COG3451	U	Inherit from firmNOG: traE protein
113586_ERR540358_00457	group_6949	csoR	Copper-sensing transcriptional repressor csoR	1	1	COG1937	S	Transcriptional repressor
113586_ERR540358_00949	group_4049		ABC transporter ATP-binding protein	1	1	04RP0,05BZ1,0NDN3,COG1132	V	ABC transporter, ATP-binding protein
113588_ERR540360_00270	group_9049		XRE family transcriptional regulator	1	1	054NY,08IMY,0P6AR,COG1396	K	HTH_XRE
113590_ERR540368_01681	group_3053	artQ_2	amino acid ABC transporter permease	1	1	0554N,08ZAW,0P74Y,COG0765	E	Abc transporter, permease protein
113592_ERR540370_01323	group_1886		phosphotransferase system sugar-specific EII component	1	1	COG1762	G	PTS System
113596_ERR540376_01731	group_2853	flaR	topology modulation protein	1	1	04XZK,08QI3,0NRDH,0ZJUJ	S	Lipase (class 3)
113596_ERR540376_01748	group_698		type I restriction-modification system subunit S	1	1	04XGE,05EKX,0NHNP,COG0732	V	type I restriction-modification system
113599_ERR540382_01676	group_2557		major facilitator superfamily permease	1	1	050YF,05Y7R,0NWD0,121QJ	S	Major Facilitator
113600_ERR540384_01858	group_3090		esterase	1	1	COG4947	S	esterase
113608_ERR540403_00863	group_338		transposase	1	1	COG2801	L	Retrotransposon protein
113608_ERR540403_02057	group_2344	kfoC_3	glycosyl transferase family protein	1	1	04Y8X,05K64,0NKSF,COG0463,COG1442	M	Glycosyl transferase, family 2 glycosyl transferase family 8
113612_ERR540412_01502	group_4546		Tn5253 hypothetical protein	1	1		S
113614_ERR540415_01649	group_7933		ABC transporter ATP-binding protein	1	1		S
113628_ERR540591_01344	group_2164		PTS system lactose-specific transporter subunit IIBC	1	1	04SQJ,05CK1,0NEVE,COG1455	G	pts system, lactose-specific
113634_ERR540647_01189	group_9814		hypothetical protein	1	1		S
113640_ERR540661_02062	group_6109		hypothetical protein	1	1	04WMW,0642I,0NP15,122DH	S
114278_ERR540341_02074	group_12491		hypothetical protein	1	1		S
114278_ERR540341_02075	group_12492		hypothetical protein	1	1		S
114278_ERR540341_02171	group_7230		Lj965 prophage protein	1	1	06DJH,0NSMH,0Y5JY	S	phage protein
114281_ERR540357_01038	group_1994	glgC	glucose-1-phosphate adenylyltransferase	1	1	04S97,05CNB,0NDJE,COG0448	G	Catalyzes the synthesis of ADP-glucose, a sugar donor used in elongation reactions on alpha-glucans (By similarity)
114285_ERR540379_01902	group_3091		esterase	1	1	COG4947	S	esterase
114288_ERR540391_01988	group_607		PblB	1	1	05NNR,0NM1T,COG4926	M	Phage minor structural protein
114289_ERR540395_00131	group_1506		McrBC 5-methylcytosine restriction system component	1	1	04SHK,08NW6,0NE59,COG4268	V	McrBC 5-methylcytosine restriction system component
114289_ERR540395_02018	group_3803	vrlS_2	DEAD-DEAH box helicase domain-containing protein	1	1	COG1204	L	helicase
114292_ERR540417_01563	group_863		transposase, ISSmi4	1	1	04XD7,05W5D,0NJSM,COG3436	L	Transposase
114345_ERR540511_01686	group_14765	ccpA_1	catabolite control protein A	1	1	04RNA,05ETE,0NDG2,COG1609	K	catabolite control protein a
114346_ERR540512_01512	group_171		fusion of IS1381 orf A and B	1	1	051AE,08TM4,0NX22,COG3293	L	Transposase
114347_ERR540515_00940	group_15123	aspS	aspartyl-tRNA synthetase (aspartate-tRNA ligase)	1	1	04RM7,05C9M,0NDPW,COG0173	J	Aspartyl-tRNA synthetase
114350_ERR540520_00233	group_8921		Glycero-transferase	1	1	050FB,07SJB,0NEH1,COG1887	M	CDP-Glycerol:Poly(glycerophosphate) glycerophosphotransferase
114351_ERR540522_00129	group_56		degenerate transposase	1	1	COG3464	L	transposase
114353_ERR540532_01295	group_10090		transposase	1	1	04SET,07T6M,0NE92,COG3547	L	transposase IS116 IS110 IS902 family protein
114354_ERR540533_01435	group_10091		transposase	1	1	04SET,07T6M,0NE92,COG3547	L	transposase IS116 IS110 IS902 family protein
114355_ERR540534_01356	group_2859	flaR	topology modulation protein	1	1	04XZK,08QI3,0NRDH,0ZJUJ	S	Lipase (class 3)
114365_ERR540563_00719	group_2299		Lmo2277 protein	1	1		S
114365_ERR540563_01316	group_1986	glgC	glucose-1-phosphate adenylyltransferase	1	1	04S97,05CNB,0NDJE,COG0448	G	Catalyzes the synthesis of ADP-glucose, a sugar donor used in elongation reactions on alpha-glucans (By similarity)
114365_ERR540563_01784	group_4743		capsular polysaccharide biosynthesis protein	1	1	COG0463	M	Glycosyl transferase, family 2
114371_ERR540578_00931	group_352		transposase family protein	1	1	05303,08ZF5,0NSG5,COG3335	L	Transposase
114374_ERR540582_01839	group_2058		LPXTG-motif cell wall anchor domain	1	1		S
114374_ERR540582_02028	group_8833		hypothetical protein	1	1		S
114374_ERR540582_02030	group_3928		phage protein	1	1		S
114376_ERR540588_02181	group_5889		transposase, IS116/IS110/IS902 family protein	1	1	04RM8,07U7G,0NFSG,COG3547	L	transposase IS116 IS110 IS902 family protein
114377_ERR540590_00629	group_4305		putative metal-dependent membrane protease	1	1	COG1266	S	caax amino terminal protease family protein
114380_ERR540599_01935	group_1133	ltrA	Group II intron maturase	1	1	04R6N,05EKQ,0ND5F,COG3344	L	reverse transcriptase
114385_ERR540619_01951	group_1748		phage holin, LL-H family	1	1		S
114391_ERR540641_00291	group_679	lytA_3	choline-binding protein F	1	1	050HR,05VVI,0NHTX,COG5263	M	choline binding protein
114391_ERR540641_00971	group_5514		peptidase	1	1	04Y28,084RB,0P4ND,0Y59R	E	Peptidase family S51
114393_ERR540658_01348	group_1877		phosphotransferase system sugar-specific EII component	1	1	COG1762	G	PTS System
114399_ERR540679_01625	group_773		type I restriction enzyme	1	1	05V93,COG0732	V	type I restriction-modification system, S subunit
114405_ERR540692_00231	group_11293		DNA-binding protein	1	1		S
114405_ERR540692_02120	group_3899		phage protein	1	1		S
114406_ERR540695_00268	group_9052		XRE family transcriptional regulator	1	1	054NY,08IMY,0P6AR,COG1396	K	HTH_XRE
114408_ERR540697_00773	group_4050		ABC transporter ATP-binding protein	1	1	04RP0,05BZ1,0NDN3,COG1132	V	ABC transporter, ATP-binding protein
126567_ERR689535_00061	group_5511		peptidase	1	1	04Y28,084RB,0P4ND,0Y59R	E	Peptidase family S51
127227_ERR540523_00975	group_8922		Glycero-transferase	1	1	050FB,07SJB,0NEH1,COG1887	M	CDP-Glycerol:Poly(glycerophosphate) glycerophosphotransferase
127229_ERR540559_01961	group_2778		hypothetical protein	1	1		S
127406_ERR689474_01113	group_2624	pncO	metal-dependent CAAX amino terminal membrane protease	1	1	COG1266	S	caax amino terminal protease family protein
127410_ERR689481_01899	group_2340	kfoC_3	glycosyl transferase family protein	1	1	04Y8X,05K64,0NKSF,COG0463,COG1442	M	Glycosyl transferase, family 2 glycosyl transferase family 8
127416_ERR689500_02009	group_3913		phage protein	1	1		S
127416_ERR689500_02011	group_5863		putative holin 1	1	1	06YWE,0NY2M,0YUUS	S	Holin family
127418_ERR689513_01336	group_6074		hypothetical protein	1	1	077EY,0NYW2,0Z6D8	S
127419_ERR689514_00760	group_3274	dinG	ATP-dependent helicase DinG	1	1	04S9H,05DVT,0NEMZ,COG0847,COG1199	L	Bifunctional ATP-dependent DNA helicase DNA polymerase III subunit epsilon
127419_ERR689514_02069	group_12578		hypothetical protein	1	1		S
127421_ERR689520_01188	group_5089	bglH	beta-glucosidase	1	1	04S2U,05CS2,0ND8I,COG2723	G	6-phospho-beta-glucosidase (EC 3.2.1.86)
127422_ERR689521_01601	group_6075		hypothetical protein	1	1	077EY,0NYW2,0Z6D8	S
127424_ERR689524_01452	group_6073		hypothetical protein	1	1	077EY,0NYW2,0Z6D8	S
127427_ERR689527_02094	group_2783		hypothetical protein	1	1		S
127427_ERR689527_02095	group_2784		hypothetical protein	1	1		S
127429_ERR689529_01110	group_2643	bglA	6-phospho-beta-glucosidase AscB	1	1	COG2723	G	beta-glucosidase
127433_ERR689534_00140	radC_2		DNA repair protein RadC	1	1		S
127433_ERR689534_00475	group_666	lytA_4	lytic amidase (N-acetylmuramoyl-L-alanine amidase)	1	1	04V1B,05FPE,0NJQF,11R58	M	Ami_2
127433_ERR689534_02083	group_3417		transcriptional activator, Rgg/GadR/MutR family protein	1	1	04Y61,06E30,0NSFI,COG1396	K	Transcriptional regulator
127455_ERR697295_01959	group_12154		hypothetical protein	1	1		S
128557_ERR540668_01890	group_10354		phosphodiesterase, family	1	1	04VKU,05M59,0NMF5,COG0622	S	Phosphoesterase
128559_ERR540686_01357	group_2536	lcnD_1	BlpC ABC transporter	1	1	050H7,07VK6,0NDI2,0XX01	U	ABC transporter
128727_ERR689507_00909	group_12591		hypothetical protein	1	1	06K5F,0R0EU,0YASS,17WTA	S
128727_ERR689507_01850	group_12156		hypothetical protein	1	1		S
128737_ERR697271_01615	nfsA		oxygen-insensitive NADPH nitroreductase	1	1	04TG6,08DBC,0NGZ4,COG0778	C	nitroreductase
128741_ERR697286_00313	group_3817	comB_2	competence factor transport protein ComB	1	1	04XJJ,07VK6,0NDI2,0XX01	U	Transport protein ComB
128741_ERR697286_00314	group_14864	comA	competence factor transporting ATP-binding protein/permease ComA	1	1	054UH,08JJA,0P6MC,COG2274	V	ATP-binding protein
129294_ERR570733_02168	group_4512		hypothetical protein	1	1		S
129510_ERR689511_02192	group_3920		phage protein	1	1		S
129992_ERR540569_01457	group_3769	dhaM_1	sugar phosphotransferase system (PTS), fructose family, IIA component	1	1	COG3412	G	Dihydroxyacetone kinase
129994_ERR540674_02118	group_1736		phage holin, LL-H family	1	1		S
130226_ERR689510_02205	group_9277		conserved structural protein, putative	1	1	07B9A,0P0DK,0ZCZT	S
130227_ERR689518_02073	group_12603		hypothetical protein	1	1	075KM,0Z9IM	S
130227_ERR689518_02074	group_12604		hypothetical protein	1	1	08WEB,11KXU	L	Transposase (IS4
130227_ERR689518_02075	yefM		antitoxin of toxin-antitoxin stability system	1	1	05VTW,0QVXS,17JVV,COG2161	D	Antitoxin component of a toxin-antitoxin (TA) module. Antitoxin that counteracts the effect of the YoeB
130227_ERR689518_02076	group_12606	yoeB	toxin-antitoxin system, toxin protein	1	1	05KRQ,0QTQW,17GC0,COG4115	S	Addiction module toxin, Txe YoeB
130227_ERR689518_02077	group_12607		hypothetical protein	1	1	07B5I,0ZGSP,1879F	S
130227_ERR689518_02078	mobA_2		MobA/MobL family protein	1	1	05F8B,COG0507	L	mobA MobL family protein
130227_ERR689518_02079	repE		hypothetical protein	1	1	COG5527	L	replication protein
130227_ERR689518_02080	group_12610		hypothetical protein	1	1		S
130227_ERR689518_02081	group_12611		hypothetical protein	1	1	08S3H,0QQJ4,17AX7,COG0537	F	Histidine triad (HIT) protein
130227_ERR689518_02082	group_12612		bifunctional antitoxin/transcriptional repressor RelB	1	1	06X6C,0R4K9,0ZMH6,182K0	S	RelB antitoxin
130227_ERR689518_02083	group_12613		Bacterial regulatory proteins, tetR family	1	1	05N6T,0QWAV,17FX1,COG1309	K	transcriptional regulator
130227_ERR689518_02085	group_12614		hypothetical protein	1	1		S
130227_ERR689518_02086	mobA_3		conjugation protein	1	1	05F8B,COG0507	L	mobA MobL family protein
130227_ERR689518_02087	group_12616		Membrane protein of unknown function (DUF340)	1	1	05DWU,16RHE,COG2431	S	membrAne
130227_ERR689518_02088	group_12617		transposase	1	1	05DQ6,0QNJE,16T6X,COG2801	L	integrase catalytic
130227_ERR689518_02089	group_12618		putative transposase	1	1	05D4K,0QMY2,16RGU,COG2801	L	Transposase
130227_ERR689518_02091	group_12619		ribosomal-protein-alanine acetyltransferase	1	1	05KD7,0QUFS,11TYX,17H8C	S	GCN5-related N-acetyltransferase
130227_ERR689518_02093	higA		Antitoxin HigA	1	1	05Q7N,0QUQM,11WCX,17I88	K	Transcriptional regulator
130227_ERR689518_02094	group_12621		Transposase	1	1	05W4Y,17C4J,COG2963	L	transposase
130227_ERR689518_02095	group_12622		hypothetical protein	1	1		S
130227_ERR689518_02096	vapC		tRNA(fMet)-specific endonuclease VapC	1	1	05M0J,0QRFH,179P1,COG1487	S	Toxic component of a toxin-antitoxin (TA) module. A
130227_ERR689518_02097	group_12624		hypothetical protein	1	1		S
130227_ERR689518_02099	group_12625		putative transposase	1	1	084QC,124VS,17MB8	L	transposase
130236_ERR697262_01145	gatC_3		PTS system galactitol-specific family transporter subunit IIC	1	1	04T1W,05DT3,0NEQK,COG3775	G	Pts system
130236_ERR697262_01146	group_3712		PTS system IIB component (galactitol/fructose specific)	1	1	050NM,06T3F,0NVRA,COG3414	G	PTS system, IIB component
130236_ERR697262_02099	group_5876		transposase, IS116/IS110/IS902 family protein	1	1	04RM8,07U7G,0NFSG,COG3547	L	transposase IS116 IS110 IS902 family protein
130676_ERR540561_00188	group_630	lytA_2	lytic amidase (N-acetylmuramoyl-L-alanine amidase)	1	1	04V1B,05FPE,0NJQF,11R58	M	Ami_2
130676_ERR540561_01758	group_2757		hypothetical protein	1	1		S
130831_ERR690890_00721	group_2622	pncO	metal-dependent CAAX amino terminal membrane protease	1	1	COG1266	S	caax amino terminal protease family protein
130832_ERR690898_01591	group_4704		hypothetical protein	1	1	0509Q,064MF,0NVN1,128UG	S
130836_ERR697257_00556	group_12630		hypothetical protein	1	1	053AR,08Q24,0NGT2,11ZMN	S
130836_ERR697257_00974	group_8900		biotin carboxylase	1	1	0514G,07HM8,0NWDW,0ZM4W	S
131147_ERR540529_00327	group_8919		Glycero-transferase	1	1	050FB,07SJB,0NEH1,COG1887	M	CDP-Glycerol:Poly(glycerophosphate) glycerophosphotransferase
131389_ERR690918_01801	group_12631		hypothetical protein	1	1		S
131391_ERR690932_02166	group_3905		phage protein	1	1		S
131392_ERR690942_00241	group_1155		DNA or RNA helicases of superfamily II	1	1	04Y40,07RHZ,0P2QX,COG1061	L	helicase
131400_ERR697297_00122	group_400	zmpA	IgA-protease	1	1	04T3H,05MYU,0NN64,1214T	O	Immunoglobulin A1 protease
131917_ERR690909_02124	group_5023		filamentation induced by cAMP protein fic	1	1	07SP8,0EQBK@cloNOG,0NFII,COG3177	S	filamentation induced by cAMP protein Fic
131921_ERR697302_01966	group_1727		phage holin, LL-H family	1	1		S
131921_ERR697302_01970	group_4836		gp27	1	1		S
131921_ERR697302_02225	group_4797		major tail protein	1	1	06H2Y,0NS5M,0Y1K3	S	Phage tail protein
131921_ERR697302_02226	group_12157		hypothetical protein	1	1		S
132314_ERR470487_00059	group_12633		FucA	1	1	04SIB,05E8A,0NEWU,COG3669	G	alpha-l-fucosidase
132346_ERR540612_00496	group_2537	lcnD_2	BlpC ABC transporter	1	1	050H7,07VK6,0NDI2,0XX01	U	ABC transporter
132347_ERR540615_01946	group_6111		hypothetical protein	1	1	04WMW,0642I,0NP15,122DH	S
132682_ERR690889_02047	group_3926		phage protein	1	1		S
132682_ERR690889_02050	group_1065		gp24	1	1		S
132682_ERR690889_02146	group_7215		hypothetical protein	1	1		S
132682_ERR690889_02148	group_9287		conserved structural protein, putative	1	1	07B9A,0P0DK,0ZCZT	S
132682_ERR690889_02185	group_8881		hypothetical protein	1	1		S
132682_ERR690889_02250	group_9288		conserved structural protein, putative	1	1	07B9A,0P0DK,0ZCZT	S
132683_ERR690896_02090	group_5877		transposase, IS116/IS110/IS902 family protein	1	1	04RM8,07U7G,0NFSG,COG3547	L	transposase IS116 IS110 IS902 family protein
132683_ERR690896_02092	group_5878		transposase, IS116/IS110/IS902 family protein	1	1	04RM8,07U7G,0NFSG,COG3547	L	transposase IS116 IS110 IS902 family protein
132684_ERR690897_00203	group_7734		hypothetical protein	1	1		S
132684_ERR690897_01606	group_7796		sugar ABC transporter permease	1	1	04VBE,05DRW,0NFY3,COG0395	G	ABC transporter, permease
132684_ERR690897_02041	group_12660		hypothetical protein	1	1		S
132685_ERR690900_01065	group_15100	pepP	aminopeptidase P	1	1	04RT3,05DC7,0NEMI,COG0006	E	Xaa-pro dipeptidase
132687_ERR690908_00374	group_1943		adenylosuccinate lyase	1	1	051MY,05CDX,0NGQ7,0Y46N	S
132692_ERR690922_01846	group_3770	dhaM_1	sugar phosphotransferase system (PTS), fructose family, IIA component	1	1	COG3412	G	Dihydroxyacetone kinase
132692_ERR690922_02151	group_4520		hypothetical protein	1	1		S
132694_ERR690925_01966	group_7698		abortive infection protein AbiGII	1	1	04W73,05F2S,0NDGJ,0XQHH	S	Nucleotidyl transferase of unknown function (DUF1814)
132695_ERR690927_01715	group_3073		acetyltransferase	1	1	04V6F,08YMK,0NKHZ,COG1670	J	acetyltransferase, GNAT family
133562_ERR540618_01947	group_6112		hypothetical protein	1	1	04WMW,0642I,0NP15,122DH	S
133750_ERR690895_01067	group_3698		endonuclease/exonuclease/phosphatase family	1	1	08V45,0NV22,11J2B	S
133750_ERR690895_01241	group_10822		acid phosphatase	1	1	04UEW,05CUR,0NI8C,COG2503	S	Lipoprotein e(P4) family
134510_ERR690878_00247	group_6992		hypothetical protein	1	1		S
134510_ERR690878_00805	group_5404		coenzyme F420-dependent N5,N10-methylene tetrahydromethanopterin reductase-like protein	1	1	04RXS,05ETW,0NDTJ,COG2141	C	oxidoreductase
134510_ERR690878_01900	yxeO_2		aspartate/glutamate ABC transporter ATP-binding protein	1	1	04SC3,05CDA,0ND9H,COG1126	E	ABC transporter, ATP-binding protein
134510_ERR690878_01907	group_2098		surface anchored protein	1	1	06MBT,0YCEV	S
134510_ERR690878_02116	group_5883		transposase, IS116/IS110/IS902 family protein	1	1	04RM8,07U7G,0NFSG,COG3547	L	transposase IS116 IS110 IS902 family protein
134512_ERR690894_00133	group_49		transposase-like protein, IS1167	1	1	04TWG,08SSE,0NGM5,COG3464	L	Transposase
134512_ERR690894_00137	group_50		degenerate transposase	1	1	COG3464	L	transposase
134512_ERR690894_00603	group_286		IS3-Spn1 transposase, truncation	1	1	COG2801	L	Retrotransposon protein
134512_ERR690894_00604	group_287		transposase-like protein, ISSpn1 ISSpn3	1	1	04RV2,05DQ6,0NE96,COG2801	L	Transposase
134512_ERR690894_02082	group_5025		hypothetical protein	1	1	07SP8,0EQBK@cloNOG,0NFII,COG3177	S	filamentation induced by cAMP protein Fic
134512_ERR690894_02083	group_5024		filamentation induced by cAMP protein	1	1	07SP8,0EQBK@cloNOG,0NFII,COG3177	S	filamentation induced by cAMP protein Fic
134520_ERR697217_00956	group_12666		phage protein	1	1		S
135102_ERR690892_01995	group_5270		phage protein	1	1		S
135102_ERR690892_02136	group_3937		phage protein	1	1		S
135435_ERR697214_01038	group_4971		methionyl-tRNA synthetase	1	1	05C6I,0NE0K,COG1961	L	resolvase, n-terminal domain protein
254605_ERR1007870_00003	group_7436		competence-specific global transcription modulator	1	1	04WHH,06CPU,0NRJH,12307	K	sigma factor
254606_ERR1007881_01006	group_7508	deoD_3	purine nucleoside phosphorylase	1	1	04RJ3,05D3A,0NEB5,COG0813	F	Purine nucleoside phosphorylase deoD-type
254607_ERR1007882_01430	nanE2_2		N-acetylmannosamine-6-phosphate 2-epimerase 2 (ManNAc-6-P epimerase 2)	1	1	04T72,05C9S,0NF4Z,COG3010	G	Converts N-acetylmannosamine-6-phosphate (ManNAc-6-P) to N-acetylglucosamine-6-phosphate (GlcNAc-6-P)
254607_ERR1007882_02092	group_3147		phage protein	1	1	04VZP,05KXT,0NMEA,COG3646	S	phage protein
254611_ERR1007888_00898	group_6660	macB_4	ABC transporter ATP-binding protein	1	1	04UKA,08ZHV,0NIAM,COG1136	E	ABC transporter, ATP-binding protein
254611_ERR1007888_01667	group_6954	pncG	immunity protein	1	1		S
254611_ERR1007888_02246	group_8893		hypothetical protein	1	1		S
254611_ERR1007888_02252	group_7204		hypothetical protein	1	1	06CTD,0NRKP,0Y4DY	S
254611_ERR1007888_02253	group_9264		Phage gp6-like head-tail connector protein	1	1		S
254611_ERR1007888_02254	group_4268		hypothetical protein	1	1		S
254612_ERR1007889_01459	group_2620	pncO	metal-dependent CAAX amino terminal membrane protease	1	1	COG1266	S	caax amino terminal protease family protein
254613_ERR1007890_02012	group_5892		transposase, IS116/IS110/IS902 family protein	1	1	04RM8,07U7G,0NFSG,COG3547	L	transposase IS116 IS110 IS902 family protein
254615_ERR1081448_02112	group_12672		hypothetical protein	1	1		S
254618_ERR1081452_01560	group_6389		CI-like repressor, phage associated	1	1	05HBC,0NME5,COG2932	K	Transcriptional regulator
254620_ERR1081454_02157	group_9015		hypothetical protein	1	1		S
254620_ERR1081454_02158	group_9014		hypothetical protein	1	1		S
254621_ERR1081455_01389	group_3701		endonuclease/exonuclease/phosphatase family	1	1	08V45,0NV22,11J2B	S
254621_ERR1081455_02213	group_12673		hypothetical protein	1	1		S
254623_ERR1081459_01753	group_8391	yclQ	iron-compound ABC transporter iron-compound-binding protein	1	1	04S7S,05KVJ,0NG26,COG4607	P	ABC transporter
254624_ERR1081460_00711	group_625	lytA_5	lytic amidase (N-acetylmuramoyl-L-alanine amidase)	1	1	04V1B,05FPE,0NJQF,11R58	M	Ami_2
254624_ERR1081460_01262	group_12055		phage protein	1	1		S
254624_ERR1081460_02022	group_5276		phage protein	1	1		S
254624_ERR1081460_02229	group_5835		hypothetical protein	1	1		S
254626_ERR1081462_01829	group_10903		hypothetical protein	1	1	0IMJE,0ZUGC,13AVB	S	SANT
254630_ERR1081466_01312	resE		Sensor histidine kinase	1	1		S
254631_ERR1138891_01668	group_480	IS861-truncation_2	degenerate transposase (orf1)	1	1	COG2963	L	transposase
254631_ERR1138891_01728	group_360		transposase	1	1	08W5B,COG3335	L	Transposase
254636_ERR1443222_00738	group_4161		prophage Lp2 protein 33	1	1	04XN8,068GP,0NRYQ,0XW6Y	S
254637_ERR1443223_00001	bag_1		choline binding protein A	1	1		S
254642_ERR755374_02174	group_1738		phage holin, LL-H family	1	1		S
254642_ERR755374_02258	group_577		phage hyaluronidase	1	1		S
254649_ERR755381_01809	group_1537		Tn5253 hypothetical protein	1	1		S
254652_ERR755384_01221	group_2780		hypothetical protein	1	1		S
254653_ERR755385_00667	acoB_2		putative acetoin dehydrogenase	1	1	04R4Y,05CPP,0NDT0,COG0022	C	TPP-dependent acetoin dehydrogenase complex, E1 component, beta subunit
254659_ERR755393_00203	group_1934		adenylosuccinate lyase	1	1	051MY,05CDX,0NGQ7,0Y46N	S
254659_ERR755393_02106	group_7052	ply_2	pneumolysin	1	1	04TGB,05E5P,0NFDA,0XQPX	S	Sulfhydryl-activated toxin that causes cytolysis by forming pores in cholesterol containing host membranes. After binding to target membranes, the protein undergoes a major conformation change, leading to its insertion in the host membrane and formation of an oligomeric pore complex. Cholesterol may be required for binding to host membranes, membrane insertion and pore formation. Can be reversibl…
254662_ERR755396_00391	group_3580	sarA_1	AliB-like protein	1	1	04U4K,05DIB,0NEHC,COG4166	E	Oligopeptide-binding protein
254662_ERR755396_00394	group_3577	amiA_2	AliB-like protein	1	1	04U4K,05DIB,0NEHC,COG4166	E	Oligopeptide-binding protein
254665_ERR755400_01739	group_778		type I restriction modification DNA specificity domain-containing protein	1	1	05V93,COG0732	V	type I restriction-modification system, S subunit
254668_ERR755403_01157	group_8248		putative integral membrane protein	1	1	050H5,05WHA,0NP98,COG5578	S	Protein of unknown function, DUF624
254671_ERR755406_02205	group_608		PblB	1	1		S
254671_ERR755406_02206	group_609		phage hyaluronidase	1	1		S
254675_ERR755411_02037	group_6126		SAP domain-containing protein	1	1	06FUV,0NRF5,0XXNA	S
254681_ERR755417_01370	group_3000	pepA_2	peptidase, M42 (glutamyl aminopeptidase) family	1	1	04SAQ,05DER,0NEFA,COG1363	E	m42 family
254685_ERR755421_02203	group_9285		conserved structural protein, putative	1	1	07B9A,0P0DK,0ZCZT	S
254686_ERR755422_02167	group_5861		putative holin 1	1	1	06YWE,0NY2M,0YUUS	S	Holin family
254686_ERR755422_02270	group_4147		prophage Lp2 protein 33	1	1	04XN8,068GP,0NRYQ,0XW6Y	S
254686_ERR755422_02281	group_12368		hypothetical protein	1	1		S
254686_ERR755422_02290	group_4946		prophage protein	1	1		S
254690_ERR755469_00103	group_1555	hsdR_1	type I restriction-modification system R subunit	1	1	054XJ,08JYP,0P6SH,COG4096	V	Type I restriction-modification system, R subunit
254695_ERR755474_01358	group_240		mobile genetic element	1	1	05148,0907Q,0NWDA,11PNX	L	IS1381, transposase OrfA
254701_ERR755481_01724	group_7383		DDE transposase	1	1	04VH8,08K9K,0NEZ1,0XRR3	S	Conserved protein
254701_ERR755481_01972	group_2805	inlJ	putative sortase-sorted surface anchored protein (pseudogene)	1	1		S
254702_ERR755482_00263	group_459		IS861, transposase (orf1), IS3 family, truncated	1	1	COG2963	L	transposase
254722_ERR755502_01868	group_12692		hypothetical protein	1	1	COG5076,KOG1472	B	acetyltransferase
254722_ERR755502_02192	group_12693		hypothetical protein	1	1	0JCS9,0VTW3,0YJ98,145G1	S
254723_ERR755503_01252	group_6070		hypothetical protein	1	1	077EY,0NYW2,0Z6D8	S
254726_ERR755506_00060	group_93		transposase	1	1	COG3464	L	transposase
254726_ERR755506_00344	group_11295		DNA-binding protein	1	1		S
254733_ERR755513_01923	group_12696		hypothetical protein	1	1		S
254735_ERR755515_01329	group_494		IS3-Spn1 transposase	1	1	COG2963	L	transposase
254736_ERR755516_02157	group_9945	htrA	trypsin-like serine protease	1	1	04RM3,05C0H,0NEX0,COG0265	O	serine protease
254736_ERR755516_02162	group_7293		MHP	1	1	08QYB,0NGTE,10INW	S	Major head protein
254736_ERR755516_02165	group_7666		phage scaffold protein	1	1	052B1,064HB,0NP2U,127XX	S
254736_ERR755516_02181	group_3908		phage protein	1	1		S
254746_ERR755526_00093	group_931		transposase	1	1	081CH,0P4JC,COG3436	L	Pfam:Transposase_25
254754_ERR755534_00241	group_5998		ACT domain-containing protein	1	1	04WP6,05VUC,0NNJA,COG3830	T	UPF0237 protein
254754_ERR755534_02102	group_1714	sstT	putative sodium:dicarboxylate symporter family protein	1	1	COG3633	E	Involved in the import of serine and threonine into the cell, with the concomitant import of sodium (symport system) (By similarity)
254756_ERR755536_00279	group_12697		phage transcriptional regulator, Cro/CI family	1	1	04XHG,067QW,0NQXH,0XUC3	K	Transcriptional regulator
254756_ERR755536_00793	group_3277	dinG	ATP-dependent helicase DinG	1	1	04S9H,05DVT,0NEMZ,COG0847,COG1199	L	Bifunctional ATP-dependent DNA helicase DNA polymerase III subunit epsilon
254756_ERR755536_02246	group_8894		hypothetical protein	1	1		S
254757_ERR755537_00335	group_4159		prophage Lp2 protein 33	1	1	04XN8,068GP,0NRYQ,0XW6Y	S
254767_ERR755547_02170	group_12708		hypothetical protein	1	1		S
254768_ERR755548_00217	group_5906		phage protein	1	1		S
254768_ERR755548_02085	group_4114	cglB	competence protein	1	1	04VYA,083BE,0P3EY,COG1459	U	Competence protein
254774_ERR755554_00429	group_6406	wchA_2	glucosyl-1-phosphate transferase	1	1	04TRT,05D3Q,0NDSV,COG2148	M	transferase
254774_ERR755554_00692	group_4434	fucK	L-fuculose kinase fucK	1	1	04R97,05DET,0ND88,COG1070	G	Rhamnulose kinase
254774_ERR755554_02283	group_5545		hypothetical protein	1	1		S
254774_ERR755554_02284	group_4954		prophage protein	1	1		S
254783_ERR755563_02076	group_12711		hypothetical protein	1	1	0JCS9,0VTW3,0YJ98,145G1	S
254791_ERR755571_00097	group_2440		IS630-Spn1, transposase Orf1	1	1	066E5,COG3335	L	Transposase
254791_ERR755571_00732	group_8591		glycosyl transferase	1	1	04TVU,05X1N,0NH7U,COG1442	M	Glycosyl transferase family 8
254791_ERR755571_01822	group_10886		ISL3 family transposase	1	1	04VZA,08SSE,0NGM5,COG3464	L	Transposase
254797_ERR755577_00700	ilvE_2		branched-chain amino acid aminotransferase	1	1	04RVN,05CM2,0NEBZ,COG0115	E	Branched-chain-amino-acid aminotransferase
254799_ERR755579_01934	group_6349		ABC transporter substrate-binding protein	1	1	05DAZ,COG2984	S	ABC transporter
254801_ERR755581_00596	group_3854		hypothetical protein ProS	1	1	04W74,08YSS,0NMEH,COG3575	G	Bacterial protein of unknown function (DUF925)
254801_ERR755581_00728	group_1768		alpha-fucosidase	1	1	04SAM,05CX7,0NE83,0XPGV	S	Inherit from firmNOG: alpha-L-fucosidase EC 3.2.1.51
254810_ERR755590_01527	group_105		transposase	1	1	COG3464	L	transposase
254820_ERR755600_00090	group_12714		hypothetical protein	1	1		S
254820_ERR755600_00213	group_2815	macB_1	puttaive FtsX-family transport protein	1	1	COG0577	V	ABC transporter (permease)
254820_ERR755600_00214	group_811		putative IS630-Spn1 transposase	1	1	06UIP,0P0BP,COG3335	L	IS630-Spn1, transposase Orf2
254820_ERR755600_01503	bag_4		IgA-binding beta antigen	1	1	04XZK,08QI3,0NRDH,0ZJUJ	S	Lipase (class 3)
254820_ERR755600_01945	group_7385		DDE transposase	1	1	04VH8,08K9K,0NEZ1,0XRR3	S	Conserved protein
254821_ERR755601_01736	group_9633		transcription regulator, MarR family	1	1	04WAU,05KGH,0NMEM,11N9R	K	Transcriptional regulator
254823_ERR755603_00918	group_814		IS630-Spn1, transposase Orf2	1	1	06UIP,0P0BP,COG3335	L	IS630-Spn1, transposase Orf2
254823_ERR755603_01163	group_8425	rmlD	dTDP-4-keto-L-rhamnose reductase	1	1	04R51,05DBZ,0NE2K,COG1091	M	DTDP-4-dehydrorhamnose reductase
254823_ERR755603_01295	group_1586	leuA_1	2-isopropylmalate synthase	1	1	04R9Y,05CYQ,0NEIY,COG0119	E	Catalyzes the condensation of the acetyl group of acetyl-CoA with 3-methyl-2-oxobutanoate (2-oxoisovalerate) to form 3-carboxy-3-hydroxy-4-methylpentanoate (2-isopropylmalate) (By similarity)
254823_ERR755603_02083	group_1804		multidrug ABC transporter ATP-binding protein	1	1	04VC8,05I9F,0NJXI,COG1131	E	ABC transporter, ATP-binding protein
254829_ERR755609_00974	group_9815		hypothetical protein	1	1		S
254834_ERR755614_02192	group_12715		hypothetical protein	1	1		S
254835_ERR755615_02049	group_1260		Tn5253 CAAX amino terminal protease family	1	1		S
254839_ERR925567_01518	group_3088		esterase	1	1	COG4947	S	esterase
254843_ERR925571_00273	group_2839		caax amino protease family protein	1	1	04XIJ,067UA,0NQYB,0XUJM	S	CAAX amino terminal protease family protein
254843_ERR925571_00274	group_10181		excreted peptide	1	1		S
254847_ERR925575_00654	group_4217	xerC_1	integrase/recombinase, phage integrase family protein	1	1	054AM,08FNY,0P5HJ,COG0582	L	recombinase, phage integrase family
254847_ERR925575_00659	hsdM_1		type I restriction-modification system methyltransferase subunit	1	1	04TBD,05CVR,0ND5K,COG0286	V	type I restriction-modification system
254847_ERR925575_00777	group_1941		adenylosuccinate lyase	1	1	051MY,05CDX,0NGQ7,0Y46N	S
254847_ERR925575_00840	group_671	lytA_4	choline-binding protein F	1	1	050HR,05VVI,0NHTX,COG5263	M	choline binding protein
254847_ERR925575_00893	group_3699		endonuclease/exonuclease/phosphatase family	1	1	08V45,0NV22,11J2B	S
254847_ERR925575_00958	group_2788		sodium-dependent phosphate transporter	1	1	04RR9,05EAM,0ND95,COG1283	P	Na Pi-cotransporter
254847_ERR925575_01169	group_12716		hypothetical protein	1	1		S
254847_ERR925575_01366	group_10824		acid phosphatase	1	1	04UEW,05CUR,0NI8C,COG2503	S	Lipoprotein e(P4) family
254847_ERR925575_01465	group_10281	cbpA	choline-binding surface protein A	1	1	090SP,0NV0B,COG5263	S	Putative cell wall binding repeat
254847_ERR925575_01821	group_2737		ABC transporter ATP-binding protein	1	1	04STJ,06DYG,0NFUU,COG0488	S	ABC transporter, ATP-binding protein
254847_ERR925575_01872	group_1459	nanA_3	N-acetylneuraminate lyase	1	1	04SKD,07SCR,0NEZZ,COG0329	G	N-acetylneuraminate lyase
254849_ERR925577_00598	group_9732	treC_2	alpha,alpha-phosphotrehalase	1	1	04RBT,05CG3,0NE22,COG0366	G	trehalose-6-phosphate hydrolase (EC 3.2.1.93)
254850_ERR925578_00305	group_6889	codA	cytidine/deoxycytidylate deaminase	1	1	04WHP,080RP,0NNZI,COG0295	F	cytidine deoxycytidylate deaminase
254851_ERR925579_01888	group_2658	phoU_3	PhoU family	1	1	COG0704	P	Plays a role in the regulation of phosphate uptake
254854_ERR925582_01381	group_12723		Transposase	1	1		S
254854_ERR925582_02055	group_12724		hypothetical protein	1	1		S
254857_ERR925585_01796	group_1112		zinc metallopeptidase	1	1	050AK,05H1I,0NN3J,11SH4	S
254857_ERR925585_01798	group_709		hypothetical protein	1	1		S
254857_ERR925585_02148	group_3365		phage portal protein, SPP1 family	1	1	04UYN,08VCE,0NJU9,11QNG	S	portal protein
254858_ERR925586_00197	group_1944		adenylosuccinate lyase	1	1	051MY,05CDX,0NGQ7,0Y46N	S
254860_ERR925588_00385	group_800		IS630-Spn1, transposase Orf2	1	1	06UIP,0P0BP,COG3335	L	IS630-Spn1, transposase Orf2
254861_ERR925589_00734	group_4400	glf_1	UDP-galactopyranose mutase	1	1	04S9Q,05D5D,0NDDF,COG0562	M	UDP-galactopyranose mutase
254861_ERR925589_02203	group_2112		surface anchored protein	1	1	06MBT,0YCEV	S
254861_ERR925589_02204	group_2113	ebh_2	surface anchored protein	1	1	053FM,05EEN,0NERR,0XR1H	S	YSIRK type signal peptide
254863_ERR925591_02160	group_583		phage hyaluronidase	1	1		S
254868_ERR925597_02086	group_12727		hypothetical protein	1	1	0XP2V,KOG3598	K	Mediator complex, subunit
254871_ERR925600_02168	group_1340		ABC transporter permease	1	1	04RXV,05BZ1,0NDFU,COG1132	V	ABC transporter
254877_ERR925606_00922	group_5579	tcyA_1	ABC transporter substrate-binding lipoprotein	1	1	08PRV,0NGY0,COG0834	E	ABC transporter substrate-binding protein
254877_ERR925606_01944	group_12728		hypothetical protein	1	1	0JCS9,0VTW3,0YJ98,145G1	S
254884_ERR925613_01452	group_4970		methionyl-tRNA synthetase	1	1	05C6I,0NE0K,COG1961	L	resolvase, n-terminal domain protein
254889_ERR925618_02170	group_3904		phage protein	1	1		S
254896_ERR925628_00099	group_2006	mdeA	O-acetylhomoserine sulfhydrylase	1	1	COG2873	E	o-acetylhomoserine
254904_ERR925637_01874	group_5266		phage protein	1	1		S
254908_ERR925641_00174	group_3540	pheT_1	phenylalanyl-tRNA synthetase, beta subunit	1	1	04UA6,08VDD,0NHJW,COG0073	J	TRNA binding domain protein
254908_ERR925641_00476	group_1511		McrBC 5-methylcytosine restriction system component	1	1	04SHK,08NW6,0NE59,COG4268	V	McrBC 5-methylcytosine restriction system component
254908_ERR925641_00502	group_2453	ygaZ	branched-chain amino acid permease	1	1	04UI0,08VCN,0NINS,COG1296	E	amino acid
254908_ERR925641_00709	group_2727		hypothetical protein	1	1		S
254908_ERR925641_00721	group_2800	hsdM_1	type I restriction-modification system methyltransferase subunit	1	1	04TBD,05CVR,0ND5K,COG0286	V	type I restriction-modification system
254908_ERR925641_00805	group_4404	glf_1	UDP-galactopyranose mutase	1	1	04S9Q,05D5D,0NDDF,COG0562	M	UDP-galactopyranose mutase
254908_ERR925641_01389	group_5473		twin-arginine translocation pathway signal	1	1	04SUR,05DRQ,0NEAX,COG3538	S	Protein of unknown function (DUF1237)
254908_ERR925641_01399	group_10826		acid phosphatase	1	1	04UEW,05CUR,0NI8C,COG2503	S	Lipoprotein e(P4) family
254908_ERR925641_01508	group_10283	cbpA	choline-binding surface protein A	1	1	090SP,0NV0B,COG5263	S	Putative cell wall binding repeat
254908_ERR925641_01737	group_10276	xerD_2	site specific integrase	1	1	COG0582	L	Integrase
254908_ERR925641_01740	group_1559		type I restriction-modification system R subunit	1	1	054XJ,08JYP,0P6SH,COG4096	V	Type I restriction-modification system, R subunit
254908_ERR925641_01786	group_4911	pyrD	dihydroorotate dehydrogenase 1B	1	1	04RU3,07RY0,0NDT3,COG0167	F	Catalyzes the conversion of dihydroorotate to orotate
254908_ERR925641_01822	group_2740		ABC transporter ATP-binding protein	1	1	04STJ,06DYG,0NFUU,COG0488	S	ABC transporter, ATP-binding protein
254908_ERR925641_01991	group_2232		DNA primase	1	1	04V34,05M0A,0NF2D,0XRRR	S	Inherit from firmNOG: domain protein
254908_ERR925641_02037	group_3868	murC	UDP-N-acetylmuramate-alanine ligase	1	1	04R59,05DFU,0ND4Y,COG0773	M	Cell wall formation (By similarity)
254908_ERR925641_02103	group_4389		putative uncharacterized conserved secreted protein	1	1	04W07,05G4S,0NJJY,11V5T	S	Cell wall-active antibiotics response protein (DUF2154)
254908_ERR925641_02107	group_5034		hypothetical protein	1	1	07SP8,0EQBK@cloNOG,0NFII,COG3177	S	filamentation induced by cAMP protein Fic
254908_ERR925641_02108	group_5033		filamentation induced by cAMP protein	1	1	07SP8,0EQBK@cloNOG,0NFII,COG3177	S	filamentation induced by cAMP protein Fic
254909_ERR925643_01798	group_12730		hypothetical protein	1	1	0JCS9,0VTW3,0YJ98,145G1	S
254914_ERR956431_01799	manY_3		PTS system mannose/fructose/N-acetylgalactosamine-specific transporter subunit IIC	1	1	04SCM,05ETZ,0NDG0,COG3715	G	PTS system IIC component
254914_ERR956431_01862	group_1067		gp24	1	1		S
254914_ERR956431_02160	group_6706		hypothetical protein	1	1		S
254918_ERR956435_02223	group_5890		transposase, IS116/IS110/IS902 family protein	1	1	04RM8,07U7G,0NFSG,COG3547	L	transposase IS116 IS110 IS902 family protein
254921_ERR956443_01181	group_841		transposase, ISSmi4	1	1	04XD7,05W5D,0NJSM,COG3436	L	Transposase
254921_ERR956443_01988	group_8497		hypothetical protein	1	1		S
254927_ERR975601_00930	group_7846		acetyltransferase	1	1	05WDP,0NHPE,COG1670	J	Acetyltransferase GNAT Family
254928_ERR975602_02069	group_12731		hypothetical protein	1	1		S
254931_ERR975606_00355	group_2824		brp/Blh family beta-carotene 15,15'-monooxygenase	1	1		S
254931_ERR975606_01162	group_298		IS3-Spn1 transposase	1	1	COG2801	L	Retrotransposon protein
254932_ERR975607_02154	group_711		hypothetical protein	1	1	03G74,0AK2Z,0H2K0,0I1B9,0JDWB,0T0MW,0VUVA,0YNP1,146JA	S
254933_ERR975608_00183	scrA_2		PTS system IIABC components	1	1	COG1263,COG1264,COG2190	G	pts system
254937_ERR975612_00400	group_10282	cbpA	choline-binding surface protein A	1	1	090SP,0NV0B,COG5263	S	Putative cell wall binding repeat
254937_ERR975612_00406	group_456		IS3-Spn1 transposase	1	1	COG2963	L	transposase
254937_ERR975612_00417	group_3703		endonuclease/exonuclease/phosphatase family	1	1	08V45,0NV22,11J2B	S
254937_ERR975612_00802	group_4218	xerC_2	integrase/recombinase, phage integrase family protein	1	1	054AM,08FNY,0P5HJ,COG0582	L	recombinase, phage integrase family
254937_ERR975612_00807	group_2799	hsdM_1	type I restriction-modification system methyltransferase subunit	1	1	04TBD,05CVR,0ND5K,COG0286	V	type I restriction-modification system
254937_ERR975612_01050	group_1104		zinc metallopeptidase	1	1	08YD5,0NMY8,11KQS	S	Inherit from bactNOG: Domain of unknown function (DUF955)
254937_ERR975612_01107	group_2230		DNA primase	1	1	04V34,05M0A,0NF2D,0XRRR	S	Inherit from firmNOG: domain protein
254937_ERR975612_01706	group_10274	xerD_2	site specific integrase	1	1	COG0582	L	Integrase
254937_ERR975612_01727	group_3867	murC	UDP-N-acetylmuramate-alanine ligase	1	1	04R59,05DFU,0ND4Y,COG0773	M	Cell wall formation (By similarity)
254937_ERR975612_01803	group_2739		ABC transporter ATP-binding protein	1	1	04STJ,06DYG,0NFUU,COG0488	S	ABC transporter, ATP-binding protein
254937_ERR975612_01871	group_2809	inlJ	putative sortase-sorted surface anchored protein (pseudogene)	1	1		S
254937_ERR975612_02198	group_10825		acid phosphatase	1	1	04UEW,05CUR,0NI8C,COG2503	S	Lipoprotein e(P4) family
254937_ERR975612_02208	group_5472		twin-arginine translocation pathway signal	1	1	04SUR,05DRQ,0NEAX,COG3538	S	Protein of unknown function (DUF1237)
254939_ERR975614_01120	group_452		IS3-Spn1 transposase	1	1	COG2963	L	transposase
254939_ERR975614_01576	group_10823		acid phosphatase	1	1	04UEW,05CUR,0NI8C,COG2503	S	Lipoprotein e(P4) family
254940_ERR975615_01727	group_2001		choline binding protein E CbpE	1	1	04YJY,08AUE,0P11U,COG2333	S	choline binding protein E
254940_ERR975615_01968	group_714		hypothetical protein	1	1		S
254944_ERR975619_01219	group_2787		sodium-dependent phosphate transporter	1	1	04RR9,05EAM,0ND95,COG1283	P	Na Pi-cotransporter
254950_ERR975625_01724	group_2000		choline binding protein E CbpE	1	1	04YJY,08AUE,0P11U,COG2333	S	choline binding protein E
254951_ERR975626_02214	group_12424		bacteriophage repressor protein	1	1	08IMY,0P6AM,COG1396	K	Transcriptional regulator
254951_ERR975626_02215	group_12201		hypothetical protein	1	1		S
254951_ERR975626_02217	group_12203		gp9	1	1		S
254951_ERR975626_02218	group_10269		Phage protein	1	1		S
254951_ERR975626_02219	group_12426		bacteriophage protein	1	1		S
254951_ERR975626_02220	group_3513		gp15	1	1	04U66,05WXW,0NH9V,COG3617	K	Anti-repressor
254951_ERR975626_02221	group_11378		phage protein	1	1		S
254951_ERR975626_02222	group_4557		Putative phage lipoprotein	1	1		S
254951_ERR975626_02223	group_5595		gp18	1	1		S
254951_ERR975626_02224	dnaD_3		gp19	1	1	11V35	S	Phage replisome organizer
254951_ERR975626_02225	group_9849		phage protein	1	1		S
254951_ERR975626_02226	dnaC_3		DNA replication protein	1	1	04UI5,07ZK2,0P331,COG1484	L	DNA replication protein
254951_ERR975626_02227	group_6719		hypothetical protein	1	1		S
254951_ERR975626_02228	group_5909		phage protein	1	1		S
254951_ERR975626_02229	group_8536		phage protein	1	1		S
254951_ERR975626_02230	group_1080		gp24	1	1		S
254951_ERR975626_02231	group_1053		phage protein	1	1		S
254951_ERR975626_02232	group_2750		hypothetical protein	1	1		S
254951_ERR975626_02233	group_7769		DNA N-4 cytosine methyltransferase M.NgoMXV	1	1	04VCN,08YMQ,0NIK2,11IZQ	S	methyltransferase
254951_ERR975626_02234	group_10856		DNA-binding protein	1	1	1021W	S
254951_ERR975626_02235	group_1670		phage protein	1	1	0683M,0XUQJ	S	YopX protein
254951_ERR975626_02236	group_10773		bacteriophage transcriptional activator	1	1	0539K,07DS0,0P0JG,0ZG2G	S	Protein of unknown function (DUF722)
254951_ERR975626_02237	group_10235		prophage LambdaSa2, site-specific recombinase, phage integrase family	1	1	04US6,08ZUI,0NJWK,COG0582	L	Phage integrase
254951_ERR975626_02238	group_8086		hypothetical protein	1	1		S
254951_ERR975626_02239	group_10862		bacteriophage nuclease	1	1	COG1403	V	HNH endonuclease
254951_ERR975626_02240	group_10233		bacteriophage terminase protein, small subunit	1	1	04XD4,0649U,0NNYG,124DW	S
254951_ERR975626_02241	group_9421		bacteriophage terminase	1	1	COG4626	S	Terminase, large subunit
254951_ERR975626_02242	group_11385		phage protein	1	1		S
254951_ERR975626_02243	group_10231		portal protein	1	1	04RFB,05C6D,0NDCI,0XNRQ	S	Portal protein
254951_ERR975626_02244	group_10228		bacteriophage maturation protease	1	1	04U1J,05MAP,0NM2Z,COG3740	S	Prohead protease
254951_ERR975626_02245	group_10226		bacteriophage capsid protein	1	1	04UXR,08YZV,0NJ99,0XTEI	S	capsid protein
254951_ERR975626_02246	group_12164		phage protein	1	1		S
254951_ERR975626_02247	group_12162		bacteriophage pi2 protein 35	1	1	065C6,0NQD8,12D1F	S
254951_ERR975626_02248	group_9853		bacteriophage pi2 protein 36	1	1	04Y93,06AUB,0NRBG,0XZH0	S	Inherit from firmNOG: Phage head-tail adaptor
254951_ERR975626_02249	group_11383		bacteriophage pi2 protein 37	1	1	05P1Q,0NKTB,11UE0	S	Prophage pi2 protein 37
254951_ERR975626_02250	group_9851		bacteriophage pi2 protein 38	1	1	04Y38,05QMN,0NKYG,11U3I	S	Inherit from firmNOG: prophage pi2 protein 38
254951_ERR975626_02251	group_11381		bacteriophage pi2 protein 39	1	1	08U3E,0NGUE,11ICY	S	major tail protein, phi13 family
254951_ERR975626_02252	group_10771		bacteriophage pi2 protein 40	1	1	052NQ,05GF1,0P2E9,11QC5	S
254951_ERR975626_02253	group_6753	yqbO_2	prophage LambdaSa04, tail tape measure protein, TP901 family	1	1	04ZR6,05E1R,0NEC0,COG5280,COG5412	M	Inherit from firmNOG: Phage tail tape measure protein
254951_ERR975626_02254	group_9418		phage protein	1	1	053AJ,06I54,0NRHI,0Z81M	S
254952_ERR975627_01681	group_10703		hypothetical protein	1	1		S
254952_ERR975627_02073	group_1088		gp24	1	1		S
254955_ERR956428_00202	group_8055		hypothetical protein	1	1		S
254955_ERR956428_01752	group_1858	lytA_6	choline binding protein PcpA	1	1	053SS,085C9,0P3Q7,0ZZGV	S
254959_ERR1007871_01881	group_9003		Transposase-like protein	1	1	05GRC,0EPKK@cloNOG,0NDKM,0XS5E	L	Transposase, IS4 family protein
254960_ERR1007884_01812	group_10701		hypothetical protein	1	1		S
254961_ERR1007885_00368	group_4972		methionyl-tRNA synthetase	1	1	05C6I,0NE0K,COG1961	L	resolvase, n-terminal domain protein
254962_ERR1305046_01958	group_3337		glyoxalase-like protein	1	1	051W7,05WD2,0NP6T,COG0346	E	glyoxalase
83111_ERR470326_00837	group_3138		phage protein	1	1	04VZP,05KXT,0NMEA,COG3646	S	phage protein
83111_ERR470326_02032	group_2335	kfoC_4	glycosyl transferase family protein	1	1	04Y8X,05K64,0NKSF,COG0463,COG1442	M	Glycosyl transferase, family 2 glycosyl transferase family 8
83112_ERR470331_02088	group_5251		phage protein	1	1		S
84478_ERR470156_01735	group_922		transposase	1	1	COG3436	L	Transposase
85520_ERR470161_01798	group_8599		ABC transporter ATP-binding protein/permease	1	1	06PIF,COG1132	V	abc transporter atp-binding protein
99041_ERR470476_01423	group_702		type I restriction-modification system, S subunit, putative	1	1	08SAF,0NG7B,COG0732	V	type I restriction-modification
99047_ERR470484_02241	group_594		phage hyaluronidase	1	1	063BV,0NPC5,12AT0	S
99052_ERR470492_02115	group_1268		caax amino protease family	1	1		S
99054_ERR470495_01765	group_2779		hypothetical protein	1	1		S
ERR925592_A169355_contigs_00024	group_2210		phage integrase: site-specific recombinase	1	1	04XT1,05VTR,0NF78,COG0582	L	Phage integrase
ERR925592_A169355_contigs_00450	group_2240		hypothetical protein	1	1	072R0,0Z0IM	S
ERR925592_A169355_contigs_00939	group_7566	gatC_3	PTS system galactitol-specific family transporter subunit IIC	1	1	04T1W,05DT3,0NEQK,COG3775	G	Pts system
ERR925592_A169355_contigs_00979	group_8667		Zn-finger	1	1	06J25,COG5048	S	Inherit from COG: Zinc finger protein
ERR925592_A169355_contigs_01890	group_1382	aqpZ	aquaporin Z	1	1	04XBS,05XIF,0NPHJ,123P8	S	Protein of unknown function (DUF2785)
ERR925592_A169355_contigs_01891	group_6363	yadH	ABC-2 type transporter	1	1	04Y5X,07U3S,0NG61,COG0842	V	transporter
ERR925592_A169355_contigs_02176	group_4378	spaP_2	agglutinin receptor	1	1	04XVG,08KBS,0NIE9,1001J	M	cross-wall-targeting lipoprotein signal
ERR925592_A169355_contigs_02196	group_3634		HesA/MoeB/ThiF family protein	1	1	COG0476	H	small protein activating enzyme activity

## Sheet: Southampton
Example gene ID	Gene	Non-unique Gene name	Annotation	No. isolates	No. sequences	eggnog hits	COG functional category	eggnog product
32961_UoS3258_01773	group_10434		transposase	12	12	04VNC,08TQA,0NKQD,11HCS	L	Transposase
33022_UoS4252_00191	group_8959		hypothetical protein	11	11	052DT,07C0Z,0NYRI,0Z904	S
33774_UoS2186_00399	group_11833		gp27	5	5		S
33774_UoS2186_00400	group_13701		phage protein	5	5	04XI7,0683M,0NR71,0XUQJ	S	YopX protein
33774_UoS2186_00402	group_13702		phage protein	5	5		S
34045_UoS5284_01897	group_10437		hypothetical protein	5	5		S
32922_UoS5209_01865	group_6245	livM	branched-chain amino acid ABC transporter permease	4	4	04Z6F,05CF8,0NEFY,COG4177	E	branched-chain amino acid ABC transporter, permease
33016_UoS3257_00989	group_7439		competence-specific global transcription modulator	4	5	04WHH,06CPU,0NRJH,12307	K	sigma factor
33076_UoS5217_01918	group_13691		hypothetical protein	4	4		S
33076_UoS5217_01921	group_13692		IS1380-Spn1 transposase	4	4	04WCM,083I0,0NDU1,102CA	L	Transposase
33076_UoS5217_01951	group_6140	tkt	transketolase	4	4	04RFF,05CV1,0NE2Z,COG0021	G	Transketolase
33076_UoS5217_01956	group_1502		serine/threonine protein kinase	4	4	04TZ6,05CJA,0NI0Y,COG0515	T	STYKc
34001_UoS5038_01380	group_11035		hypothetical protein	4	4	0JCS9,0VTW3,0YJ98,145G1	S
32925_UoS5072_00465	group_4003		hypothetical protein	3	3		S
32927_UoS5113_01576	group_3666		gp19	3	3	11V35	S	Phage replisome organizer
33032_UoS5066_00144	group_13675	lytA_1	prophage LambdaSa1, lysin	3	3	050W0,0662N,0NQPW,COG0791	M	Bacteriophage peptidoglycan hydrolase
33032_UoS5066_00145	group_13676		phage holin, LL-H family	3	3		S
33032_UoS5066_00146	group_13677		hypothetical protein	3	3		S
33032_UoS5066_00147	group_13678		hypothetical protein	3	3		S
33032_UoS5066_00149	group_13679		prophage protein	3	3	04W5P,05PBK,0NMP8,11UHU	S
33032_UoS5066_00151	group_10873		phage protein	3	3	07YRG,0P2YV,COG5412	S
33032_UoS5066_00169	group_13680		transcriptional regulator	3	3		S
33032_UoS5066_00170	group_13681		gp29	3	3	05389,0783Y,0NZXN,0ZFIG	S	Protein of unknwon function (DUF3310)
33032_UoS5066_00173	group_13682		phage protein	3	3		S
33032_UoS5066_00179	group_13683		ATP-binding region, ATPase family protein	3	3	05PRD,09HH4@bctoNOG,0PBGM@flaNOG,0ZX0J	S	Inherit from bactNOG: ATP-binding region, ATPase-like protein
33032_UoS5066_00180	group_13684		hypothetical protein	3	3		S
33032_UoS5066_00181	group_13685		hypothetical protein	3	3	06AP1,12CQS,17VBI	S	PilT protein domain protein
33032_UoS5066_00182	group_13686	xerD	prophage LambdaSa03, site-specific recombinase phage integrase	3	3	COG0582	L	Integrase
33738_UoS0061_01764	group_10963	psrP	cell wall surface anchor family protein	3	3	050IM,06SI0,0NVRZ,0YJJJ	S
33757_UoS2050_01308	group_6687	hyaD_2	glycosyl transferase family protein	3	3	054AR,08FP2,0P5HP,COG0463	M	teichoic acid biosynthesis protein X
33774_UoS2186_00023	group_13	ndk	nucleoside diphosphate kinase	3	3	04TUB,08UGX,0NI3K,COG0105	F	Major role in the synthesis of nucleoside triphosphates other than ATP. The ATP gamma phosphate is transferred to the NDP beta phosphate via a ping-pong mechanism, using a phosphorylated active-site intermediate (By similarity)
33863_UoS3250_00225	group_8061		hypothetical protein	3	3		S
33894_UoS3016_00929	group_13732		hypothetical protein	3	3		S
33959_UoS2073_00100	group_10843		Transposase, IS204/IS1001/IS1096/IS1165	3	3	04VZA,08SSE,0NGM5,COG3464	L	Transposase
33989_UoS5180_00421	group_11034		hypothetical protein	3	3		S
34016_UoS0152_01150	group_1539	spxA_1	arsenate reductase-like glutaredoxin family protein	3	3	COG1393	P	arsenate reductase (glutaredoxin) activity
34035_UoS0194_00582	group_65		transposase	3	3	04TWG,08SSE,0NGM5,COG3464	L	Transposase
34100_UoS0011_01674	group_6134		putative glutamine transport system permease protein	3	3		S
32863_UoS2051_02016	group_11827		hypothetical protein	2	2		S
32961_UoS3258_01729	group_13671		transposase-like protein	2	2	054JJ,08I7W,0P654,COG2963	L	Transposase
32964_UoS3287_00672	group_5716		type II restriction endonuclease	2	2	04Z37,05U4S,0NE6P,0XQ8K	V	type II restriction endonuclease
33010_UoS0251_01688	group_11829		hypothetical protein	2	2	0KDDJ,0Z6HJ,14TJZ	S	Inherit from NOG: AvrBs3 and PthA family of transcription activator-like effector proteins
33032_UoS5066_00032	group_7286		hypothetical protein	2	2	052FE,06G27,0P039,0Y086	S
33055_UoS4044_01957	group_13688		hypothetical protein	2	2		S
33058_UoS4265_02067	group_11831		hypothetical protein	2	2		S
33076_UoS5217_00379	group_11462		hypothetical protein	2	2	05QPW,0R3BJ,0XQTW,17IHG	S	domain protein
33076_UoS5217_02105	group_13694		hypothetical protein	2	2		S
33742_UoS0245_01122	group_13695		phage transcriptional regulator, Cro/CI family	2	2	04XHG,067QW,0NQXH,0XUC3	K	Transcriptional regulator
33750_UoS0303_02097	group_8593	gspA_6	glycosyl transferase	2	2	04TVU,05X1N,0NH7U,COG1442	M	Glycosyl transferase family 8
33752_UoS0308_00638	group_13696		hypothetical protein	2	2		S
33754_UoS0311_01423	group_13697		hypothetical protein	2	2	COG5076,KOG1472	B	acetyltransferase
33754_UoS0311_01680	group_135		IS1381 transposase	2	2	05148,0907Q,0NWDA,11PNX	L	IS1381, transposase OrfA
33770_UoS2122_01435	group_363		transposase family protein	2	2	05Y4I,123R5	S	transposase
33776_UoS2205_01809	group_6024		ABC transporter, membrane-spanning permease	2	2	04RHX,05DYV,0NDP1,COG1079	S	ABC transporter (Permease)
33782_UoS3298_01605	artP		glutamine ABC transporter substrate-binding protein	2	2	054U1,08JHP,0P6KS,0XQ2S	E	amino acid ABC transporter, amino acid-binding protein
33790_UoS5065_01143	group_13703		hypothetical protein	2	2		S
33805_UoS0174_01312	group_5602	galE_2	UDP-glucose 4-epimerase	2	2	04RG5,05CMR,0NDG6,COG1087	M	udp-glucose 4-epimerase
33816_UoS0023_00807	group_13712		hypothetical protein	2	2		S
33825_UoS4318_00825	group_3640	glf_3	UDP-galactopyranose mutase	2	2	05D5D,0NDDF,COG0562	M	UDP-galactopyranose mutase
33871_UoS2316_02076	group_11835		hypothetical protein	2	2		S
33884_UoS4269_00888	group_4824		hypothetical protein	2	2		S
33885_UoS5098_01373	group_11836		hypothetical protein	2	2		S
33900_UoS4165_01475	group_13733		hypothetical protein	2	2		S
33901_UoS2306_01618	group_4881		IS66 family Orf1	2	2		S
33907_UoS4330_01452	group_2817	macB_2	puttaive FtsX-family transport protein	2	2	COG0577	V	ABC transporter (permease)
33911_UoS0155_01658	group_13736		hypothetical protein	2	2		S
33912_UoS0159_00138	group_4006		hypothetical protein	2	2		S
33916_UoS3220_01230	group_13740		hypothetical protein	2	2		S
33916_UoS3220_01235	group_13741		hypothetical protein	2	2		S
33930_UoS4380_01212	group_6393		Phage protein	2	2		S
33951_UoS3226_00636	group_1255		phage protein	2	2		S
33959_UoS2073_00086	group_13749		hypothetical protein	2	2		S
33980_UoS0214_01351	group_6185		putative phage DNA binding protein	2	2		S
33980_UoS0214_01421	group_12204		gp9	2	2		S
34000_UoS4100_00618	group_1243		phage protein	2	2		S
34000_UoS4100_01091	group_9816		hypothetical protein	2	2		S
34008_UoS0205_01997	group_6	mtaD	chlorohydrolase	2	2		S
34013_UoS5043_01502	group_10889		ISL3 family transposase	2	2	04VZA,08SSE,0NGM5,COG3464	L	Transposase
34016_UoS0152_01514	group_313		integrase core subunit	2	2	COG2801	L	Retrotransposon protein
34032_UoS2217_01868	group_8533		hypothetical protein	2	2		S
34038_UoS0291_01179	group_9457	lexA	phage transcriptional repressor	2	2	06DEB,COG2932	K	Peptidase S24-like
34038_UoS0291_01453	group_5220		Phage protein	2	2		S
34041_UoS0267_01458	group_5263		phage protein	2	2		S
34058_UoS5083_01177	group_11844		hypothetical protein	2	2		S
34090_UoS3192_01155	group_2189	blpO_2	bacteriocin BlpO	2	2		S
34099_UoS0322_01459	group_13831		LPXTG cell wall anchor domain	2	2	050IM,06SI0,0NVRZ,0YJJJ	S
34105_UoS2030_00909	group_13832		hypothetical protein	2	2		S
34105_UoS2030_01088	group_13833		hypothetical protein	2	2		S
34109_UoS2300_00457	group_7213		hypothetical protein	2	2		S
34109_UoS2300_01745	ssb_2		single-strand binding protein family	2	2	08AZA,COG0629	L	Single-strand binding protein family
34113_UoS5135_02183	group_3929		phage protein	2	2		S
34124_UoS4346_01932	group_13839		hypothetical protein	2	2		S
34158_UoS4245_00172	group_7639		phage protein	2	2		S
32924_UoS5235_02008	group_9660	aroF	phospho-2-dehydro-3-deoxyheptonate aldolase, (DAHP synthetase)-possibly tyr-sensitive	1	1	04T5D,05E99,0NEI3,COG0722	E	Stereospecific condensation of phosphoenolpyruvate (PEP) and D-erythrose-4-phosphate (E4P) giving rise to 3-deoxy-D- arabino-heptulosonate-7-phosphate (DAHP) (By similarity)
32925_UoS5072_00192	group_13665		hypothetical protein	1	1		S
32925_UoS5072_00197	group_13666		hypothetical protein	1	1		S
32925_UoS5072_00198	group_13667		hypothetical protein	1	1		S
32925_UoS5072_00464	group_2388	yicI	glycosyl hydrolase, family 31	1	1	04RFE,05CJQ,0NDCJ,COG1501	G	Alpha-glucosidase
32926_UoS5074_00337	group_13668		hypothetical protein	1	1		S
32926_UoS5074_00338	group_13669		hypothetical protein	1	1		S
32926_UoS5074_00995	group_8060		IS1380-Spn1 transposase	1	1		S
32927_UoS5113_01104	group_6723		hypothetical protein	1	1		S
32927_UoS5113_01477	group_6722		hypothetical protein	1	1		S
32958_UoS0297_00172	acoA_1		acetoin:2,6-dichlorophenolindophenol oxidoreductase subunit alpha	1	1	04SE4,07RUY,0NENY,COG1071	C	E1 component, alpha subunit
32961_UoS3258_01723	group_13670		ed transposase	1	1	04TI7,05DQ6,0NG64,COG2801	L	Transposase
32961_UoS3258_02099	group_4877		IS66 family element, orf1	1	1		S
32963_UoS3286_01907	group_6553	argR1	arginine repressor	1	1	COG1438	K	Regulates arginine biosynthesis genes (By similarity)
32963_UoS3286_01908	group_1557	hsdR_2	type I restriction-modification system R subunit	1	1	054XJ,08JYP,0P6SH,COG4096	V	Type I restriction-modification system, R subunit
32965_UoS3321_00226	group_7961		lipoprotein, putative	1	1		S
32965_UoS3321_01297	group_463		transposase InsK for insertion sequence	1	1	COG2963	L	transposase
32967_UoS4138_00107	group_7005		hypothetical protein	1	1		S
32973_UoS5203_00852	group_13672		hypothetical protein	1	1		S
33013_UoS0304_01839	group_13673		hypothetical protein	1	1		S
33017_UoS3299_01607	group_2057		LPXTG-motif cell wall anchor domain	1	1		S
33018_UoS4002_01399	group_1722		histidine kinase	1	1	04SB0,08ZGX,0NEXE,COG4585	T	Histidine kinase
33020_UoS4039_01681	glpK_1		glycerol kinase	1	1	054GI,08HMR,0P5Y9,COG0554	C	Key enzyme in the regulation of glycerol uptake and metabolism (By similarity)
33022_UoS4252_00702	group_6204	purL_2	phosphoribosylformylglycinamidine synthase II (FGAM synthetase)	1	1	04TJP,05C12,0NDC6,COG0046,COG0047	F	phosphoribosylformylglycinamidine synthase
33031_UoS5205_00919	group_13674		hypothetical protein	1	1		S
33032_UoS5066_01924	group_214		degenerate transposase	1	1	05148,0907Q,0NWDA,11PNX	L	IS1381, transposase OrfA
33033_UoS5259_00721	group_6210		BlpT protein, fusion	1	1		S
33053_UoS0307_00877	group_13687		extracellular solute-binding protein	1	1		S
33056_UoS4134_00134	group_8597		glycosyl transferase	1	1	04TVU,05X1N,0NH7U,COG1442	M	Glycosyl transferase family 8
33056_UoS4134_00141	group_10890		ISL3 family transposase	1	1	04VZA,08SSE,0NGM5,COG3464	L	Transposase
33056_UoS4134_01981	group_4880		IS66 family Orf1	1	1		S
33056_UoS4134_02001	group_10798		Cell division FtsK/SpoIIIE	1	1	COG1674	D	cell division protein FtsK
33060_UoS5222_01961	group_13690		hypothetical protein	1	1		S
33076_UoS5217_01796	group_6335		phage protein	1	1	052N7,078WQ,0NZ22,0ZFSW	S
33076_UoS5217_01958	group_13693		hypothetical protein	1	1		S
33737_UoS0058_01498	group_2758		hypothetical protein	1	1		S
33740_UoS0221_01690	gtfA_2		sucrose phosphorylase	1	1	04SCU,07RK0,0NEFR,COG0366	G	Sucrose phosphorylase
33746_UoS0280_00248	group_7002		hypothetical protein	1	1		S
33750_UoS0303_00021	group_10100		Viral (Superfamily 1) RNA helicase	1	1	052AG,08MK1,0NEEW,0ZB44	L	Inherit from firmNOG: UvrD/REP helicase N-terminal domain
33750_UoS0303_00245	group_4281		hypothetical protein	1	1		S
33750_UoS0303_00246	group_10141		transcription termination factor	1	1		S
33750_UoS0303_00247	group_7295		MHP	1	1	08QYB,0NGTE,10INW	S	Major head protein
33750_UoS0303_00248	group_7667		phage scaffold protein	1	1	052B1,064HB,0NP2U,127XX	S
33750_UoS0303_00562	group_4853	gmuD_1	glycosyl hydrolase	1	1	04REV,05CS2,0ND8I,COG2723	G	beta-glucosidase
33750_UoS0303_01108	group_1057		phage protein	1	1		S
33750_UoS0303_01267	group_4807		major tail protein	1	1	06H2Y,0NS5M,0Y1K3	S	Phage tail protein
33750_UoS0303_02030	group_4072	metN2	ATP-binding transport protein	1	1	04SWS,05DCV,0NES1,COG4586	S	ABC transporter, ATP-binding protein
33752_UoS0308_00042	group_1546	spxA_1	arsenate reductase-like glutaredoxin family protein	1	1	COG1393	P	arsenate reductase (glutaredoxin) activity
33754_UoS0311_01377	group_8663		Zn-finger	1	1	06J25,COG5048	S	Inherit from COG: Zinc finger protein
33755_UoS0314_01108	group_8867		hypothetical protein	1	1		S
33756_UoS2041_00475	group_13698		hypothetical protein	1	1		S
33756_UoS2041_00476	group_13699		hypothetical protein	1	1		S
33757_UoS2050_00244	group_7596		hydrolase	1	1	04S4X,0667J,0NHBU,COG0561	S	hydrolase
33763_UoS2063_00646	tlyC_2		CBS domain membrane protein	1	1	04S3N,05C37,0NDM4,COG1253	P	CBS domain protein
33768_UoS2092_00726	group_802		IS630-Spn1, transposase Orf2	1	1	06UIP,0P0BP,COG3335	L	IS630-Spn1, transposase Orf2
33770_UoS2122_01463	group_2119		pneumococcal histidine triad protein E	1	1	04YQY,06KKA,0NU6I,0Y9TQ	S	Pneumococcal histidine triad protein E
33770_UoS2122_01797	group_13700	paaI	thioesterase	1	1	04Y0Z,068HN,0NRC6,COG2050	Q	Thioesterase
33771_UoS2142_00291	group_626	lytA_3	autolysin	1	1	05WWX,123CS	M	n-acetylmuramoyl-l-alanine amidase
33771_UoS2142_01241	group_9332		integrase	1	1	04UEU,08X7U,0NI89,COG0582	L	Integrase
33772_UoS2146_01672	group_613		pblB	1	1	063BV,0NPC5,12AT0	S
33772_UoS2146_02093	group_3956		phage protein, point mutation	1	1	07VJ1,0ES2R@cloNOG,0NFNS,0YDCP	L	Replication initiator protein A
33778_UoS2243_02213	group_5076		hypothetical protein	1	1		S
33782_UoS3298_01355	group_2039	lagD_2	lantibiotic export protein	1	1	08JJA,0F7BY@cloNOG,0P6MC,COG2274	V	Abc transporter
33783_UoS3326_00278	group_7301		phage terminase small subunit	1	1	04XCS,05KUM,0NMHV,COG3728	L	terminase (Small subunit)
33783_UoS3326_00758	group_4330		phage protein	1	1		S
33783_UoS3326_00829	group_1838	yqbO	TMP repeat family	1	1	04UI3,05E1R,0NEC0,COG5283	M	Tape measure protein
33783_UoS3326_00830	group_8009		prophage protein	1	1	069J1,0NR94,0XYGI	S
33783_UoS3326_01104	group_5840		hypothetical protein	1	1		S
33783_UoS3326_01134	group_5841		hypothetical protein	1	1		S
33785_UoS4157_00731	group_497		transposase	1	1	COG2963	L	transposase
33785_UoS4157_01098	group_2257		acetyltransferase, GNAT family protein	1	1	04TS8,08SGY,0NHZI,COG1670	J	Acetyltransferase GNAT Family
33785_UoS4157_01573	group_291		IS861 transposase Orf1	1	1	COG2963	L	transposase
33785_UoS4157_02037	group_258		transposase-like protein, IS1381 ISSpn7	1	1	05148,0907Q,0NWDA,11PNX	L	IS1381, transposase OrfA
33786_UoS4168_01675	group_168	IS1381-truncation	degenerate transposase (orf1)	1	1	05148,0907Q,0NWDA,11PNX	L	IS1381, transposase OrfA
33789_UoS5193_00226	group_5804		transcriptional regulator	1	1	04ZWN,06E6G,0NSGK,0Y0QQ	K	M protein trans-acting positive regulator
33792_UoS5114_01570	group_9979		ABC transporter, transmembrane protein Vexp3	1	1	04T8R,07F0N,0NEH9,COG0577	V	ABC transporter permease
33793_UoS5251_00536	group_4106	ybjI	Cof family protein	1	1	04UR0,08HCJ,0NGGP,COG0561	S	hydrolase
33805_UoS0174_01433	group_13704		hypothetical protein	1	1		S
33808_UoS5220_00196	group_3180		Asparagine synthase family protein	1	1		S
33809_UoS4151_01262	group_808		IS630-Spn1, transposase Orf2	1	1	06UIP,0P0BP,COG3335	L	IS630-Spn1, transposase Orf2
33816_UoS0023_01478	spiR1_2		regulatory protein, single domain response regulator	1	1	COG3279	T	Regulator
33822_UoS5263_00152	group_7282		hypothetical protein	1	1	052FE,06G27,0P039,0Y086	S
33825_UoS4318_01567	group_223		mobile genetic element	1	1	05148,0907Q,0NWDA,11PNX	L	IS1381, transposase OrfA
33827_UoS3160_00090	group_13719		hypothetical protein	1	1		S
33838_UoS5233_00918	group_7437		competence-specific global transcription modulator	1	1	04WHH,06CPU,0NRJH,12307	K	sigma factor
33838_UoS5233_01848	group_6068		hypothetical protein	1	1	077EY,0NYW2,0Z6D8	S
33840_UoS5181_00106	group_13720	wcaJ_1	capsular polysaccharide biosynthesis protein Cps4E	1	1	04TRT,05D3Q,0NDSV,COG2148	M	transferase
33840_UoS5181_00460	group_3630		HesA/MoeB/ThiF family protein	1	1		S
33841_UoS2027_01431	group_4168		exported glycosyl hydrolase	1	1	05EQF,0NHWB,0YUXZ	S	Glycosyl hydrolase family 98
33845_UoS3066_01799	group_13721		choline binding protein J	1	1	COG5263	S	choline binding protein
33854_UoS5022_00001	group_13722		hypothetical protein	1	1		S
33866_UoS4375_00763	group_7440		competence-specific global transcription modulator	1	1	04WHH,06CPU,0NRJH,12307	K	sigma factor
33866_UoS4375_01121	group_2962		hypothetical protein	1	1		S
33867_UoS2032_00567	group_3076		acetyltransferase	1	1	04V6F,08YMK,0NKHZ,COG1670	J	acetyltransferase, GNAT family
33870_UoS4104_00872	group_2767		hypothetical protein	1	1		S
33873_UoS4337_00261	yjjK_1		ATPase component of ABC transporter with duplicated ATPase domains	1	1	04RAI,05C5H,0NDHZ,COG0488	S	ABC transporter, ATP-binding protein
33875_UoS3210_00377	group_7441		competence-specific global transcription modulator	1	1	04WHH,06CPU,0NRJH,12307	K	sigma factor
33878_UoS3032_00305	group_4035	mobA	MobA/MobL family protein	1	1	COG0507	L	exodeoxyribonuclease v alpha
33881_UoS5225_00366	group_7108		Tn5252, relaxase	1	1	04SHU,05MU5,0NDNT,COG3843	U	Relaxase mobilization nuclease domain protein
33881_UoS5225_00426	group_3074		acetyltransferase	1	1	04V6F,08YMK,0NKHZ,COG1670	J	acetyltransferase, GNAT family
33887_UoS4155_00004	group_13723		hypothetical protein	1	1		S
33887_UoS4155_00073	group_13724		hypothetical protein	1	1	05XDK,124T1	S
33887_UoS4155_00820	group_2477	kfoC_2	glycosyltransferase involved in cell wall biogenesis	1	1	04T8G,07QRS,0NE94,COG0463	M	Glycosyltransferase
33887_UoS4155_01354	group_2052	lagD_2	lantibiotic export protein	1	1	08JJA,0F7BY@cloNOG,0P6MC,COG2274	V	Abc transporter
33887_UoS4155_01367	group_1692	nplT_1	neopullulanase	1	1	04RTP,07R28,0P2KT,COG0366	G	Alpha amylase catalytic region
33887_UoS4155_01513	toxB		choline binding protein C	1	1	050HR,05VVI,0NHTX,COG5263	M	choline binding protein
33889_UoS4024_00092	group_13731		hypothetical protein	1	1		S
33889_UoS4024_01259	group_1110		zinc metallopeptidase	1	1	04Y5Z,08YD5,0NMY8,11KQS	S	Inherit from bactNOG: Domain of unknown function (DUF955)
33890_UoS5129_00054	group_8199	tnpC_1	transposase, ISSmi3	1	1	04SMB,05F9F,0NF4B,COG2826	L	Transposase
33893_UoS4028_01267	group_605		pblB	1	1	05NNR,0NM1T,COG4926	M	Phage minor structural protein
33897_UoS3109_01081	group_2372		3-isopropylmalate dehydrogenase	1	1	04RWX,05C0C,0NDG8,COG0473	E	Catalyzes the oxidation of 3-carboxy-2-hydroxy-4- methylpentanoate (3-isopropylmalate) to 3-carboxy-4-methyl-2- oxopentanoate. The product decarboxylates to 4-methyl-2 oxopentanoate (By similarity)
33900_UoS4165_00127	argR1_2		arginine repressor	1	1	04VJE,05XBY,0NIGX,COG1438	K	Regulates arginine biosynthesis genes (By similarity)
33900_UoS4165_00315	group_3203		restriction endonuclease R.XbaI	1	1	0538Z,08SUZ,0NZP9,11HIW	V	ApaLI-like restriction endonuclease
33906_UoS5033_01373	group_13734		Tn5253 hypothetical protein	1	1	05Q9D,0NKR7,11WH3	S	Abortive infection protein AbiGI
33908_UoS0173_00023	group_10140		transcription termination factor	1	1		S
33910_UoS4206_01981	group_13735		hypothetical protein	1	1	0JCS9,0VTW3,0YJ98,145G1	S
33915_UoS2287_00892	group_13737		hypothetical protein	1	1		S
33916_UoS3220_00020	group_9441		hypothetical protein	1	1		S
33916_UoS3220_01175	group_13739		hypothetical protein	1	1		S
33918_UoS4338_01610	group_13742		hypothetical protein	1	1		S
33919_UoS2225_00712	group_2490	hyaD_1	glycosyltransferase involved in cell wall biogenesis	1	1	04T8G,07QRS,0NE94,COG0463	M	Glycosyltransferase
33920_UoS5061_01861	group_2760		hypothetical protein	1	1		S
33921_UoS3154_00443	group_2795		type I restriction-modification system methyltransferase subunit	1	1	04TBD,05CVR,0ND5K,COG0286	V	type I restriction-modification system
33921_UoS3154_00781	group_2878		transcriptional activator	1	1	054NA,08IMN,0P6A4,11S66	K	Transcriptional regulator PlcR
33923_UoS5121_00187	group_6965		binding-protein-dependent transport systems inner membrane component	1	1	04T4E,05CIU,0NDPH,COG1178	P	ABC transporter (Permease)
33923_UoS5121_01387	group_8462		hypothetical protein	1	1		S
33923_UoS5121_01896	group_4858	femB	serine/alanine-adding enzyme MurM	1	1	08TV1,0NISK,COG2348	V	Catalyzes the incorporation of amino acid(s) into the interchain peptide bridge of peptidoglycan, using aminoacyl-tRNA as amino acid donor (By similarity)
33924_UoS3259_01350	group_13743		hypothetical protein	1	1		S
33924_UoS3259_01853	group_8463		hypothetical protein	1	1		S
33926_UoS3182_00857	group_8707	metP	ABC transporter permease	1	1	04U2Q,08UMI,0NI7N,COG2011	P	ABC transporter (Permease
33930_UoS4380_01524	group_13744		glyoxalase	1	1	051W7,05WD2,0NP6T,COG0346	E	glyoxalase
33930_UoS4380_01529	dpnD_2		dpnD protein	1	1		S
33935_UoS5243_00505	group_3137		phage protein	1	1	04VZP,05KXT,0NMEA,COG3646	S	phage protein
33935_UoS5243_00834	group_66		degenerate transposase	1	1	COG3464	L	transposase
33935_UoS5243_01066	group_13746		hypothetical protein	1	1		S
33935_UoS5243_01573	group_1147	ltrA_1	Group II intron maturase	1	1	083SX,COG3344	L	group II intron
33942_UoS3159_01154	group_3121	rafE	sugar ABC transporter binding protein	1	1	04V8F,07YY3,0NEZ3,COG1653	G	ABC transporter
33951_UoS3226_00503	group_4338		phage protein	1	1		S
33951_UoS3226_00635	group_4337		phage protein	1	1		S
33951_UoS3226_01441	group_5845		hypothetical protein	1	1		S
33951_UoS3226_01721	group_5844		hypothetical protein	1	1		S
33954_UoS4370_00974	group_13747		hypothetical protein	1	1		S
33956_UoS5269_00648	group_4139		sensor histidine kinase	1	1	04RT0,05C2F,0ND8T,COG2972	T	Histidine kinase
33958_UoS4096_00039	group_13748		3-ketoacyl-ACP reductase	1	1		S
33958_UoS4096_00863	group_11029		transposase, ISSpnII	1	1	05303,08ZF5,0NSG5,COG3335	L	Transposase
33958_UoS4096_01748	group_11030		transposase, ISSpnII	1	1	05303,08ZF5,0NSG5,COG3335	L	Transposase
33960_UoS4371_01677	group_1343		putative Fe-S oxidoreductase	1	1	COG1242	S	radical SAM protein
33963_UoS0049_01257	group_10102		hypothetical protein	1	1	052AG,08MK1,0NEEW,0ZB44	L	Inherit from firmNOG: UvrD/REP helicase N-terminal domain
33967_UoS3042_01959	group_1224	yhbU_2	U32 family peptidase	1	1	04S2X,05CFP,0NDJC,COG0826	O	peptidase, U32
33968_UoS0274_01075	group_13750		hypothetical protein	1	1		S
33969_UoS5157_01177	group_9862		hypothetical protein	1	1		S
33969_UoS5157_01552	group_948		transposase	1	1	081CH,0P4JC,COG3436	L	Pfam:Transposase_25
33969_UoS5157_01751	group_8423	strL	dTDP-4-keto-L-rhamnose reductase RmlD	1	1	04R51,05DBZ,0NE2K,COG1091	M	DTDP-4-dehydrorhamnose reductase
33970_UoS0064_01773	group_13751		extracellular solute-binding protein	1	1		S
33974_UoS4071_01629	group_13752		hypothetical protein	1	1		S
33977_UoS3059_00076	group_13753		hypothetical protein	1	1		S
33977_UoS3059_00077	group_13754		prophage Sa05, CopG family transcriptional regulator	1	1		S
33977_UoS3059_00078	group_13755		BRO family, N-terminal domain protein	1	1	05YYJ,0F5QT@cloNOG,0P23M,COG3617	K	BRO family, N-terminal domain
33977_UoS3059_00079	group_13756		hypothetical protein	1	1		S
33977_UoS3059_00080	group_13757		hypothetical protein	1	1		S
33977_UoS3059_00081	group_13758		hypothetical protein	1	1		S
33977_UoS3059_00082	group_13759		hypothetical protein	1	1		S
33977_UoS3059_00085	group_13760	dnaC_1	primase/helicase	1	1	08TBA,0ES2T@cloNOG,0NHF2,COG0305	L	DnaB-like helicase C-terminal domain protein
33977_UoS3059_00086	group_13761		hypothetical protein	1	1		S
33977_UoS3059_00087	group_13762	xerC_1	integrase family protein	1	1	08IV2,COG0582	L	Pfam:Phage_integr_N
33977_UoS3059_00088	group_13763	soj	sporulation initiation inhibitor protein	1	1	08V4A,0ESRB@cloNOG,0NIMG,COG1192	D	ATPase MipZ
33977_UoS3059_00089	group_13764		hypothetical protein	1	1		S
33977_UoS3059_00090	group_13765		DNA binding domain, excisionase family	1	1		S
33977_UoS3059_00091	group_13766		hypothetical protein	1	1	0713H,0NY53,0YY4N	S
33977_UoS3059_00092	group_13767		hypothetical protein	1	1		S
33977_UoS3059_01263	group_13768		MTH538 TIR-like domain (DUF1863)	1	1		S
33977_UoS3059_01264	group_13769		hypothetical protein	1	1	06YC6,0EUUZ@cloNOG,0NFC6,0XUTB	S
33977_UoS3059_01266	group_13770		ABC-type uncharacterized transport system, permease component	1	1	051KD,06B1A,0P4RP,0XUHM	V	ABC-2 type transporter
33977_UoS3059_01267	group_13771		ABC-type uncharacterized transport system, permease component	1	1	050NS,06550,0NPWX,125DM	V	ABC-2 type transporter
33977_UoS3059_01269	group_13772		CAAX amino terminal protease self- immunity	1	1		S
33977_UoS3059_01270	group_13773		hypothetical protein	1	1		S
33977_UoS3059_01271	group_13774		hypothetical protein	1	1		S
33977_UoS3059_01272	group_13775		Gluconate 2-dehydrogenase flavoprotein precursor	1	1	05D7H,COG2303	E	oxidoreductase
33977_UoS3059_01273	btrR		putative aminotransferase	1	1	04TFQ,05CF4,0NDEZ,COG0399	E	DegT DnrJ EryC1 StrS
33977_UoS3059_01274	aroB_1		3-dehydroquinate synthase	1	1	08VU6,0EZFM@cloNOG,0NTAB,COG0337	E	3-dehydroquinate synthase
33977_UoS3059_01275	group_13778	mshA	glycosyl transferase family protein	1	1	0546A,080KY,0P36E,COG0438	M	Glycosyl transferases group 1
33977_UoS3059_01276	group_13779		hypothetical protein	1	1		S
33977_UoS3059_01277	group_13780		serine/threonine protein kinase	1	1		S
33977_UoS3059_01278	hemL2		glutamate-1-semialdehyde 2,1-aminomutase	1	1	01UZE@aproNOG,05CDM,16QFZ,COG0001	H	Glutamate-1-semialdehyde 2,1-aminomutase
33977_UoS3059_01279	group_13782		hypothetical protein	1	1	070RF,0YXM5	S	Methyltransferase domain
33977_UoS3059_01280	group_13783		hypothetical protein	1	1		S
33977_UoS3059_01281	group_13784		N-acetylglucosaminylphosphatidylinositol deacetylase superfamily	1	1	052A9,05SF1,0NYMU,11UCJ	S	GlcNAc-PI de-N-acetylase
33977_UoS3059_01282	group_13785		transposase	1	1	06F9V,0NEG1,COG3547	L	Transposase
33979_UoS4270_00390	group_13786		hypothetical protein	1	1		S
33979_UoS4270_01877	group_6019	mglC	sugar ABC transporter permease	1	1	04RP4,05UIB,0NDI6,COG4603	S	ABC transporter (Permease
33980_UoS0214_01739	group_12206		gp9	1	1		S
33982_UoS0215_01496	group_12205		gp9	1	1		S
33983_UoS2021_01707	group_10520		Restriction endonuclease BpuJI - N terminal	1	1	08P96,0ZIJ2	S	Restriction endonuclease BpuJI - N terminal
33986_UoS2168_01581	group_7809		beta-lactamase	1	1	04WN8,08W1B,0NIGC,COG2367	V	Beta-lactamase
33997_UoS2258_01010	group_1103		hypothetical protein	1	1	050AK,05H1I,0NN3J,11SH4	S
34003_UoS4208_01331	group_615		pblB	1	1	063BV,0NPC5,12AT0	S
34013_UoS5043_01511	group_3735		hypothetical protein	1	1		S
34013_UoS5043_02106	group_10797		Cell division FtsK/SpoIIIE	1	1	COG1674	D	cell division protein FtsK
34016_UoS0152_00716	lcnD_2		BlpC ABC transporter	1	1	050H7,07VK6,0NDI2,0XX01	U	ABC transporter
34016_UoS0152_00721	group_2199	blpN_1	bacteriocin-like peptide N BlpN	1	1		S
34016_UoS0152_00815	group_3080		esterase	1	1	COG4947	S	esterase
34016_UoS0152_01674	group_7803		beta-lactamase	1	1	04WN8,08W1B,0NIGC,COG2367	V	Beta-lactamase
34016_UoS0152_02032	group_140		mobile genetic element	1	1	05148,0907Q,0NWDA,11PNX	L	IS1381, transposase OrfA
34016_UoS0152_02104	group_2734		putative SNF-family helicase	1	1	04RI1,05C0D,0NEBD,COG0553	L	SNF2 family
34017_UoS5156_01085	group_1757		phage holin, LL-H family	1	1		S
34017_UoS5156_01258	group_9282		conserved structural protein, putative	1	1	07B9A,0P0DK,0ZCZT	S
34017_UoS5156_01259	group_7225		Lj965 prophage protein	1	1	06DJH,0NSMH,0Y5JY	S	phage protein
34017_UoS5156_01260	group_7218		hypothetical protein	1	1		S
34017_UoS5156_01261	group_7669		phage scaffold protein	1	1	052B1,064HB,0NP2U,127XX	S
34017_UoS5156_01607	group_7670		phage scaffold protein	1	1	052B1,064HB,0NP2U,127XX	S
34024_UoS4246_01382	group_7169	radC_2	DNA repair protein RadC	1	1	04U33,05W5Q,0NDP8,COG2003	L	DNA repair protein (RadC
34027_UoS0196_00316	group_10103		hypothetical protein	1	1	052AG,08MK1,0NEEW,0ZB44	L	Inherit from firmNOG: UvrD/REP helicase N-terminal domain
34038_UoS0291_00170	group_4335		phage protein	1	1		S
34038_UoS0291_01068	group_9283		conserved structural protein, putative	1	1	07B9A,0P0DK,0ZCZT	S
34038_UoS0291_01079	group_5837		hypothetical protein	1	1		S
34038_UoS0291_01080	group_6743		phage protein	1	1		S
34038_UoS0291_01161	group_4336		phage protein	1	1		S
34038_UoS0291_01169	group_9273		Phage gp6-like head-tail connector protein	1	1		S
34038_UoS0291_01170	group_7207		hypothetical protein	1	1	06CTD,0NRKP,0Y4DY	S
34040_UoS3324_00928	group_7064	PTS-EII_1	PTS system IIA component	1	1	04WG3,05QEG,0NKIA,COG2893	G	component
34041_UoS0267_01070	group_5497	argH	argininosuccinate lyase	1	1	COG0165	E	argininosuccinate lyase
34041_UoS0267_01205	group_8014		prophage protein	1	1	069J1,0NR94,0XYGI	S
34041_UoS0267_01436	group_10705		hypothetical protein	1	1		S
34041_UoS0267_02079	group_1837		TMP repeat family	1	1	07RAA,0NE7Y,0XPHJ	M	phage-related protein-like protein
34047_UoS2359_01466	group_3028		caax amino protease family protein	1	1	04WSH,05KUR,0NMYZ,COG1266	S	CAAX amino terminal protease family
34047_UoS2359_01862	group_2002		choline binding protein E CbpE	1	1	04YJY,08AUE,0P11U,COG2333	S	choline binding protein E
34055_UoS4342_00054	group_3848		putative bacteriocin	1	1		S
34058_UoS5083_01194	group_13788		hypothetical protein	1	1	0JCS9,0VTW3,0YJ98,145G1	S
34058_UoS5083_01312	group_36		chlorohydrolase	1	1		S
34061_UoS3099_01625	group_8158		hypothetical protein	1	1		S
34063_UoS4054_00250	group_11972		AAA ATPase	1	1	04V6V,05EUD,0NDR5,0XRI9	K	Transcriptional regulator
34063_UoS4054_00932	group_13790		phage protein	1	1		S
34063_UoS4054_00934	group_13791		hypothetical protein	1	1		S
34063_UoS4054_02097	group_13792		hypothetical protein	1	1		S
34063_UoS4054_02100	group_3992	gspA_2	family 8 glycosyl transferase	1	1	04TVU,05X1N,0NH7U,COG1442	M	Glycosyl transferase family 8
34066_UoS4082_01820	ntpB_2		V-type H+-ATPase, subunit B	1	1	054U6,08JIP,0P6M4,COG1156	C	Produces ATP from ADP in the presence of a proton gradient across the membrane. The V-type beta chain is a regulatory subunit (By similarity)
34066_UoS4082_01913	group_13793		hypothetical protein	1	1		S
34068_UoS0262_00146	group_4961		prophage protein	1	1		S
34068_UoS0262_00511	group_13794		phage-related DNA primase	1	1	COG3378	S
34068_UoS0262_00512	group_13795		FIG01114328: hypothetical protein	1	1		S
34068_UoS0262_00635	group_13796		transcriptional regulator, XRE family	1	1		S
34068_UoS0262_00636	group_13797		transcriptional regulator	1	1	04Y3E,07KA0,0NSIG,0ZQAS	S	HTH_XRE
34068_UoS0262_00638	group_6986	Int-Tn_2	prophage Sa05, site-specific recombinase phage integrase	1	1	04XT1,05VTR,0NF78,COG0582	L	Phage integrase
34068_UoS0262_00785	mdtK		mate efflux family protein	1	1	04SJQ,07QMU,0NEE6,COG0534	V	Mate efflux family protein
34068_UoS0262_00967	group_13798		hypothetical protein	1	1		S
34069_UoS3165_01964	group_13799		hypothetical protein	1	1		S
34070_UoS3143_01727	group_9631		transcription regulator, MarR family	1	1	04WAU,05KGH,0NMEM,11N9R	K	Transcriptional regulator
34070_UoS3143_01908	group_2092		surface anchored protein	1	1	06MBT,0YCEV	S
34071_UoS0095_00815	yhdJ_3		adenine-specific methyltransferase	1	1	1CBQG@thaNOG,COG0863,arCOG00115@arNOG	L	DNA methylase N-4 N-6 domain-containing protein
34071_UoS0095_00968	group_8920		Glycero-transferase	1	1	050FB,07SJB,0NEH1,COG1887	M	CDP-Glycerol:Poly(glycerophosphate) glycerophosphotransferase
34071_UoS0095_01244	group_7747		hypothetical protein	1	1		S
34071_UoS0095_01632	group_7746		hypothetical protein	1	1		S
34072_UoS5136_00425	group_3229		hypothetical protein	1	1		S
34072_UoS5136_00433	group_9763		phage protein	1	1		S
34072_UoS5136_01783	group_3197		restriction endonuclease R.XbaI	1	1	0538Z,08SUZ,0NZP9,11HIW	V	ApaLI-like restriction endonuclease
34072_UoS5136_01958	group_13800		hypothetical protein	1	1		S
34073_UoS4011_00665	group_4239		putative peptidase	1	1	05H4G,0NP5H,11QC0	S	M50 family
34074_UoS5015_01802	glpK_2		glycerol kinase	1	1	054GI,08HMR,0P5Y9,COG0554	C	Key enzyme in the regulation of glycerol uptake and metabolism (By similarity)
34075_UoS3026_01853	group_561		transposase	1	1	COG3547	L	Transposase
34080_UoS2311_01549	group_13805		hypothetical protein	1	1	03480,09WAB,0S7GT,0SQX1,0V5V6,0XQWZ,132BG,KOG0584	T	Oxidative-stress-responsive kinase 1 C terminal
34087_UoS3068_00210	group_6160	Int-Tn_2	Mobile element protein	1	1	COG4974	L	Site-specific tyrosine recombinase, which acts by catalyzing the cutting and rejoining of the recombining DNA molecules. The XerC-XerD complex is essential to convert dimers of the bacterial chromosome into monomers to permit their segregation at cell division. It also contributes to the segregational stability of plasmids (By similarity)
34087_UoS3068_02004	group_3881	artJ	ABC transporter substrate-binding lipoprotein	1	1	04UFZ,05I09,0NJ8M,COG0834	E	ABC transporter
34094_UoS0254_01411	group_13806		hypothetical protein	1	1		S
34095_UoS2308_00040	group_7219		hypothetical protein	1	1	06CTD,0NRKP,0Y4DY	S
34096_UoS2279_00101	group_13807		hypothetical protein	1	1		S
34097_UoS3138_00774	group_13817	nsuI	nisin immunity protein	1	1		S
34097_UoS3138_00775	group_13818	nisC	putative cyclase	1	1	08UV5,0NJ0I,11IVF	S	biosynthesis protein
34097_UoS3138_00776	group_13819	msbA_3	NsuT	1	1	05EGG,0EQD7@cloNOG,0NEKY,0XPIZ	S	ABC transporter
34097_UoS3138_00777	group_13820		putative lantibiotic dehydratase protein	1	1	04SGE,05EI6,0NFXW,0XTJH	S	Lantibiotic biosynthesis protein
34097_UoS3138_00778	group_13821	nsuA	nisin U lantibiotic	1	1		S
34097_UoS3138_00779	group_13822		hypothetical protein	1	1		S
34097_UoS3138_00780	group_13823		Uncharacterized phage-associated protein	1	1	050RJ,06UVI,0NWPD,0YNYF	S
34097_UoS3138_00781	group_13824	nsuG	immunity membrane protein	1	1		S
34097_UoS3138_00782	group_13825		lantibiotic transport protein	1	1	09085,0ETK7@cloNOG,0NJNZ,11NSJ	S	Lantibiotic protection ABC transporter permease subunit, MutE EpiE family
34097_UoS3138_00783	group_13826	ecsA_1	lantibiotic transport ATP-binding protein	1	1	COG1131	V	(ABC) transporter
34097_UoS3138_00784	group_13827	kdpD	NsuK	1	1	COG0642	T	Histidine kinase
34097_UoS3138_00785	group_13828	nsuR	two-component system response regulator lantibiotic associated	1	1	06M9Z,0NF7J,COG0745	T	response regulator
34097_UoS3138_00786	group_13829	nsuP	lantibiotic leader peptide processing serine protease	1	1	0506Y,05E10,0NINM,COG1404	O	serine protease
34097_UoS3138_00900	group_5750	gmuD_3	glycosyl hydrolase family protein	1	1	04REV,05CS2,0ND8I,COG2723	G	beta-glucosidase
34097_UoS3138_01648	group_13830		putative bacteriocin	1	1		S
34099_UoS0322_01661	group_6540		30S ribosomal protein S15	1	1	04XDF,05P83,0NPX5,11ZUK	S
34100_UoS0011_00700	group_8809		MgtC/SapB family protein	1	1	04WEF,05KT7,0NI2D,COG1285	S	MgtC SapB family protein
34100_UoS0011_00824	group_9867		abortive infection system Abi protein	1	1	04W73,05F2S,0NDGJ,0XQHH	S	Nucleotidyl transferase of unknown function (DUF1814)
34100_UoS0011_01784	group_7362	acoB_2	putative acetoin dehydrogenase	1	1	04R4Y,05CPP,0NDT0,COG0022	C	TPP-dependent acetoin dehydrogenase complex, E1 component, beta subunit
34100_UoS0011_01905	group_7384		DDE transposase	1	1	04VH8,08K9K,0NEZ1,0XRR3	S	Conserved protein
34101_UoS3029_00310	group_9868		abortive infection system Abi protein	1	1	04W73,05F2S,0NDGJ,0XQHH	S	Nucleotidyl transferase of unknown function (DUF1814)
34101_UoS3029_01372	group_8810		MgtC/SapB family protein	1	1	04WEF,05KT7,0NI2D,COG1285	S	MgtC SapB family protein
34101_UoS3029_01728	group_7364	acoB_2	putative acetoin dehydrogenase	1	1	04R4Y,05CPP,0NDT0,COG0022	C	TPP-dependent acetoin dehydrogenase complex, E1 component, beta subunit
34101_UoS3029_01981	group_7387		DDE transposase	1	1	04VH8,08K9K,0NEZ1,0XRR3	S	Conserved protein
34102_UoS2289_00176	group_2067		phage putative head morphogenesis protein, SPP1 gp7 family	1	1	04W87,05Q8R,0NMS9,COG5585	T	mu protein f like protein
34102_UoS2289_01293	group_653	lytA_5	lytic amidase (N-acetylmuramoyl-L-alanine amidase)	1	1	05WWX,123CS	M	n-acetylmuramoyl-l-alanine amidase
34104_UoS3140_00047	group_9865		abortive infection system Abi protein	1	1	04W73,05F2S,0NDGJ,0XQHH	S	Nucleotidyl transferase of unknown function (DUF1814)
34104_UoS3140_01095	group_8808		MgtC/SapB family protein	1	1	04WEF,05KT7,0NI2D,COG1285	S	MgtC SapB family protein
34106_UoS2305_00935	group_13834	phtE	pneumococcal histidine triad protein E (Bvh-3)	1	1	04UXQ,05GD4,0NKG7,11RAF	S	Histidine triad protein
34106_UoS2305_00949	group_6396		Phage protein	1	1		S
34108_UoS0223_00005	group_8151		transmembrane protein	1	1	05P7Y,11VB3	S	Acyltransferase family
34108_UoS0223_00679	group_1188		poly-gamma-glutamate biosynthesis protein	1	1	04T7C,08G5V,0NFI0,COG2843	M	Bacterial capsule synthesis protein
34109_UoS2300_00423	group_4339		phage protein	1	1		S
34109_UoS2300_00459	group_7214		hypothetical protein	1	1		S
34109_UoS2300_00496	group_4278		hypothetical protein	1	1		S
34109_UoS2300_00569	group_2990	ugd	UDP-glucose 6-dehydrogenase	1	1	05C6Y,0NE2Y,COG1004	M	nucleotide sugar dehydrogenase
34109_UoS2300_00692	group_4798		major tail protein	1	1	06H2Y,0NS5M,0Y1K3	S	Phage tail protein
34109_UoS2300_01305	group_8588		DNA, complete genome	1	1		S
34109_UoS2300_01844	group_4340		phage protein	1	1		S
34109_UoS2300_02031	group_13835		hypothetical protein	1	1	0JCS9,0VTW3,0YJ98,145G1	S
34110_UoS2029_00328	group_1568	mutR_2	transcriptional regulator	1	1	04X8B,05WT3,0NPER,COG1396	K	Transcriptional regulator
34110_UoS2029_00353	group_13836		hypothetical protein	1	1		S
34111_UoS0317_00536	group_5283		phage protein	1	1		S
34111_UoS0317_01188	group_5282		phage protein	1	1		S
34112_UoS0279_02002	group_3922		phage protein	1	1		S
34113_UoS5135_01203	group_8896		hypothetical protein	1	1		S
34113_UoS5135_01264	group_8895		hypothetical protein	1	1		S
34113_UoS5135_01266	group_8018		prophage protein	1	1	069J1,0NR94,0XYGI	S
34113_UoS5135_01268	group_8017		prophage protein	1	1	069J1,0NR94,0XYGI	S
34114_UoS0068_00935	group_13837		hypothetical protein	1	1	0JCS9,0VTW3,0YJ98,145G1	S
34116_UoS0160_01060	group_4152		prophage Lp2 protein 33	1	1	04XN8,068GP,0NRYQ,0XW6Y	S
34117_UoS0175_01436	group_13838		hypothetical protein	1	1		S
34120_UoS4294_01272	group_6235		lipase	1	1	04UNK,05EU1,0NIZE,0XSVF	S	Protein of unknown function (DUF2974)
34122_UoS4322_01751	group_5386		hypothetical protein	1	1		S
34125_UoS4350_00977	group_11292		DNA-binding protein	1	1		S
34127_UoS4361_00189	group_1571	mutR_2	transcriptional regulator	1	1	04X8B,05WT3,0NPER,COG1396	K	Transcriptional regulator
34131_UoS5007_00724	group_13840		hypothetical protein	1	1	0JCS9,0VTW3,0YJ98,145G1	S
34131_UoS5007_01589	group_13841		hypothetical protein	1	1	0KDDJ,0Z6HJ,14TJZ	S	Inherit from NOG: AvrBs3 and PthA family of transcription activator-like effector proteins
34132_UoS5020_00148	group_8153		transmembrane protein	1	1	05P7Y,11VB3	S	Acyltransferase family
34132_UoS5020_00243	group_3780	hyaD_2	glycosyl transferase	1	1	04W3R,05K64,0NKSF,COG0463	M	Glycosyl Transferase
34133_UoS5023_00471	group_3517	comA_2	competence factor transporting ATP-binding protein/permease ComA	1	1	054UH,08JJA,0P6MC,COG2274	V	ATP-binding protein
34136_UoS5133_00769	group_3973		ABC transporter permease	1	1	COG4120	S	ABC transporter (permease)
34140_UoS5159_00918	group_4539		Tn5253 hypothetical protein	1	1		S
34140_UoS5159_01612	group_217		transposase-like protein, IS1381 ISSpn7	1	1	05148,0907Q,0NWDA,11PNX	L	IS1381, transposase OrfA
34150_UoS4076_00670	group_13842	rpmGA	LSU ribosomal protein L33p @ LSU ribosomal protein L33p, zinc-independent	1	1	COG0267	J	50S ribosomal protein L33
34153_UoS4164_01631	group_108		transposase	1	1	04TWG,08SSE,0NGM5,COG3464	L	Transposase
34154_UoS4166_00937	group_13843	pezT	signal recognition particle GTPase	1	1	08WZA,0NJX8,11J1Q	S	Zeta toxin
34155_UoS4191_00542	artM_2		ABC transporter ATP-binding protein	1	1	04RGW,05CDA,0ND9H,COG1126	E	ABC transporter, ATP-binding protein
34160_UoS5057_00945	group_5601	galE_2	UDP-glucose 4-epimerase	1	1	04RG5,05CMR,0NDG6,COG1087	M	udp-glucose 4-epimerase
34160_UoS5057_01683	group_13844		hypothetical protein	1	1		S
34162_UoS5248_00179	group_8958		hypothetical protein	1	1	052DT,07C0Z,0NYRI,0Z904	S
34162_UoS5248_01384	group_3495		hypothetical protein	1	1	04ZTV,06E00,0NS9V,1264E	S
34164_UoS5276_01223	group_461		IS861, transposase (orf1), IS3 family, truncated	1	1	COG2963	L	transposase
34165_UoS5232_00257	group_10795		Cell division FtsK/SpoIIIE	1	1	COG1674	D	cell division protein FtsK
34165_UoS5232_00777	group_10887		ISL3 family transposase	1	1	04VZA,08SSE,0NGM5,COG3464	L	Transposase
34165_UoS5232_01818	group_13845		hypothetical protein	1	1		S
34171_UoS0176_00106	group_9286		conserved structural protein, putative	1	1	07B9A,0P0DK,0ZCZT	S
34171_UoS0176_00107	group_4806		major tail protein	1	1	06H2Y,0NS5M,0Y1K3	S	Phage tail protein
34171_UoS0176_00109	group_5540		hypothetical protein	1	1		S
34171_UoS0176_00987	group_4274		hypothetical protein	1	1		S
34171_UoS0176_00988	group_9268		Phage gp6-like head-tail connector protein	1	1		S
34171_UoS0176_01696	group_333		IS3-Spn1 transposase	1	1	COG2801	L	Retrotransposon protein
34172_UoS0218_00951	group_6351		ABC transporter substrate-binding protein	1	1	04S9V,05DAZ,0NECU,COG2984	S	ABC transporter
34172_UoS0218_01384	group_2660	phoU_2	PhoU family	1	1	COG0704	P	Plays a role in the regulation of phosphate uptake
34172_UoS0218_01540	spiR1_1		regulatory protein, single domain response regulator	1	1	COG3279	T	Regulator
34172_UoS0218_01716	group_1782		choline-binding protein F, point mutation	1	1	COG5263	S	choline binding protein
34172_UoS0218_01761	group_9064	ulaA_3	PTS system, IIC component	1	1	04SXE,05CZC,0NDBS,COG3037	G	PTS system ascorbate-specific transporter subunit IIC
34172_UoS0218_01889	group_498		transposase	1	1	COG2963	L	transposase
34172_UoS0218_01890	group_499		IS3-Spn1 transposase	1	1	COG2963	L	transposase
34173_UoS0273_01105	group_908		sodium-dependent transporter	1	1	04RC4,05C8J,0NEIH,COG0733	P	transporter
34177_UoS3050_01801	group_5250		phage protein	1	1		S
34196_UoS5053_00344	purM_1		phosphoribosylaminoimidazole synthetase	1	1	04RY8,05CXB,0NE6E,COG0150	F	phosphoribosylaminoimidazole synthetase
34196_UoS5053_00345	group_13847	purM_2	phosphoribosylaminoimidazole synthetase	1	1	04RY8,05CXB,0NE6E,COG0150	F	phosphoribosylaminoimidazole synthetase
34196_UoS5053_01528	group_4827		hypothetical protein	1	1	03480,09WAB,0S7GT,0SQX1,0V5V6,0XQWZ,132BG,KOG0584	T	Oxidative-stress-responsive kinase 1 C terminal
34196_UoS5053_02110	group_4826		hypothetical protein	1	1		S
34198_UoS5080_00145	group_13848	dnaD_1	phage protein	1	1	COG3935	L	DNA replication protein DnaD
34198_UoS5080_00146	group_13849		Cro-like protein, phage associated	1	1		S
34204_UoS2351_00079	group_2069		phage putative head morphogenesis protein, SPP1 gp7 family	1	1	04W87,05Q8R,0NMS9,COG5585	T	mu protein f like protein
34204_UoS2351_00686	group_4144		prophage Lp2 protein 33	1	1	04XN8,068GP,0NRYQ,0XW6Y	S

## Sheet: Boston
Example gene ID	Gene	Non-unique Gene name	Annotation	No. isolates	No. sequences	eggnog hits	COG functional category	eggnog product
29321_R34_3069_00594	group_13522	mreD	cell shape determining protein MreD	46	46	04WVK,05YHC,0NNW1,COG2891	M	Rod shape-determining protein MreD
26113_42397_01318	group_12918		integral membrane protein	17	17	04VEM,05N0T,0NKSX,11UQS	S	Integral membrane protein
26167_R34_3089_01951	group_7777		hypothetical protein	10	10		S
26113_42397_01319	group_3826		MccC family protein	9	9	04S77,05EBE,0NG4U,COG1619	V	MccC family
26126_291880_01613	group_12923		radical SAM superfamily protein (pseudogene)	8	8		S
29247_BR1019_01906	group_13514	xpt	xanthine phosphoribosyltransferase	8	8	04TPY,08UPS,0NIA0,COG0503	F	Converts the preformed base xanthine, a product of nucleic acid breakdown, to xanthosine 5'-monophosphate (XMP), so it can be reused for RNA or DNA synthesis (By similarity)
29266_R34_3137_01512	dcuS_1		sensor histidine kinase	7	7	05CEQ,COG3290	T	signal transduction histidine kinase regulating citrate malate metabolism
29325_R34_3119_00140	group_9034		hypothetical protein	7	7		S
29325_R34_3119_00136	group_13523		hypothetical protein	6	6		S
29325_R34_3119_00138	group_11808		holin	6	6	04WWA,05YJE,0NP86,COG5546	S	Holin, phage phi LC3 family
29325_R34_3119_00139	group_11809		phage membrane protein	6	6		S
29325_R34_3119_00141	group_13525		prophage Lp1 protein 52, endolysin	6	6	053UZ,083UX,0P3G5,100SH	S
29325_R34_3119_00142	group_11810		prophage protein	6	6	04W5P,05PBK,0NMP8,11UHU	S
29325_R34_3119_00143	group_13526		putative phage-related protein	6	6	04UI3,05E1R,0NEC0,COG5280,COG5412	M	Tape measure protein
29325_R34_3119_00144	group_13527		bacteriophage pi2 protein 40	6	6	052NQ,05GF1,0P2E9,11QC5	S
29325_R34_3119_00145	group_13528		Prophage pi2 protein 39	6	6	04XXR,08U3E,0NGUE,11ICY	S	Major tail protein
29325_R34_3119_00146	group_13529		prophage pi2 protein 38	6	6	05QMN,0EU8I@cloNOG,0NKYG,11U3I	S	Inherit from firmNOG: prophage pi2 protein 38
29325_R34_3119_00147	group_13530		prophage pi2 protein 37	6	6	04Y0E,05P1Q,0NKTB,11UE0	S	Prophage pi2 protein 37
29325_R34_3119_00148	group_13531		bacteriophage pi2 protein 36	6	6	06AUB,0NRBG,0XZH0	S	Phage head-tail adaptor
29325_R34_3119_00149	group_13532		bacteriophage pi2 protein 35	6	6	04WWG,065C6,0NQD8,12D1F	S
29325_R34_3119_00150	group_13533		hypothetical protein	6	6		S
29325_R34_3119_00151	group_13534		phage major capsid protein	6	6	08P7G,0F5IK@cloNOG,0P2U7,11F1Z	S	phage capsid family
29325_R34_3119_00152	group_13535		bacteriophage maturation protease	6	6	04U1J,05MAP,0NM2Z,COG3740	S	Prohead protease
29325_R34_3119_00153	group_13536		portal protein	6	6	04RFB,05C6D,0NDCI,0XNRQ	S	Portal protein
29325_R34_3119_00154	group_13537		bacteriophage terminase	6	6	COG4626	S	Terminase, large subunit
29325_R34_3119_00155	group_13538		bacteriophage terminase protein, small subunit	6	6	04XD4,0649U,0NNYG,124DW	S
29325_R34_3119_00156	group_13539		bacteriophage nuclease	6	6	04WP0,05VR3,0NNST,COG1403	V	HNHc
29325_R34_3119_00157	group_11811		hypothetical protein	6	6		S
29325_R34_3119_00158	group_13540		prophage LambdaSa2, site-specific recombinase phage integrase family protein	6	6	04UVH,08ZUI,0NJWK,COG0582	L	site-specific recombinase, phage integrase family
29325_R34_3119_00159	group_13541		bacteriophage transcriptional activator	6	6	0539K,07DS0,0P0JG,0ZG2G	S	Protein of unknown function (DUF722)
29325_R34_3119_00164	group_10323		DNA-binding protein	6	6	064XH,1021W	S
29325_R34_3119_00166	group_11015		phage protein	6	6		S
29325_R34_3119_00167	group_11025		phage protein	6	6	06N71,0YDMD	L	C-5 cytosine-specific DNA methylase
29325_R34_3119_00172	group_11016		hypothetical protein	6	6		S
29325_R34_3119_00174	group_11017		hypothetical protein	6	6		S
29325_R34_3119_00175	group_13546		XRE family transcriptional regulator	6	6	076EG,0P0I2,0ZDJ9	S	DNA-binding helix-turn-helix protein
29325_R34_3119_00177	group_13547		hypothetical protein	6	6		S
29325_R34_3119_00178	group_11812	Int-Tn_2	integrase	6	6	05VTR,0NF78,COG0582	L	Integrase
26174_R34_3086_00020	group_12937		hypothetical protein	5	5		S
26174_R34_3086_00025	group_3230		hypothetical protein	5	5		S
26194_PT8081_01869	group_4848		Protein of unknown function (DUF3169)	5	5		S
29171_NP7052_01948	group_13487		hypothetical protein	5	5		S
29327_R34_3131_00002	group_13548	lytA_1	Phage lysin, N-acetylmuramoyl-L-alanine amidase	5	5	COG3757	M	hydrolase, family 25
29327_R34_3131_00025	group_13549		hypothetical protein	5	5		S
29327_R34_3131_00026	group_11813		hypothetical protein	5	5		S
29327_R34_3131_00029	group_11814		hypothetical protein	5	5		S
29338_LE4084_00796	group_13554		hypothetical protein	5	5		S
26194_PT8081_00126	group_12942		filamentation induced by cAMP protein fic	4	4	05MZU,COG2184	D	cell filamentation protein
29181_PT8037_01987	group_263		transposase-like protein, IS1381 ISSpn7	4	4	05148,0907Q,0NWDA,11PNX	L	IS1381, transposase OrfA
29227_R34_3049_00882	group_13508		hypothetical protein	4	4		S
29327_R34_3131_00030	group_11011		hypothetical protein	4	4		S
29327_R34_3131_00032	group_11815		hypothetical protein	4	4		S
29327_R34_3131_00033	group_13550		phage protein	4	4	04Y6U,06H1X,0NRT0,0XXJE	S	Protein of unknown function (DUF1642)
29327_R34_3131_00034	ssb-4		prophage LambdaSa2, single-strand binding protein	4	4	08UUM,0NI2T,COG0629	L	single-stranded DNA-binding protein
29327_R34_3131_00035	group_11817		hypothetical protein	4	4		S
29327_R34_3131_00036	group_13551		phage protein	4	4	04XI7,0683M,0NR71,0XUQJ	S	YopX protein
29327_R34_3131_00043	group_13552		phage protein	4	4		S
29363_95344_00222	group_2965		hypothetical protein	4	4		S
29470_R34_3090_00940	group_10342		phage-related minor tail protein	4	4	04ZR6,05E1R,0NEC0,COG5280,COG5412	M	Inherit from firmNOG: Phage tail tape measure protein
26174_R34_3086_00701	group_12939		hypothetical protein	3	3		S
29191_R34_3230_00021	group_10230		portal protein	3	3	04RFB,05C6D,0NDCI,0XNRQ	S	Portal protein
29196_BR1086_01164	group_13494	erm	erythromycin ribosome methylase	3	3	071EZ,0I8IW@eryNOG,0NFIN,COG0030	J	rADc
29207_PT8019_02098	group_7331		integrase	3	3	COG0582	L	Integrase
29235_MD5104_00415	group_3174	asnB	hypothetical protein	3	3		S
29237_R34_3103_00620	group_13512		hypothetical protein	3	3	04ZTV,06E00,0NS9V,1264E	S
29250_CH2067_01137	group_11803		hypothetical protein	3	3		S
29306_MD5035_01395	group_13521		Phage protein	3	3		S
29327_R34_3131_00031	group_11013		hypothetical protein	3	3		S
29382_R34_3056_01298	group_11024		hypothetical protein	3	3	0IMJE,0ZUGC,13AVB	S	SANT
29430_R34_3226_00040	group_6612		gamma-glutamylcysteine synthetase putative	3	3	08X62,0NJ1I,COG3572	H	Inherit from COG: glutamate--cysteine ligase
29445_ND6116_01917	group_2963		hypothetical protein	3	3	0JCS9,0VTW3,0YJ98,145G1	S
29518_LE4127_00895	group_13618		phage protein	3	3	0683M,0XUQJ	S	YopX protein
26118_448643_00556	group_1107		hypothetical protein	2	2	050AK,05H1I,0NN3J,11SH4	S
26132_42861_01567	group_3433		hypothetical protein	2	2	04XEP,063R9,0NPE5,12BM1	S
26134_18044_01123	mgtA_1		cation transporting ATPase	2	2	04SFP,05C52,0NDFV,COG0474	P	magnesium-translocating p-type atpase
26142_89848_01363	group_5539		hypothetical protein	2	2		S
26214_NP7078_01888	group_11659		hypothetical protein	2	2	0JCS9,0VTW3,0YJ98,145G1	S
29166_R34_3146_00735	group_11797		putative RNA helicase	2	2		S
29185_LE4040_01487	group_11219		transposase (IS4 family)	2	2	05YCW,COG3293	L	Transposase
29210_GL3071_01764	group_13497		hypothetical protein	2	2		S
29213_ND6006_01828	group_2964		hypothetical protein	2	2		S
29226_R34_3037_00384	group_8869		phage protein	2	2	102IG	S
29246_PT8052_01910	group_11802		choline binding protein (pseudogene)	2	2	11MNA	S
29279_R34_3187_00206	group_10343		phage-related minor tail protein	2	2	04ZR6,05E1R,0NEC0,COG5280,COG5412	M	Inherit from firmNOG: Phage tail tape measure protein
29325_R34_3119_00165	group_13544		Phage protein	2	2		S
29325_R34_3119_00171	group_13545		phage protein	2	2		S
29365_BR1116_01910	group_10153		alpha-L-fucosidase	2	2	04TDB,05ENQ,0NFFA,COG3669	G	alpha-l-fucosidase
29402_422264_01741	group_5842		hypothetical protein	2	2		S
29404_CH2006_01133	group_13587		hypothetical protein	2	2		S
29404_CH2006_01146	group_13588	toxA	choline binding protein J	2	2	COG5263	S	choline binding protein
29404_CH2006_01154	cbp4		choline binding protein Cbp4	2	2	0ZW9U	S
29404_CH2006_01550	group_3870	murC	UDP-N-acetylmuramate-alanine ligase	2	2	04R59,05DFU,0ND4Y,COG0773	M	Cell wall formation (By similarity)
29413_LE4000_01215	cbpG_1		choline binding protein G	2	2	COG3591,COG5263	O	Peptidase s1 and s6 chymotrypsin hap
29431_NP7105_01054	group_5912		phage protein	2	2		S
29431_NP7105_01055	group_6720		hypothetical protein	2	2		S
29431_NP7105_01466	group_9428		hypothetical protein	2	2		S
29452_210162_00626	group_13604		hypothetical protein	2	2	04S0K,05CA4,0NDZP,COG0525	J	amino acids such as threonine, to avoid such errors, it has a posttransfer editing activity that hydrolyzes mischarged Thr-tRNA(Val) in a tRNA-dependent manner (By similarity)
29452_210162_01656	ilvD_2		dihydroxy-acid dehydratase	2	2	04S1Y,05C01,0ND7X,COG0129	E	Dihydroxy-acid dehydratase
29482_R34_3195_00742	group_10328		Membrane protein	2	2		S
29482_R34_3195_00746	group_11823		hypothetical protein	2	2		S
29499_PT8039_01264	group_13612		hypothetical protein	2	2		S
29500_MD5007_00472	group_13614	hyaD_4	glycosyl transferase	2	2	04Y8X,05K64,0NKSF,COG0463,COG1442	M	Glycosyl transferase, family 2 glycosyl transferase family 8
29500_MD5007_00475	group_13615	secY_1	preprotein translocase subunit SecY	2	2	051N8,06YAG,0NWZC,COG0201	U	Part of the accessory SecA2 SecY2 system specifically required for export of
29500_MD5007_02028	group_4390		transcriptional regulator	2	2	04VPY,05KN8,0NM17,COG3279	K	lytTr DNA-binding domain protein
29631_R34_3013_00135	group_13632	trxB1	putative thioredoxin-disulfide reductase	2	2	04SHT,05C3M,0NE5Z,COG0492	O	Thioredoxin reductase
26113_42397_01320	group_12919		hypothetical protein	1	1	082F2,09GPG@bctoNOG,0FZUX@cytNOG,0ZX3X	S	Inherit from bctoNOG: RNA methyltransferase TrmH, group 3
26113_42397_01337	group_12920		acetyltransferase	1	1	04YA6,05WBZ,0NP3G,COG3981	S	Acetyltransferase GNAT Family
26113_42397_01695	group_12922		hypothetical protein	1	1		S
26115_302649_00970	group_5735		transposase-like protein, IS1239	1	1	COG2826	L	transposase
26115_302649_00971	group_5734		transposase-like protein, IS1239	1	1	COG2826	L	transposase
26115_302649_01212	group_651	lytA_6	lytic amidase (N-acetylmuramoyl-L-alanine amidase)	1	1	04V1B,05FPE,0NJQF,11R58	M	Ami_2
26116_323485_01016	group_1777		hypothetical protein	1	1	052QP,06FN5,0NS5U,0XZ7F	S	Protein of unknown function (DUF3278)
26118_448643_01632	group_5917	gtfA_1	sucrose phosphorylase	1	1	04SCU,07RK0,0NEFR,COG0366	G	Sucrose phosphorylase
26120_446376_01055	group_1638		hypothetical protein	1	1	08R17,0NFBI,11EE9	S
26120_446376_01339	dltD_1		protein involved in D-alanine esterification of lipoteichoic acid and wall teichoic acid (D-alanine transfer protein)	1	1	04S3W,08M4D,0NECH,COG3966	M	transfer protein
26124_101058_00037	group_10735	gspA_3	Glycosyl transferase	1	1	05X1N,0I9CW@eryNOG,0NH7U,COG1442	M	Glycosyl transferase family 8
26131_420881_01169	group_12924		hypothetical protein	1	1	0KDDJ,0Z6HJ,14TJZ	S	Inherit from NOG: AvrBs3 and PthA family of transcription activator-like effector proteins
26132_42861_01758	group_482		IS3-Spn1 transposase	1	1	COG2963	L	transposase
26134_18044_01898	group_7168	radC_2	DNA repair protein RadC	1	1	04U33,05W5Q,0NDP8,COG2003	L	DNA repair protein (RadC
26137_65435_00252	group_6730		PTS system transporter subunit IIC	1	1	04SYH,05DM4,0NDMM,COG1299	G	pts system
26140_108480_00546	group_6729		PTS system transporter subunit IIC	1	1	04SYH,05DM4,0NDMM,COG1299	G	pts system
26142_89848_00354	group_12926		hypothetical protein	1	1		S
26142_89848_01711	group_4273		hypothetical protein	1	1		S
26142_89848_01712	group_9262		Phage gp6-like head-tail connector protein	1	1		S
26142_89848_01713	group_7205		hypothetical protein	1	1		S
26146_160986_00629	group_6237		lipase	1	1	04UNK,05EU1,0NIZE,0XSVF	S	Protein of unknown function (DUF2974)
26148_342672_00032	group_12929	lytA_2	choline binding protein F	1	1	COG5263	S	choline binding protein
26148_342672_00765	group_2937		alpha/beta fold family hydrolase	1	1	0519D,084UT,0NWXW,0XPIC	S	alpha beta fold family hydrolase
26148_342672_01090	group_12930		hypothetical protein	1	1		S
26148_342672_01268	group_1353	fbpC	ABC transporter ATP-binding protein	1	1	04RPS,05C53,0NDIN,COG3842	P	Part of the ABC transporter complex PotABCD involved in spermidine putrescine import. Responsible for energy coupling to the transport system (By similarity)
26148_342672_01333	group_2191	blpN	blpN protein	1	1		S
26149_110093_01563	group_6108		hypothetical protein	1	1	04WMW,0642I,0NP15,122DH	S
26149_110093_01581	group_12931		GlsB	1	1	04WHE,05W0Q,0NPI8,COG2261	S	Integral membrane protein
26150_436154_02154	group_5727		transposase-like protein, IS1239	1	1	COG2826	L	transposase
26158_R34_3171_00471	group_5916	gtfA_1	sucrose phosphorylase	1	1	04SCU,07RK0,0NEFR,COG0366	G	Sucrose phosphorylase
26164_R34_3027_00065	group_1611		transposase	1	1	COG3436	L	Transposase
26166_R34_3072_01221	group_3154		regulatory protein	1	1	04V7E,05HS4,0NJHS,11T9C	S	M protein trans-acting positive regulator
26166_R34_3072_01505	group_12935		hypothetical protein	1	1		S
26171_R34_3168_00882	group_12936		hypothetical protein	1	1		S
26174_R34_3086_01448	group_1828		TMP repeat family	1	1	04UI3,05E1R,0NEC0,COG5283	M	Tape measure protein
26176_R34_3053_01797	group_3691		hypothetical protein	1	1		S
26181_R34_3210_00343	dhaM_2		sugar phosphotransferase system (PTS), fructose family, IIA component	1	1	COG3412	G	Dihydroxyacetone kinase
26182_R34_3201_00117	group_6728		PTS system transporter subunit IIC	1	1	04SYH,05DM4,0NDMM,COG1299	G	pts system
26182_R34_3201_01800	group_2717		integral membrane protein	1	1	050EW,08RDH,0NPZR,COG1814	S	integral membrane protein
26182_R34_3201_01814	gtfA_1		sucrose phosphorylase	1	1	04SCU,07RK0,0NEFR,COG0366	G	Sucrose phosphorylase
26195_BR1076_01965	group_12943		hypothetical protein	1	1		S
26197_MD5030_00241	group_12944		DNA-binding phage protein	1	1		S
26201_GL3032_01548	group_1335		ABC transporter permease	1	1	04RXV,05BZ1,0NDFU,COG1132	V	ABC transporter
26204_ND6046_01502	group_1448		glucokinase	1	1	COG1940	G	ROK family
26206_NP7029_01566	group_12945		hypothetical protein	1	1		S
26211_ND6134_00127	group_8594	gspA_2	glycosyltransferase	1	1	04TVU,05X1N,0NH7U,COG1442	M	Glycosyl transferase family 8
26211_ND6134_01847	group_1285	lmrA_2	drug efflux ABC transporter ATP-binding/permease protein	1	1	04YP2,05BZ1,0NEME,COG1132	V	ABC transporter
26211_ND6134_01848	group_1286	ABC-NDB	ABC transporter ATP-binding protein	1	1	04YPA,08WB4,0NUHW,COG1136	V	ABC transporter, ATP-binding protein
26212_ND6119_01492	group_4308		metal-dependent CAAX amino terminal membrane protease family protein	1	1	COG1266	S	caax amino terminal protease family protein
26214_NP7078_01070	group_4045		ABC transporter ATP-binding protein	1	1	04RP0,05BZ1,0NDN3,COG1132	V	ABC transporter, ATP-binding protein
26220_BR1045_01529	group_12946		hypothetical protein	1	1		S
29164_R34_3048_01305	group_10985		hypothetical protein	1	1		S
29166_R34_3146_00091	group_13484		CHAP domain containing protein	1	1	COG3942	S	domain protein
29170_1334_01471	codA_2		cytidine/deoxycytidylate deaminase	1	1	04WHP,080RP,0NNZI,COG0295	F	cytidine deoxycytidylate deaminase
29175_CH2079_02071	group_13488		hypothetical protein	1	1		S
29175_CH2079_02072	group_13489		hypothetical protein	1	1		S
29177_242588_00735	group_8730	artP_2	ABC transporter-amino acid transport; amino acid-binding protein/permease protein	1	1	04SD3,05E5Q,0NDPN,COG0765,COG0834	E	ABC transporter
29181_PT8037_01358	group_4019		membrane protein	1	1		S
29185_LE4040_00210	group_13490		hypothetical protein	1	1		S
29185_LE4040_00212	group_13491	lytB_2	choline binding protein Cbp14	1	1	COG5263	S	choline binding protein
29185_LE4040_01870	group_356		transposase	1	1	05Y4I,123R5	S	transposase
29190_NP7010_00184	group_1401	cysW	iron ABC transporter permease	1	1	04T6R,05CIU,0NDPH,COG1178	P	ABC transporter (Permease
29190_NP7010_00683	group_5799	blpN	blpN protein	1	1		S
29190_NP7010_01346	udg		UDP-glucose 6-dehydrogenase	1	1	05C6Y,0NE2Y,COG1004	M	nucleotide sugar dehydrogenase
29190_NP7010_01521	group_1552		Tn5253 hypothetical protein	1	1		S
29190_NP7010_01814	group_1563		type I restriction-modification system R subunit	1	1	054XJ,08JYP,0P6SH,COG4096	V	Type I restriction-modification system, R subunit
29190_NP7010_02001	group_3851		putative bacteriocin	1	1		S
29196_BR1086_01185	group_8664		Zn-finger	1	1	06J25,COG5048	S	Inherit from COG: Zinc finger protein
29203_R34_3011_01091	group_7442		competence-specific global transcription modulator	1	1	04WHH,06CPU,0NRJH,12307	K	sigma factor
29203_R34_3011_01092	group_7443		competence-specific global transcription modulator	1	1	04WHH,06CPU,0NRJH,12307	K	sigma factor
29205_R34_3205_00879	group_2179	blpK	bacteriocin BlpK	1	1		S
29206_72782_01025	group_2768		hypothetical protein	1	1		S
29206_72782_01851	group_13496	licD2_2	licD2 protein	1	1		S
29212_MD5103_01478	group_13498		hypothetical protein	1	1		S
29217_PT8025_01125	group_7330		integrase	1	1	COG0582	L	Integrase
29219_LE4092_00155	group_3619		nicotinic acid mononucleotide adenyltransferase	1	1	04X7W,06YC6,0NFC6,0XUTB	S
29219_LE4092_00156	group_3618		nicotinic acid mononucleotide adenyltransferase	1	1	04X7W,06YC6,0NFC6,0XUTB	S
29219_LE4092_00569	group_2764		hypothetical protein	1	1		S
29223_NP7057_01492	group_10149	cssS	NisK	1	1	04SH2,05GB2,0NEIE,COG0642	T	Histidine kinase
29224_R34_3196_01855	group_13505		hypothetical protein	1	1		S
29225_40241_00173	group_13506		hypothetical protein	1	1		S
29225_40241_01763	group_13507		hypothetical protein	1	1		S
29226_R34_3037_01054	group_6394		Phage protein	1	1		S
29226_R34_3037_01089	group_3474	repA_1	replication initiator protein A	1	1	054IR,08I15,0P62Y,0Y2JJ	L	Replication initiator protein
29230_R34_3124_00419	group_13509		hypothetical protein	1	1		S
29234_LE4059_00846	group_6551	argR1	arginine repressor	1	1	04VJE,05XBY,0NIGX,COG1438	K	Regulates arginine biosynthesis genes (By similarity)
29237_R34_3103_00821	group_7085		superfamily II ATP-dependent DNA/RNA helicase	1	1	04RQF,05PTN,0NDHF,COG4098	L	competence protein
29237_R34_3103_01213	group_4249		spermidine/putrescine import ATP-binding protein PotA	1	1	04RPS,05C53,0NDIN,COG3842	P	Part of the ABC transporter complex PotABCD involved in spermidine putrescine import. Responsible for energy coupling to the transport system (By similarity)
29237_R34_3103_01446	group_6861	tcyJ	amino acid ABC transporter amino acid-binding protein	1	1	04UIJ,08PRV,0NGY0,COG0834	E	ABC transporter substrate-binding protein
29237_R34_3103_01682	group_13513		hypothetical protein	1	1		S
29250_CH2067_01668	group_292		transposase-like protein, ISSpn1 ISSpn3	1	1	04RV2,05DQ6,0NE96,COG2801	L	Transposase
29252_GL3060_01088	group_6793		phosphorylase Pnp/Udp family protein	1	1	04X5M,06KZR,0NIDY,11F11	S	phosphorylase
29252_GL3060_01702	group_11804		hypothetical protein	1	1		S
29252_GL3060_01872	group_11805		hypothetical protein	1	1		S
29252_GL3060_01873	group_13517		hypothetical protein	1	1		S
29256_ND6064_00890	group_2312	potD_1	iron ABC transporter iron-binding protein	1	1	04VT5,05C4Y,0NE2B,COG1840	P	ABC transporter
29259_PT8014_01765	group_193	cbpA	choline-binding surface protein A	1	1	07H9D,0NVGE,11T5H	M	Choline binding protein A
29264_R34_3094_00491	group_5512		peptidase	1	1	04Y28,084RB,0P4ND,0Y59R	E	Peptidase family S51
29264_R34_3094_01506	group_1391	artM_4	amino acid ABC transporter ATP-binding protein	1	1	04RGW,05CDA,0ND9H,COG1126	E	ABC transporter, ATP-binding protein
29264_R34_3094_01816	group_673	lytA_5	choline-binding protein F	1	1	050HR,05VVI,0NHTX,COG5263	M	choline binding protein
29265_R34_3098_01999	group_6018	mglC	sugar ABC transporter permease	1	1	04RP4,05UIB,0NDI6,COG4603	S	ABC transporter (Permease
29270_503574_00942	group_5510		peptidase	1	1	04Y28,084RB,0P4ND,0Y59R	E	Peptidase family S51
29270_503574_01392	group_1126	ltrA_2	GBSi1, group II intron, maturase	1	1	083SX,COG3344	L	group II intron
29272_R34_3207_00805	group_13519		glyoxalase	1	1	051W7,05WD2,0NP6T,COG0346	E	glyoxalase
29276_GL3031_00190	group_10888		ISL3 family transposase	1	1	04VZA,08SSE,0NGM5,COG3464	L	Transposase
29276_GL3031_00699	group_8595		glycosyl transferase	1	1	04TVU,05X1N,0NH7U,COG1442	M	Glycosyl transferase family 8
29276_GL3031_01497	group_10796		Cell division FtsK/SpoIIIE	1	1	COG1674	D	cell division protein FtsK
29276_GL3031_01544	group_1915		PTS system transporter subunit IIA	1	1	04VV1,05X15,0NNSC,COG1762	G	pts system
29276_GL3031_01564	group_933		transposase	1	1	081CH,0P4JC,COG3436	L	Pfam:Transposase_25
29278_PT8116_01844	group_3395		type I restriction-modification system, R subunit	1	1	04SK5,07SCJ,0P2MF,COG4096	V	type I restriction enzyme EcoKI subunit R
29279_R34_3187_00286	group_4460		hypothetical protein	1	1	04UXQ,05GD4,0NKG7,11RAF	S	Histidine triad protein
29279_R34_3187_01217	group_2256		acetyltransferase, GNAT family protein	1	1	04TS8,08SGY,0NHZI,COG1670	J	Acetyltransferase GNAT Family
29281_NP7062_00258	group_4643		protein kinase	1	1	04TZ6,05CJA,0NI0Y,COG0515	T	STYKc
29281_NP7062_00794	group_10339		phage-related minor tail protein	1	1	04ZR6,05E1R,0NEC0,COG5280,COG5412	M	Inherit from firmNOG: Phage tail tape measure protein
29290_ND6140_00999	potA_3		spermidine/putrescine transport ATP-binding protein	1	1	04RPS,05C53,0NDIN,COG3842	P	Part of the ABC transporter complex PotABCD involved in spermidine putrescine import. Responsible for energy coupling to the transport system (By similarity)
29290_ND6140_01562	group_3440	glnQ_2	amino acid ABC transporter ATP-binding protein	1	1	04RGW,05CDA,0ND9H,COG1126	E	ABC transporter, ATP-binding protein
29297_MD5068_01445	group_3202		restriction endonuclease R.XbaI	1	1	0538Z,08SUZ,0NZP9,11HIW	V	ApaLI-like restriction endonuclease
29308_BR1058_01082	group_1095		gp24	1	1		S
29314_44744_01409	group_6395		Phage protein	1	1		S
29320_PT8093_01334	group_9155	secA_2	preprotein translocase subunit SecA	1	1	04RY2,05CI6,0NDGV,COG0653	U	Part of the Sec protein translocase complex. Interacts with the SecYEG preprotein conducting channel. Has a central role in coupling the hydrolysis of ATP to the transfer of proteins into and across the cell membrane, serving as an ATP-driven molecular motor driving the stepwise translocation of polypeptide chains across the membrane (By similarity)
29321_R34_3069_01517	group_1128		GBSi1, group II intron, maturase	1	1	083SX,COG3344	L	group II intron
29323_R34_3025_00204	wefK_2		repeating unit O-acetyltransferase WefK	1	1	05MEV,0NP79,COG3274	S	Acyltransferase family
29325_R34_3119_00137	group_13524	lytA_2	Phage lysin, N-acetylmuramoyl-L-alanine amidase	1	1	COG3757	M	hydrolase, family 25
29325_R34_3119_00160	group_11014		hypothetical protein	1	1		S
29325_R34_3119_00161	group_13542	ssb	prophage LambdaSa2, single-strand binding protein	1	1		S
29325_R34_3119_00162	group_13543		hypothetical protein	1	1		S
29332_NP7020_00019	group_6744		phage protein	1	1		S
29336_CH2123_00814	group_13553		hypothetical protein	1	1		S
29339_MD5042_01548	group_13555		HNH endonuclease domain-containing protein	1	1	0820I,0NKM4,0ZY15	V	HNH endonuclease
29339_MD5042_01893	group_13556		hypothetical protein	1	1	05GEE,11N3S,180G3	S
29339_MD5042_01894	tnpB		transposase, ISSmi2	1	1	04REC,05EUN,0NEW8,COG3666	L	Transposase
29342_NP7113_00819	group_13558	PTS-EII_1	phosphotransferase system sugar-specific EII component	1	1	04VS3,05QEG,0NKIA,COG2893	G	pts system
29349_R34_3178_01022	group_5496		Secreted protein	1	1	088N9,0NN9Y,0XX01	M	Inherit from NOG: Transport protein ComB
29349_R34_3178_01870	group_1470		ABC transporter membrane protein	1	1	05ZZ9,0NP5V,125GN	S	Membrane
29350_R34_3112_00397	group_5498		Secreted protein	1	1	088N9,0NN9Y,0XX01	M	Inherit from NOG: Transport protein ComB
29350_R34_3112_01424	group_7067	PTS-EII_3	PTS system IIA component	1	1	04WG3,05QEG,0NKIA,COG2893	G	component
29350_R34_3112_01925	group_1475		ABC transporter membrane protein	1	1	05ZZ9,0NP5V,125GN	S	Membrane
29352_R34_3191_00576	group_3544	pheT_1	phenylalanyl-tRNA synthetase, beta subunit	1	1	04UA6,08VDD,0NHJW,COG0073	J	TRNA binding domain protein
29354_NP7076_01547	group_1189		CapA domain-containing protein	1	1	04T7C,08G5V,0NFI0,COG2843	M	Bacterial capsule synthesis protein
29355_PT8011_00265	group_1471		ABC transporter membrane protein	1	1	05ZZ9,0NP5V,125GN	S	Membrane
29355_PT8011_00704	group_7617		formate/nitrate transporter	1	1	04VZ2,08QTI,0NI0M,COG2116	P	transporter
29359_ND6142_00331	group_4238		putative peptidase	1	1	05H4G,0NP5H,11QC0	S	M50 family
29360_LE4099_00902	group_2090		ABC transporter, membrane-spanning protein	1	1	04RHI,05E62,0NDGN,COG0577	V	ABC transporter (Permease
29360_LE4099_01013	group_5703	mta_1	MerR family transcriptional regulator	1	1	04U1E,07TXC,0NE98,COG0789	K	Transcriptional regulator
29362_BR1048_01643	group_2548		transcriptional regulator	1	1	04XRN,067QW,0NQXH,0XUC3	K	Transcriptional regulator
29362_BR1048_01941	group_2132		hypothetical protein	1	1	08S53,0NGIV,0ZUK1	S
29365_BR1116_01498	group_6645		Bacteriocin ABC transoporter	1	1	08JJA,0P6MC,COG2274	V	ABC transporter
29366_132571_01449	group_4699		hypothetical protein	1	1	0509Q,064MF,0NVN1,128UG	S
29369_312942_01649	group_6026		ABC transporter, membrane-spanning permease	1	1	04RHX,05DYV,0NDP1,COG1079	S	ABC transporter (Permease)
29370_R34_3015_00571	group_2229		DNA primase	1	1	04V34,05M0A,0NF2D,0XRRR	S	Inherit from firmNOG: domain protein
29370_R34_3015_00631	group_1510		McrBC 5-methylcytosine restriction system component	1	1	04SHK,08NW6,0NE59,COG4268	V	McrBC 5-methylcytosine restriction system component
29370_R34_3015_00937	group_8120		conjugal transfer protein	1	1	04SRK,05DTV,0NDJ5,COG3451	U	Inherit from firmNOG: traE protein
29370_R34_3015_01090	group_741		Membrane protein	1	1		S
29370_R34_3015_01631	group_6105		glutamine amidotransferase, class I	1	1	04UVV,08Z86,0NJMP,COG2071	S	Glutamine amido-transferase
29371_R34_3108_00892	group_3199		restriction endonuclease R.XbaI	1	1	0538Z,08SUZ,0NZP9,11HIW	V	ApaLI-like restriction endonuclease
29373_255210_00217	group_9866		abortive infection system Abi protein	1	1	04W73,05F2S,0NDGJ,0XQHH	S	Nucleotidyl transferase of unknown function (DUF1814)
29373_255210_01072	group_5886		transposase, IS116/IS110/IS902 family protein	1	1	04RM8,07U7G,0NFSG,COG3547	L	transposase IS116 IS110 IS902 family protein
29373_255210_01774	group_5403	limB	coenzyme F420-dependent N5,N10-methylene tetrahydromethanopterin reductase-like protein	1	1	04RXS,05ETW,0NDTJ,COG2141	C	oxidoreductase
29374_PT8000_00518	group_6100		glutamine amidotransferase, class I	1	1	04UVV,08Z86,0NJMP,COG2071	S	Glutamine amido-transferase
29374_PT8000_01637	group_7699		abortive infection protein AbiGII	1	1	04W73,05F2S,0NDGJ,0XQHH	S	Nucleotidyl transferase of unknown function (DUF1814)
29374_PT8000_01768	group_8116		conjugal transfer protein	1	1	04SRK,05DTV,0NDJ5,COG3451	U	Inherit from firmNOG: traE protein
29376_ND6103_00795	group_8494	galE_3	UDP-glucose 4-epimerase	1	1	05CMR,0QEIZ@fusoNOG,COG1087	M	UDP-glucose 4-epimerase
29378_341365_01190	group_1061		Protein of unknown function (DUF1642)	1	1		S
29378_341365_01203	group_1060		phage protein	1	1		S
29380_PT8013_01614	group_11		chlorohydrolase	1	1		S
29381_492706_00731	group_3527		transposase	1	1	066E5,COG3335	L	Transposase
29381_492706_00732	group_3526		degenerate transposase	1	1	08U9F,COG3335	L	Transposase
29381_492706_00914	group_2966		hypothetical protein	1	1		S
29382_R34_3056_01393	group_3296	wzg	capsular polysaccharide biosynthesis protein Cps14A	1	1	04XC0,08KGH,0NFY1,COG1316	K	Capsular polysaccharide biosynthesis protein Cps4A
29384_R34_3215_00902	group_10099		hypothetical protein	1	1	052AG,08MK1,0NEEW,0ZB44	L	Inherit from firmNOG: UvrD/REP helicase N-terminal domain
29388_NP7101_01861	group_1754		phage holin, LL-H family	1	1		S
29389_R34_3199_01153	group_8662		Zn-finger	1	1	06J25,COG5048	S	Inherit from COG: Zinc finger protein
29393_ND6059_00962	group_177		mobile genetic element	1	1	051AE,08TM4,0NX22,COG3293	L	Transposase
29395_R34_3164_01043	group_6800	deoD_2	phosphorylase Pnp/Udp family protein	1	1	04X5M,06KZR,0NIDY,11F11	S	phosphorylase
29398_CH2075_01115	wefK_1		repeating unit O-acetyltransferase WefK	1	1	05MEV,0NP79,COG3274	S	Acyltransferase family
29401_NP7118_01454	group_9404		snf2 family protein	1	1	04RI1,05C0D,0NEBD,COG0553	L	SNF2 family
29403_CH2029_01653	group_3364		phage portal protein, SPP1 family	1	1	04UYN,08VCE,0NJU9,11QNG	S	portal protein
29403_CH2029_01942	group_3363		phage portal protein, SPP1 family	1	1	04UYN,08VCE,0NJU9,11QNG	S	portal protein
29404_CH2006_01803	group_9464		hypothetical protein	1	1		S
29407_R34_3231_01606	group_9325		ABC transporter ATP-binding protein	1	1	054I1,08HWG,0P61A,COG1131	V	ABC transporter, ATP-binding protein
29412_PT8016_01232	group_4237		putative peptidase	1	1	05H4G,0NP5H,11QC0	S	M50 family
29413_LE4000_01408	group_7841		hypothetical protein	1	1	064BB,12CC5	S
29413_LE4000_01410	group_9981		hypothetical protein	1	1	080T8,0NJWZ,COG1082	G	AP endonuclease, family 2
29415_R34_3147_00997	group_11224		transposase (IS4 family)	1	1	05YCW,COG3293	L	Transposase
29416_277394_02031	group_13597		hypothetical protein	1	1		S
29423_MD5070_00827	group_1965		group 1 family glycosyl transferase	1	1	05CPK,0NG67,COG0438	M	glycosyl transferase group 1
29423_MD5070_01783	group_2989	udg	UDP-glucose 6-dehydrogenase	1	1	05C6Y,0NE2Y,COG1004	M	nucleotide sugar dehydrogenase
29426_74124_00946	group_3055	artQ_2	amino acid ABC transporter permease	1	1	0554N,08ZAW,0P74Y,COG0765	E	Abc transporter, permease protein
29429_R34_3158_01233	group_13600	rsmC	16S RNA G1207 methylase RsmC	1	1	04UBQ,07Y49,0NICX,COG2813	J	Methyltransferase
29432_R34_3034_00839	group_11284		DNA-binding protein	1	1		S
29433_R34_3109_01088	group_5843		hypothetical protein	1	1		S
29438_PT8120_00111	group_7686	yesN_1	two-component response regulator	1	1	04WE9,07VQW,0NKXR,COG4753	K	response regulator
29438_PT8120_00112	group_7687	yesN_2	two-component response regulator	1	1	04WE9,07VQW,0NKXR,COG4753	K	response regulator
29438_PT8120_01099	group_7329		integrase	1	1	COG0582	L	Integrase
29438_PT8120_01692	group_6407	wchA	glucosyl-1-phosphate transferase	1	1	04TRT,05D3Q,0NDSV,COG2148	M	transferase
29438_PT8120_02106	group_3660		hypothetical protein	1	1		S
29440_NP7004_00289	group_10255		prophage LambdaSa2, terminase large subunit	1	1	COG4626	S	Terminase, large subunit
29443_LE4073_01422	spoT_1		metal dependent phosphohydrolase, HD region	1	1	05M5N,11UWJ	S	Metal Dependent Phosphohydrolase
29443_LE4073_01979	group_1075		gp24	1	1		S
29444_MD5052_01526	group_13602		hypothetical protein	1	1		S
29444_MD5052_02099	group_8054		IS1380-Spn1 transposase	1	1		S
29446_NP7103_01384	group_13603		hypothetical protein	1	1		S
29454_R34_3061_01335	group_3217		LysM domain-containing protein	1	1	04XK4,05XSS,0NNIR,11NUP	M	LysM domain protein
29461_R34_3113_01284	group_2499	kfoC_2	glycosyltransferase involved in cell wall biogenesis	1	1	04T8G,07QRS,0NE94,COG0463	M	Glycosyltransferase
29461_R34_3113_01931	group_13605		hypothetical protein	1	1	0JCS9,0VTW3,0YJ98,145G1	S
29466_R34_3224_01424	group_6571		cobalt ABC transporter domain-containing protein	1	1	04VBS,08W7F,0NJ6Z,11MR9	P	transporter permease
29467_404463_01921	group_1803	artM_5	multidrug ABC transporter ATPase	1	1	04VC8,05I9F,0NJXI,COG1131	E	ABC transporter, ATP-binding protein
29468_CH2105_00259	group_6094	endA_2	DNA-entry nuclease (competence-specific nuclease)	1	1	04W0Y,05ZT7,0NN3G,12175	S	DNA-entry nuclease
29469_R34_3017_00004	group_4459		hypothetical protein	1	1	04UXQ,05GD4,0NKG7,11RAF	S	Histidine triad protein
29469_R34_3017_01949	group_6877		beta-galactosidase subunit beta	1	1	051GK,05XEP,0NPYV,COG2731	G	Domain of unknown function (DUF386)
29478_MD5029_00520	group_1756		phage holin, LL-H family	1	1		S
29478_MD5029_00521	group_621	lytA_1	autolysin	1	1	04WRH,05WWX,0NPZ1,123CS	M	N-acetylmuramoyl-L-alanine amidase
29482_R34_3195_00744	group_13606		exported protein	1	1		S
29484_427937_00930	group_13607		putative transcriptional regulator	1	1	054NV,08IMY,0P6AM,COG1396	K	Transcriptional regulator
29486_203692_01314	amiC_1		peptide ABC transporter permease	1	1	04VFP,05CJM,0NEJN,COG0601	P	Permease protein
29487_R34_3084_00156	group_3853		hypothetical protein ProS	1	1	04W74,08YSS,0NMEH,COG3575	G	Bacterial protein of unknown function (DUF925)
29493_LE4021_00403	group_243		transposase	1	1	05148,0907Q,0NWDA,11PNX	L	IS1381, transposase OrfA
29493_LE4021_01481	group_13608		TetR family transcriptional regulator	1	1	04V23,08I0C,0NFXJ,COG0500	Q	Methyltransferase
29493_LE4021_01482	group_13609		TetR family transcriptional regulator	1	1	08I0C,0ER8Z@cloNOG,0NFXJ,COG0500	Q	Methyltransferase
29496_473937_01537	group_13610		hypothetical protein	1	1		S
29499_PT8039_00030	group_9406		snf2 family protein	1	1	04RI1,05C0D,0NEBD,COG0553	L	SNF2 family
29499_PT8039_01271	group_2463	ygaZ	branched-chain amino acid permease	1	1	04UI0,08VCN,0NINS,COG1296	E	amino acid
29499_PT8039_01275	group_2995	ugd	UDP-glucose 6-dehydrogenase	1	1	05C6Y,0NE2Y,COG1004	M	nucleotide sugar dehydrogenase
29500_MD5007_00619	group_107		transposase	1	1	COG3464	L	transposase
29500_MD5007_01431	group_4701		hypothetical protein	1	1	0509Q,064MF,0NVN1,128UG	S
29501_508907_01809	group_13616		hypothetical protein	1	1		S
29503_304793_01986	group_8286	pcp_2	pyrrolidone-carboxylate peptidase (5-oxoprolyl-peptidase)	1	1	04TRW,08KN7,0NFD6,COG2039	O	Removes 5-oxoproline from various penultimate amino acid residues except L-proline (By similarity)
29507_R34_3021_01744	group_5384		FIG01115288: hypothetical protein	1	1	06H7B,0NRZP,0Y41D	S
29508_ND6034_01475	group_277		transposase InsK for insertion sequence	1	1	04RV2,05DQ6,0NE96,COG2801	L	Transposase
29513_R34_3156_01442	group_4588		immunity protein	1	1	050IE,06TAE,0NVXD,COG4652	S	immunity protein
29518_LE4127_01254	group_7552		ribonuclease BN	1	1	04TW1,05DXZ,0NIA2,COG1295	S	ribonuclease BN
29519_R34_3080_01544	group_14584	rpmGA	LSU ribosomal protein L33p @ LSU ribosomal protein L33p, zinc-independent	1	1	COG0267	J	50S ribosomal protein L33
29519_R34_3080_01545	group_13619	rpmF	LSU ribosomal protein L32p	1	1	04XPF,086FC,0P3XV,COG0333	J	50S ribosomal protein l32
29522_102720_01997	group_2420		IS630-Spn1, transposase Orf1	1	1	COG3335	L	transposase
29524_BR1085_00495	aliA_2		oligopeptide ABC transporter oligopeptide-binding protein AliA	1	1	04U4K,05DIB,0NEHC,COG4166	E	Oligopeptide-binding protein
29527_R34_3214_01943	group_224		degenerate transposase	1	1	05148,0907Q,0NWDA,11PNX	L	IS1381, transposase OrfA
29529_268660_00215	group_6405	wchA	glucosyl-1-phosphate transferase	1	1	04TRT,05D3Q,0NDSV,COG2148	M	transferase
29529_268660_01238	group_4435	fucK	L-fuculose kinase fucK	1	1	04R97,05DET,0ND88,COG1070	G	Rhamnulose kinase
29529_268660_01431	group_2456	ygaZ	branched-chain amino acid permease	1	1	04UI0,08VCN,0NINS,COG1296	E	amino acid
29529_268660_02060	group_8396	yclQ	iron-compound ABC transporter iron-compound-binding protein	1	1	04S7S,05KVJ,0NG26,COG4607	P	ABC transporter
29541_NP7112_00424	group_8938	dnaC_1	DNA replication protein	1	1	04UI5,07ZK2,0P331,COG1484	L	DNA replication protein
29542_PT8065_00363	purL_1		phosphoribosylformylglycinamidine synthase II (FGAM synthetase)	1	1	04TJP,05C12,0NDC6,COG0046,COG0047	F	phosphoribosylformylglycinamidine synthase
29547_103453_00703	group_13621		hypothetical protein	1	1		S
29548_217475_00055	group_9050		XRE family transcriptional regulator	1	1	054NY,08IMY,0P6AR,COG1396	K	HTH_XRE
29549_365152_00749	rhaB		carbohydrate kinase FGGY	1	1	04R97,05DET,0ND88,COG1070	G	Rhamnulose kinase
29551_483391_01748	group_2766		hypothetical protein	1	1		S
29552_R34_3160_01375	dltA_2		D-alanine--poly(phosphoribitol) ligase subunit 1	1	1	054PN,08IQD,0P6BN,COG1020	H	Involved in the biosynthesis of D-alanyl-lipoteichoic acid (LTA). Catalyzes an ATP-dependent two-step reaction where it forms a high energy D-alanyl AMP intermediate and transfers the alanyl residues from AMP to Dcp (By similarity)
29553_R34_3175_01048	group_8457		ATP/GTP binding protein	1	1	05ECE,0NMAP,COG4694	S
29559_CH2085_00239	group_3995	gspA_4	glycosyltransferase	1	1	04TVU,05X1N,0NH7U,COG1442	M	Glycosyl transferase family 8
29561_MD5045_01497	group_12020		hypothetical protein	1	1	06F7U,0F2GG@cloNOG,0NRNV,0XXJQ	S
29561_MD5045_01498	group_10659		hypothetical protein	1	1		S
29561_MD5045_01500	group_11938		DNA-binding protein	1	1	078A3,0NZDW,0Z9EV	S
29561_MD5045_01502	group_10096		hypothetical protein	1	1		S
29561_MD5045_01503	group_10657		phage DNA-binding protein	1	1	04XHG,067QW,0NQXH,0XUC3	K	Transcriptional regulator
29561_MD5045_01504	group_10160		hypothetical protein	1	1		S
29561_MD5045_01505	relE_2		plasmid stabilisation system protein	1	1	04XDI,05WY8,0NNZ5,COG2026	D	Toxin-antitoxin system, toxin component, RelE family
29561_MD5045_01506	group_6400		Phage protein	1	1		S
29561_MD5045_01515	group_11285		DNA-binding protein	1	1		S
29565_ND6019_01174	group_9269		Phage gp6-like head-tail connector protein	1	1		S
29565_ND6019_01299	group_2177	blpN_2	bacteriocin-like peptide N BlpN	1	1		S
29565_ND6019_01385	group_5236		Carbohydrate-binding family V/XII	1	1		S
29565_ND6019_01422	group_3932		phage protein	1	1		S
29565_ND6019_01741	group_617	lytA_5	autolysin	1	1	04V1B,05FPE,0NJQF,11R58	M	Ami_2
29565_ND6019_01779	group_7658		phage capsid and scaffold	1	1	052B1,064HB,0NP2U,127XX	S
29566_R34_3062_00764	group_13622		hypothetical protein	1	1	0JCS9,0VTW3,0YJ98,145G1	S
29566_R34_3062_01490	group_13623		hypothetical protein	1	1		S
29567_PT8090_00647	group_3994		family 8 glycosyl transferase	1	1	04TVU,05X1N,0NH7U,COG1442	M	Glycosyl transferase family 8
29569_NP7012_00392	group_1301	ABC-NDB	ABC transporter ATP-binding protein	1	1	04YPA,08WB4,0NUHW,COG1136	V	ABC transporter, ATP-binding protein
29573_276430_00214	group_3185		Asparagine synthase family protein	1	1		S
29573_276430_00218	group_1972		group 1 family glycosyl transferase	1	1	05CPK,0NG67,COG0438	M	glycosyl transferase group 1
29578_PT8106_01790	group_9047		ABC transporter ATP-binding protein	1	1	0739J,COG1131	V	Inherit from COG: (ABC) transporter
29578_PT8106_02016	group_7076		Membrane protein	1	1		S
29584_57144_01539	group_4245		spermidine/putrescine import ATP-binding protein PotA	1	1	04RPS,05C53,0NDIN,COG3842	P	Part of the ABC transporter complex PotABCD involved in spermidine putrescine import. Responsible for energy coupling to the transport system (By similarity)
29588_CH2069_00553	group_13624		hypothetical protein	1	1		S
29589_GL3015_00139	group_3626		HesA/MoeB/ThiF family protein	1	1	COG0476	H	small protein activating enzyme activity
29589_GL3015_00186	lacZ_2		beta-galactosidase	1	1	04S7U,05CNT,0NDRP,COG3250	G	beta-galactosidase
29589_GL3015_01717	group_4473	artM_1	cobalt ABC transporter ATPase	1	1	054UP,08JJB,0P6MG,COG1122	P	ABC transporter
29589_GL3015_01778	group_10237		hypothetical protein	1	1		S
29594_R34_3070_00560	group_8878		collagen adhesion protein family protein	1	1		S
29594_R34_3070_01159	group_831		IS630-Spn1, transposase Orf2	1	1	06UIP,0P0BP,COG3335	L	IS630-Spn1, transposase Orf2
29595_R34_3028_00178	group_13625		oligopeptide-binding lipoprotein	1	1		S
29599_27999_00422	group_6449		pullulanase	1	1	054QS,08IUM,0P6DA,COG1523	G	pullulanase
29599_27999_00695	group_11997		phage protein	1	1		S
29599_27999_00848	group_7303		phage terminase small subunit	1	1	04XCS,05KUM,0NMHV,COG3728	L	terminase (Small subunit)
29599_27999_01982	group_7764		hypothetical protein	1	1		S
29600_CH2033_01607	group_13626		hypothetical protein	1	1	0IMJE,0ZUGC,13AVB	S	SANT
29601_CH2106_00479	endA_2		DNA-entry nuclease (competence-specific nuclease)	1	1	04W0Y,05ZT7,0NN3G,12175	S	DNA-entry nuclease
29603_BR1065_01117	group_13627		hypothetical protein	1	1	0JCS9,0VTW3,0YJ98,145G1	S
29603_BR1065_01375	group_1956		Zinc metalloprotease zmpC	1	1		S
29603_BR1065_01936	group_611		PblB	1	1		S
29603_BR1065_02157	group_13628		hypothetical protein	1	1		S
29603_BR1065_02206	group_13629		hypothetical protein	1	1	0JCS9,0VTW3,0YJ98,145G1	S
29603_BR1065_02207	group_13630		hypothetical protein	1	1	0JCS9,0VTW3,0YJ98,145G1	S
29604_R34_3167_00948	group_6874		beta-galactosidase subunit beta	1	1	051GK,05XEP,0NPYV,COG2731	G	Domain of unknown function (DUF386)
29605_385385_00821	group_10340		phage-related minor tail protein	1	1	04ZR6,05E1R,0NEC0,COG5280,COG5412	M	Inherit from firmNOG: Phage tail tape measure protein
29608_R34_3082_00919	group_4761	pepF1_1	oligoendopeptidase F	1	1	04RTN,05DPN,0NDAK,COG1164	E	oligoendopeptidase F
29612_153408_00896	group_1114		zinc metallopeptidase	1	1	04Y5Z,08YD5,0NMY8,11KQS	S	Inherit from bactNOG: Domain of unknown function (DUF955)
29612_153408_02043	group_2973		binding-protein-dependent transport systems inner membrane component	1	1	04T4E,05CIU,0NDPH,COG1178	P	ABC transporter (Permease)
29614_R34_3050_00309	group_13631		Plasmid recombination enzyme	1	1		S
29614_R34_3050_01298	amiC_2		peptide ABC transporter permease	1	1	04VFP,05CJM,0NEJN,COG0601	P	Permease protein
29625_R34_3022_01637	adcA_1		ABC zinc transporter, metal-binding lipoprotein	1	1	04RIY,05DSE,0NEII,COG0803,COG3443	P	ABC superfamily ATP binding cassette transporter, binding protein
29627_R34_3114_01181	group_2438		IS630-Spn1, transposase Orf1	1	1	066E5,COG3335	L	Transposase
29629_NP7006_01472	group_7772		DNA N-4 cytosine methyltransferase	1	1	08YMQ,11IZQ	S	methyltransferase
29632_R34_3181_00779	group_3309		hypothetical protein	1	1		S
29638_65645_00046	group_4976		methionyl-tRNA synthetase	1	1	05C6I,0NE0K,COG1961	L	resolvase, n-terminal domain protein
29638_65645_00715	group_1773		alpha-fucosidase	1	1	04SAM,05CX7,0NE83,0XPGV	S	Inherit from firmNOG: alpha-L-fucosidase EC 3.2.1.51
29638_65645_01345	wzh		capsular polysaccharide biosynthesis protein Wzh	1	1	04T4Q,08RB3,0NJGV,COG4464	G	Capsular polysaccharide biosynthesis protein
29638_65645_01850	group_4541		Tn5253 hypothetical protein	1	1		S
29640_BR1101_00086	group_13633		hypothetical protein	1	1		S
29644_BR1041_01179	group_13634		hypothetical protein	1	1		S
29646_R34_3023_01510	group_4170		exported glycosyl hydrolase	1	1	05EQF,0NHWB,0YUXZ	S	Glycosyl hydrolase family 98
29647_R34_3083_00684	group_1954		gram-positive signal peptide, ysirk family protein	1	1	06FFW,0NRDD,0XVYY	S	Domain protein
29648_R34_3087_01289	group_3275	dinG	ATP-dependent helicase DinG	1	1	04S9H,05DVT,0NEMZ,COG0847,COG1199	L	Bifunctional ATP-dependent DNA helicase DNA polymerase III subunit epsilon
29648_R34_3087_01880	group_13635		hypothetical protein	1	1		S
29652_379678_00221	group_11012		hypothetical protein	1	1		S
29656_CH2016_00632	group_13636		hypothetical protein	1	1		S
29660_R34_3213_00075	group_13637	lytA_2	lytic amidase	1	1	04WRH,05WWX,0NPZ1,123CS	M	N-acetylmuramoyl-L-alanine amidase
29660_R34_3213_00079	group_13638		putative membrane metallo-endo-peptidase	1	1	04V1C,05JFM,0NKIQ,11ZGW	S	enterolysin a
29660_R34_3213_00080	group_13639		prophage Lp1 protein 51	1	1	04W5P,05PBK,0NMP8,11UHU	S
29660_R34_3213_00081	group_13640		phage protein	1	1	07YRG,0F5GB@cloNOG,0P2YV,COG5412	S
29660_R34_3213_00082	group_13641		phage protein	1	1	04X84,08Z94,0NJI2,11NHP	S	Bacteriophage Gp15 protein
29660_R34_3213_00083	group_13642		hypothetical protein	1	1		S
29660_R34_3213_00084	group_13643		putative major tail shaft protein	1	1		S
29660_R34_3213_00085	group_13644		Minor capsid protein	1	1		S
29660_R34_3213_00086	group_13645		putative minor capsid protein 3	1	1	0535U,074Y1,0NZSY,0Z6Z7	S	Pfam:Minor_capsid
29660_R34_3213_00087	group_13646		putative minor capsid protein 2	1	1		S
29660_R34_3213_00088	group_13647		phage protein	1	1		S
29660_R34_3213_00094	group_13648		hypothetical protein	1	1		S
29660_R34_3213_00098	group_13649		hypothetical protein	1	1		S
29660_R34_3213_00101	group_13650		hypothetical protein	1	1		S
29660_R34_3213_00104	group_13651		hypothetical protein	1	1		S
29660_R34_3213_00105	group_13652		phage protein	1	1		S
29660_R34_3213_00106	group_13653		hypothetical protein	1	1		S
29660_R34_3213_00107	group_13654		hypothetical protein	1	1		S
29660_R34_3213_00122	group_13655		putative Erf protein	1	1	050QB,05PXR,0NFJ3,11TP8	S	ERF superfamily
29660_R34_3213_00123	group_13656		hypothetical protein	1	1		S
29660_R34_3213_00124	group_13657		phage protein	1	1		S
29660_R34_3213_00125	group_13658		repressor	1	1	08IMR,COG2932	K	Peptidase S24-like
29660_R34_3213_00126	group_13659		hypothetical protein	1	1		S
29660_R34_3213_00127	group_13660	hin	site-specific recombinase/resolvase	1	1	04RUW,05C6I,0NE0K,COG1961	L	Recombinase
29661_BR1104_01731	group_9983		hypothetical protein	1	1	080T8,0NJWZ,COG1082	G	AP endonuclease, family 2
29661_BR1104_01814	group_6305		hypothetical protein	1	1	052DC,07D91,0NYR0,0ZBUS	S
29663_BR1098_01527	group_7245	ntpI	V-type H+-ATPase, subunit I	1	1	04RTZ,05EBX,0NE5G,COG1269	C	V-type sodium ATPase, I subunit
29663_BR1098_01554	group_6969		binding-protein-dependent transport systems inner membrane component	1	1	04T4E,05CIU,0NDPH,COG1178	P	ABC transporter (Permease)
29663_BR1098_01752	dinF_1		damage inducible DinF protein	1	1	04SXB,07QJQ,0ND9F,COG0534	V	Mate efflux family protein
29664_ND6005_00103	group_2295		Lmo2277 protein	1	1		S
29664_ND6005_00606	group_7880	ybaK	regulatory protein	1	1	04UXV,08Z66,0NJA4,COG2606	S	YbaK ebsC protein
29664_ND6005_00846	group_4742		capsular polysaccharide biosynthesis protein	1	1	COG0463	M	Glycosyl transferase, family 2
29664_ND6005_01290	group_7641		phage protein	1	1		S
29664_ND6005_01770	leuB_2		3-isopropylmalate dehydrogenase	1	1	04RWX,05C0C,0NDG8,COG0473	E	Catalyzes the oxidation of 3-carboxy-2-hydroxy-4- methylpentanoate (3-isopropylmalate) to 3-carboxy-4-methyl-2- oxopentanoate. The product decarboxylates to 4-methyl-2 oxopentanoate (By similarity)
29665_388483_01308	group_3688		glycosyltransferase	1	1	04WN5,05K64,0NJ2R,COG0463	M	Glycosyl transferase family 2
29665_388483_01427	group_911		transposase	1	1	081CH,0P4JC,COG3436	L	Pfam:Transposase_25
29667_R34_3219_00041	group_2997	ugd	UDP-glucose 6-dehydrogenase	1	1	05C6Y,0NE2Y,COG1004	M	nucleotide sugar dehydrogenase
29667_R34_3219_00807	group_5571	chbC	PTS system cellobiose-specific transporter subunit IIC	1	1	04R64,05CK1,0NDS2,COG1455	G	iic component
29670_CH2008_00744	group_6141	tkt_1	Transketolase	1	1	04RFF,05CV1,0NE2Z,COG0021	G	Transketolase
29670_CH2008_00746	group_9408		snf2 family protein	1	1	04RI1,05C0D,0NEBD,COG0553	L	SNF2 family
29670_CH2008_01752	chbC		PTS system cellobiose-specific transporter subunit IIC	1	1	04R64,05CK1,0NDS2,COG1455	G	iic component
29672_PT8094_00820	group_6138	tkt_1	Transketolase	1	1	04RFF,05CV1,0NE2Z,COG0021	G	Transketolase
29672_PT8094_00822	group_9405		snf2 family protein	1	1	04RI1,05C0D,0NEBD,COG0553	L	SNF2 family
29672_PT8094_01847	argH_2		argininosuccinate lyase	1	1	COG0165	E	argininosuccinate lyase
29676_R34_3032_00004	group_2228		DNA primase	1	1	04V34,05M0A,0NF2D,0XRRR	S	Inherit from firmNOG: domain protein
29676_R34_3032_00071	group_4502	bglK_1	ROK family protein	1	1	04UXJ,08RBF,0NG11,COG1940	K	ROK family
29676_R34_3032_00330	group_739		Membrane protein	1	1		S
29676_R34_3032_00500	group_2721		hypothetical protein	1	1		S
29676_R34_3032_00532	group_2122		pneumococcal histidine triad protein E	1	1	04YQY,06KKA,0NU6I,0Y9TQ	S	Pneumococcal histidine triad protein E
29676_R34_3032_00666	group_7702		abortive infection protein AbiGII	1	1	04W73,05F2S,0NDGJ,0XQHH	S	Nucleotidyl transferase of unknown function (DUF1814)
29676_R34_3032_00876	group_8119		conjugal transfer protein	1	1	04SRK,05DTV,0NDJ5,COG3451	U	Inherit from firmNOG: traE protein
29676_R34_3032_01115	group_1508		McrBC 5-methylcytosine restriction system component	1	1	04SHK,08NW6,0NE59,COG4268	V	McrBC 5-methylcytosine restriction system component
29676_R34_3032_01392	group_6104		glutamine amidotransferase, class I	1	1	04UVV,08Z86,0NJMP,COG2071	S	Glutamine amido-transferase
29676_R34_3032_01787	group_10272	xerD_2	site specific integrase	1	1	COG0582	L	Integrase
29677_R34_3039_00566	group_4498	bglK_3	ROK family protein	1	1	04UXJ,08RBF,0NG11,COG1940	K	ROK family
29677_R34_3039_01022	group_903		sodium-dependent transporter	1	1	04RC4,05C8J,0NEIH,COG0733	P	transporter
29678_403790_00111	group_13661		hypothetical protein	1	1		S
29678_403790_02145	group_5919	gtfA	sucrose phosphorylase	1	1	04SCU,07RK0,0NEFR,COG0366	G	Sucrose phosphorylase
29679_GL3012_00003	igA_2		immunoglobulin A1 protease	1	1	04T3H,05MYU,0NN64,1214T	O	Immunoglobulin A1 protease
29679_GL3012_01661	group_13662		hypothetical protein	1	1		S
29679_GL3012_02057	group_13663		cell wall surface anchor family protein	1	1	0YEBJ	S	LPXTG-motif cell wall anchor domain protein

## Sheet: Maela
Example gene ID	Gene	Non-unique Gene name	Annotation	No. isolates	No. sequences	eggnog hits	COG functional category	eggnog product
25708_SMRU1058_00199	group_9355		putative conjugative transposon protein	113	113	05VN9,0EQV1,0NFS7,0XVMR	S	conjugative transposon protein
25767_SMRU849_00023	group_9024		hypothetical protein	110	110		S
28702_SMRU3153_00354	group_6470		hypothetical protein	102	102		S
25704_SMRU18_00768	group_11600		hypothetical protein	88	88		S
25708_SMRU1058_00103	group_12738		phage protein	69	69	07BBT,0Z88P	S	YopX protein
25729_SMRU3107_00325	group_5318		parvulin-like peptidyl-prolyl isomerase	62	62		S
28059_SMRU1362_01856	group_13305		hypothetical protein	60	60		S
28121_SMRU2801_01623	group_11754		N-ethylammeline chlorohydrolase	54	54		S
25729_SMRU3107_01273	group_2235		DNA primase	53	53	04V34,05M0A,0NF2D,0XRRR	S	Inherit from firmNOG: domain protein
25783_SMRU938_01386	group_5378		FIG01115288: hypothetical protein	50	50	06H7B,0NRZP,0Y41D	S
25737_SMRU613_01292	group_4694		hypothetical protein	49	49	064MF,128UG	S
26548_SMRU128_00069	epuA_2		competence associated protein	46	46		S
26548_SMRU128_00070	endA_3		competence associated endonuclease	46	46	04W0Y,05ZT7,0NN3G,12175	S	DNA-entry nuclease
26548_SMRU128_00074	uidA		beta-D-glucuronidase	46	46	05CNT,0NDQX,COG3250	G	beta-galactosidase
26548_SMRU128_00075	pdhR		regulatory protein, GntR	46	46	04RCG,073TP,0NIPM,COG2186	K	GntR family transcriptional regulator
26548_SMRU128_00077	uxaC		glucuronate isomerase	46	46	05D2H,COG1904	G	Uronic isomerase
26548_SMRU128_00078	uxuA		mannonate dehydratase	46	46	05CHZ,COG1312	G	Catalyzes the dehydration of D-mannonate (By similarity)
26548_SMRU128_00079	group_12963		D-mannonate oxidoreductase	46	46	04T1E,05DMW,0NEK9,COG1028	S	D-mannonate oxidoreductase
26548_SMRU128_00080	group_12964		phosphoglycolate phosphatase	46	46	08U9D,11G3E	S
26548_SMRU128_00081	nag3_2		glycosyl transferase family protein	46	46	07QWM,0P2R8,COG1472	G	hydrolase family 3
26548_SMRU128_00071	endA_1		competence associated endonuclease	45	45	04W0Y,05ZT7,0NN3G,12175	S	DNA-entry nuclease
26548_SMRU128_00073	group_12959	iolC	ribokinase family sugar kinase	45	45	04SXC,07QT3,0NEAF,COG0524	G	Carbohydrate kinase
26548_SMRU128_00076	dgoA_1		2-keto-3-deoxy-6-phosphogluconate aldolase	45	45	04UPF,08UHU,0NE62,COG0800	G	2-dehydro-3-deoxy-phosphogluconate aldolase
26548_SMRU128_00082	nag3_1		beta-N-acetylglucosaminidase/beta-glucosidase (3-beta-N-acetyl-D-glucosaminidase/beta-D- glucosidase)(Nag3)	45	45	07SBF,COG1472	G	hydrolase family
28702_SMRU3153_00186	group_9199	pyrP	uracil permease	45	45	04S4I,05C2W,0NE7S,COG2233	F	uracil Permease
28702_SMRU3153_00187	group_13458		hypothetical protein	45	45		S
28702_SMRU3153_00188	group_13459		hypothetical protein	45	45		S
28702_SMRU3153_00190	group_9525		type III restriction endonuclease	45	45	04UU0,05D8D,0NEB2,COG3587	V	restriction
28702_SMRU3153_00192	group_10438		adenine-specific DNA methylase	45	45	07QMH,0NDGW,COG2189	L	DNA methylase
28702_SMRU3153_00931	group_9938		surface anchored protein	45	45	053FM,05EEN,0NERR,0XR1H	S	YSIRK type signal peptide
28702_SMRU3153_00189	group_11786		hypothetical protein	44	44	07PYV,0NGZP,0Y4H9	S
28702_SMRU3153_00193	group_13460		hypothetical protein	44	44	08R6U,0ETWP,0NKC9,10C99	S
25708_SMRU1058_01986	group_12746		hypothetical protein	43	43		S
26678_SMRU305_00733	group_13043		hypothetical protein	40	40		S
28702_SMRU3153_00163	group_13457		BlpT protein, fusion	40	40		S
25726_SMRU651_00572	group_12757	gspA_2	family 8 glycosyl transferase	39	39	04TVU,05X1N,0NH7U,COG1442	M	Glycosyl transferase family 8
25818_SMRU1917_00233	group_12772		hypothetical protein	39	39		S
26548_SMRU128_00072	uidB		sugar/sodium symporter	39	39	07QV6,0NF5K,COG2211	G	Inherit from COG: symporter activity
25896_SMRU1993_01576	group_1822	lacZ	beta-galactosidase	38	38	04S7U,05CNT,0NDRP,COG3250	G	beta-galactosidase
28128_SMRU321_00797	group_13306		hypothetical protein	38	38		S
28702_SMRU3153_00136	group_4101	ybjI	Cof family protein	38	38	04UR0,08HCJ,0NGGP,COG0561	S	hydrolase
28702_SMRU3153_00194	group_10427		helicase	38	38	053R9,07R6Z,0NEVX,COG0553	L	Inherit from firmNOG: helicase domain protein
25767_SMRU849_01755	group_2260		acetyltransferase, GNAT family protein	37	37	04TS8,08SGY,0NHZI,COG1670	J	Acetyltransferase GNAT Family
28702_SMRU3153_00191	group_10324		hypothetical protein	37	37		S
25826_SMRU1946_01948	group_9554		transcriptional regulator	36	37	04X89,05VZ8,0NP77,COG1476	K	Transcriptional regulator
28128_SMRU321_00141	group_10986		hypothetical protein	34	34		S
28128_SMRU321_00142	ddl		D-alanine--D-alanine ligase	34	34	0258E@aproNOG,08MCZ,0YCVN,16XIH	S
25749_SMRU1105_02002	group_10080		DNA binding protein	33	33	04XUS,06CCZ,0NR58,COG4699	S	DNA binding protein
26024_SMRU3156_01873	group_6532		flavoprotein	33	33	04URB,08YYH,0NK16,COG0431	S	reductase
25749_SMRU1105_01068	group_2353	pcp-truncation	pyrrolidone carboxyl peptidase, truncation	32	33	04TRW,08KN7,0NFD6,COG2039	O	Removes 5-oxoproline from various penultimate amino acid residues except L-proline (By similarity)
27270_SMRU120_01981	group_3410		transcriptional activator, Rgg/GadR/MutR family protein	32	32	04Y61,06E30,0NSFI,COG1396	K	Transcriptional regulator
28702_SMRU3153_00087	group_4081	drrA	ABC transporter	32	32	04SWS,05DCV,0NES1,COG4586	S	ABC transporter, ATP-binding protein
25726_SMRU651_00571	group_10936	gspA_3	family 8 glycosyl transferase	31	31	04TVU,05X1N,0NH7U,COG1442	M	Glycosyl transferase family 8
25847_SMRU2203_01489	group_7646		phage protein	31	31		S
25891_SMRU1964_00658	group_1278		Tn5253 CAAX amino terminal protease family	31	31		S
26578_SMRU1485_00273	group_2904		ABC transporter ATPase	31	31	04WDS,08UIP,0NI4W,11IAR	S
25730_SMRU212_01718	group_4712		hypothetical protein	30	30	0509Q,064MF,0NVN1,128UG	S
26743_SMRU1179_00465	group_11572		FIG01118149: hypothetical protein	30	30		S
25704_SMRU18_00649	group_12732	hyaD_1	putative glycosyltransferase	29	29	04W3R,05K64,0NKSF,COG0463	M	Glycosyl Transferase
25704_SMRU18_00652	group_12733	gspA_2	glycosyl transferase family 8	29	29	04TVU,05X1N,0NH7U,COG1442	M	Glycosyl transferase family 8
25704_SMRU18_00654	group_12792	kfoC_1	glycosyl transferase, family 2	29	29	054AR,08FP2,0P5HP,COG0463	M	teichoic acid biosynthesis protein X
25704_SMRU18_00655	group_12734	secY_1	preprotein translocase subunit SecY	29	29	051N8,06YAG,0NWZC,COG0201	U	Part of the accessory SecA2 SecY2 system specifically required for export of
25704_SMRU18_00656	group_12735		accessory secretory protein Asp1	29	29	04UR7,08XJK,0NIRJ,11JCE	S	accessory Sec system protein Asp1
25704_SMRU18_00657	group_12736	asp2	accessory secretory protein Asp2	29	29	04TJU,089G2,0NFR7,0ZRJ4	S	accessory Sec system protein Asp2
25704_SMRU18_00658	group_12737	asp3	accessory secretory protein Asp3	29	29	04Y1H,06E62,0NRGD,0XWAS	S	Accessory Sec system protein Asp3
25708_SMRU1058_01016	group_1820	lacZ	beta-galactosidase	29	29	04S7U,05CNT,0NDRP,COG3250	G	beta-galactosidase
25709_SMRU778_00565	group_3477	repA	replication initiator protein A	29	29	054IR,08I15,0P62Y,0Y2JJ	L	Replication initiator protein
25769_SMRU990_02013	group_14890		excreted peptide	29	29		S
25815_SMRU1161_02031	group_14712	tuf	elongation factor Tu	29	29	04RQE,05CGV,0NDR6,COG0050	J	This protein promotes the GTP-dependent binding of aminoacyl-tRNA to the A-site of ribosomes during protein biosynthesis (By similarity)
25826_SMRU1946_01938	group_11158	nrdD_2	ATP cone domain-containing protein	29	29	07VC8,0NGBD,COG1372	F	ATP cone domain protein
25927_SMRU1121_01491	group_1660	hysA	hyaluronidase	29	29	04SEE,06AM8,0ND4K,0XTFC	M	hyaluronate lyase
28629_SMRU1069_01992	luxA		coenzyme F420-dependent N5,N10-methylene tetrahydromethanopterin reductase-like protein	28	28	04RXS,05ETW,0NDTJ,COG2141	C	oxidoreductase
25720_SMRU315_02065	group_3386	pfbA	cell wall surface anchor family protein	27	27	04WKX,067D4,0NQHI,COG5434	M	cell wall surface anchor family protein
25786_SMRU1473_01954	group_3607	clpC_2	Group II intron maturase	27	27	04S71,05C2Z,0ND4R,COG0542	O	ATP-dependent Clp protease ATP-binding subunit
26047_SMRU2654_01573	group_15139		universal stress protein	27	27	04UZX,07YZX,0NJD7,COG0589	T	universal stress protein
25793_SMRU2106_01700	group_8348		permease	26	26	050DP,06TDX,0NVXK,0YKV3	S	FtsX-like permease family
25826_SMRU1946_01937	group_9675	trmD	tRNA (guanine-N(1)-)-methyltransferase	26	26	04RGM,05D6X,0NE14,COG0336	J	Specifically methylates guanosine-37 in various tRNAs (By similarity)
25708_SMRU1058_01951	group_2065		putative surface anchored protein (pseudogene)	25	25		S
25720_SMRU315_02066	group_3498		hypothetical protein	25	25	04ZTV,06E00,0NS9V,1264E	S
25826_SMRU1946_01936	group_10372	rimM	16S_rRNA processing protein RimM	25	25	04UTR,07Z8R,0NJCI,COG0806	J	An accessory protein needed during the final step in the assembly of 30S ribosomal subunit, possibly for assembly of the head region. Probably interacts with S19. Essential for efficient processing of 16S rRNA. May be needed both before and after RbfA during the maturation of 16S rRNA. It has affinity for free ribosomal 30S subunits but not for 70S ribosomes (By similarity)
25749_SMRU1105_01069	group_9162	mmsA	branch migration of Holliday junctions, junction-specific DNA helicase,ATP-dependent DNA helicase, recG homolog	24	24	04RVX,05CB5,0NDIH,COG1200	L	ATP-dependent DNA helicase recG
25824_SMRU1592_01888	group_3706		endonuclease/exonuclease/phosphatase family	24	24	08V45,0NV22,11J2B	S
27270_SMRU120_00210	group_9425		phage protein	24	24	04VZP,05KXT,0NMEA,COG3646	S	phage protein
28060_SMRU1501_01437	group_2021	blpA2	bacteriocin transporter C39 protease domain BlpA2	24	24	054UH,08JJA,0P6MC,COG2274	V	ATP-binding protein
34637_SMRU867_00927	group_13869		repressor-related protein	24	24		S
25780_SMRU50_01868	group_2755		hypothetical protein	23	23		S
25826_SMRU1946_01784	group_10058	rpmH	50S ribosomal protein L34	23	23	04XJP,05VG0,0NQZB,COG0230	J	50S ribosomal protein l34
27472_SMRU187_02025	group_14763	ccpA_1	catabolite control protein A	23	23	04RNA,05ETE,0NDG2,COG1609	K	catabolite control protein a
25735_SMRU316_00113	group_12760		amino acid ABC transporter periplasmic amino acid-binding protein	22	22		S
25826_SMRU1946_01935	group_2945		alpha/beta fold family hydrolase	22	22	0519D,084UT,0NWXW,0XPIC	S	alpha beta fold family hydrolase
27463_SMRU711_00561	group_1039		SNF2 family protein	22	22	05EH4,COG0827,COG4646	L	helicase
27581_SMRU714_01183	group_7980		phage protein	22	22		S
34637_SMRU867_00248	group_13867		hypothetical protein	22	22		S
34637_SMRU867_00926	group_13868		prophage Sa05, DNA-binding protein	22	22	04WRK,067QW,0NQXH,0XUC3	K	family Transcriptional regulator
25726_SMRU651_00574	group_3574	gspA_2	glycosyl transferase, family 8	21	21		S
25745_SMRU1036_00016	group_9807		phage protein	21	21		S
25769_SMRU990_01668	csoR_1		Copper-sensing transcriptional repressor csoR	21	21	COG1937	S	Transcriptional repressor
25818_SMRU1917_02179	group_3496		hypothetical protein	21	21	04ZTV,06E00,0NS9V,1264E	S
25911_SMRU1293_01596	group_6998		hypothetical protein	21	21		S
34607_SMRU277_00698	group_688	cbpJ_3	choline binding protein J	21	21	050HR,05VVI,0NHTX,COG5263	M	choline binding protein
34725_SMRU1079_02086	sspB		streptococcal surface protein B	21	21	08KBS,0NIE9,1001J	S	Glucan-binding protein C
25708_SMRU1058_01761	group_3863	vanYb	carboxypeptidase	20	20	04UHG,08VXD,0NJF3,COG1876	M	Carboxypeptidase
25709_SMRU778_01977	group_2026	blpA2	bacteriocin transporter C39 protease domain BlpA2	20	20	COG2274	V	(ABC) transporter
25737_SMRU613_01786	group_6048	dinP	DNA polymerase IV	20	20	04S7K,05CQ3,0NDCG,COG0389	L	Poorly processive, error-prone DNA polymerase involved in untargeted mutagenesis. Copies undamaged DNA at stalled replication forks, which arise in vivo from mismatched or misaligned primer ends. These misaligned primers can be extended by PolIV. Exhibits no 3'-5' exonuclease (proofreading) activity. May be involved in translesional synthesis, in conjunction with the beta clamp from PolIII (By si…
25896_SMRU1993_00449	group_4487	divIVA	cell division protein DivIVA	20	20	04W38,05MMF,0NKY7,COG3599	D	Cell division protein DIVIVA
25996_SMRU2443_01037	group_3834		MccC family protein	20	20	04S77,05EBE,0NG4U,COG1619	V	MccC family
34618_SMRU399_00183	toxA_1		choline binding protein F	20	20	COG5263	S	choline binding protein
34680_SMRU148_00619	group_11043		FIG01115288: hypothetical protein	20	20	06H7B,0NRZP,0Y41D	S
25709_SMRU778_02136	group_6164	Int-Tn_4	Mobile element protein	19	19	054HS,08HVN,0P60W,COG4974	L	DNA binding domain of tn916 integrase
25726_SMRU651_01918	group_5046	tetM	tetracycline resistance protein TetM	19	19	05D59,0NDCR,COG0480	T	Translation elongation factor G
25729_SMRU3107_00537	group_8851		Tn5253 hypothetical protein	19	19		S
25735_SMRU316_00104	mutX_3		MutT/nudix family protein	19	19	04VXZ,05FJA,0NKDY,COG0494	L	nudix family
26044_SMRU2409_02209	group_11638		hypothetical protein	19	19		S
26079_SMRU2405_00091	group_10953		conjugative transposon protein	19	19	05JFV,0ER3A,0NDE1,0XS6K	S	Single-strand binding
26079_SMRU2405_00103	group_10955		single-strand binding protein	19	19	08YJW,0NI7Z,11IEM	S	Single-strand binding protein
28059_SMRU1362_00092	group_9451	glyA2	serine hydroxymethyltransferase	19	19	COG0112	E	Catalyzes the reversible interconversion of serine and glycine with tetrahydrofolate (THF) serving as the one-carbon carrier. This reaction serves as the major source of one-carbon groups required for the biosynthesis of purines, thymidylate, methionine, and other important biomolecules. Also exhibits THF- independent aldolase activity toward beta-hydroxyamino acids, producing glycine and aldehyd…
34624_SMRU707_01810	group_13866	glgB	1,4-alpha-glucan branching enzyme	19	19	04RS2,05C9C,0NDTK,COG0296	G	Catalyzes the formation of the alpha-1,6-glucosidic linkages in glycogen by scission of a 1,4-alpha-linked oligosaccharide from growing alpha-1,4-glucan chains and the subsequent attachment of the oligosaccharide to the alpha-1,6 position (By similarity)
34869_SMRU334_00338	group_14130		FIG01115489: hypothetical protein	19	19		S
34869_SMRU334_00345	group_14131		CAAX amino terminal protease family protein	19	19	0XUJM	S	CAAX amino terminal protease family
34869_SMRU334_00353	group_14132		Abi family protein	19	19	08WKP,0NIPI,11J72	S	Abi-like protein
34869_SMRU334_00438	group_11877		transposase IS663-like	19	19	05EUN,0NEW8,COG3666	L	Transposase
34869_SMRU334_00439	group_14133		relaxase	19	19	04SHU,05MU5,0NDNT,COG3843	U	Relaxase mobilization nuclease domain protein
34869_SMRU334_00440	group_10814		Tn5252 ORF9	19	19	06FI4,0Y6X8	S	Bacterial mobilization protein (MobC)
34869_SMRU334_00441	group_14134		Tn5252 ORF10	19	19		S
34869_SMRU334_00445	group_14135		Pleiotropic regulator of exopolysaccharide synthesis, competence and biofilm formation Ftr, XRE family	19	19	08IMR,COG2932	K	Peptidase S24-like
34869_SMRU334_00446	group_14136		hypothetical protein	19	19		S
34869_SMRU334_00447	group_11878	dinB	ImpB/MucB/SamB family protein	19	19	04RHB,05CQ3,0NDCG,COG0389	L	Poorly processive, error-prone DNA polymerase involved in untargeted mutagenesis. Copies undamaged DNA at stalled replication forks, which arise in vivo from mismatched or misaligned primer ends. These misaligned primers can be extended by PolIV. Exhibits no 3'-5' exonuclease (proofreading) activity. May be involved in translesional synthesis, in conjunction with the beta clamp from PolIII (By si…
34869_SMRU334_00450	group_14138		hypothetical protein	19	19	063UM,0NQN1,128RN	S
34869_SMRU334_00451	group_14139		Resolvase, N terminal domain	19	19		S
34869_SMRU334_00624	pyk_1		pyruvate kinase	19	19	05CA9,1CA8X@tenNOG,COG0469	G	pyruvate kinase (EC 2.7.1.40)
34869_SMRU334_01393	speH		S-adenosylmethionine decarboxylase proenzyme precursor	19	19	05X3E,0ESIR,0NI7A,COG1586	E	Catalyzes the decarboxylation of S-adenosylmethionine to S-adenosylmethioninamine (dcAdoMet), the propylamine donor required for the synthesis of the polyamines spermine and spermidine from the diamine putrescine (By similarity)
34869_SMRU334_01394	group_11049	ald_1	alanine dehydrogenase	19	19	COG0686	E	alanine dehydrogenase
34869_SMRU334_01395	group_14141		hypothetical protein	19	19		S
34869_SMRU334_01396	group_14142		Transposase DDE domain	19	19	05FCB,0EPT2,0NFMX,0ZIGI	L	Transposase, IS4 family protein
34869_SMRU334_01401	group_14145		daunorubicin resistance ABC transporter membrane protein	19	19	050NS,06550,0NPWX,125DM	V	ABC-2 type transporter
34869_SMRU334_01403	group_14146		hypothetical protein	19	19		S
34869_SMRU334_01404	group_14147		hypothetical protein	19	19		S
34869_SMRU334_01405	group_14148		IS66 family element, Orf1	19	19		S
34869_SMRU334_01407	group_14150		IS66 family element, Orf1	19	19		S
34869_SMRU334_01408	group_14151		hypothetical protein	19	19		S
34869_SMRU334_01410	group_10812		Cro/CI family transcriptional regulator	19	19	04XHG,067QW,0NQXH,0XUC3	K	Transcriptional regulator
34869_SMRU334_01411	group_14152		hypothetical protein	19	19		S
34869_SMRU334_01412	group_14153		site-specific recombinase	19	19	04SJY,05C6I,0NDBZ,COG1961	L	Recombinase
34869_SMRU334_01413	group_14154		site-specific recombinase	19	19	08K6V,0EQP2,0NFGM,COG1961	L	Resolvase, N-terminal domain protein
34869_SMRU334_01414	group_11050		site-specific recombinase	19	19	08N73,COG1961	L	site-specific recombinase
34869_SMRU334_01428	group_11883		hypothetical protein	19	19	051RV,085TD,0NM6V,0ZXT3	S
25729_SMRU3107_01453	group_6011	pezA_2	transcriptional regulator	18	18	054E3,061SY,0NNIP,COG1396	K	DNA-binding helix-turn-helix protein
25769_SMRU990_00562	group_9869		FIG01114468: hypothetical protein	18	18		S
25769_SMRU990_01924	group_3491		hypothetical protein	18	18	04ZTV,06E00,0NS9V,1264E	S
25769_SMRU990_01925	group_3378	pfbA	cell wall surface anchor family protein	18	18	04WKX,067D4,0NQHI,COG5434	M	cell wall surface anchor family protein
25775_SMRU894_01513	group_406	igA	immunoglobulin A1 protease	18	18	04T3H,05MYU,0NN64,1214T	O	Immunoglobulin A1 protease
25927_SMRU1121_01638	group_5377		FIG01115288: hypothetical protein	18	18	06H7B,0NRZP,0Y41D	S
26093_SMRU2876_00032	group_11645		hypothetical protein	18	18	08TDX,0NH75,11G6S	S
26093_SMRU2876_00033	group_12912		37-kD nucleoid-associated bacterial protein	18	18	08WTC,0NJ59,11M4M	S
26554_SMRU276_01570	group_909		sodium-dependent transporter	18	18	04RC4,05C8J,0NEIH,COG0733	P	transporter
26687_SMRU280_01358	group_7100	ruvA	holiday junction DNA helicase RuvA	18	18	04UXF,05KA4,0NJGM,COG0632	L	The RuvA-RuvB complex in the presence of ATP renatures cruciform structure in supercoiled DNA with palindromic sequence, indicating that it may promote strand exchange reactions in homologous recombination. RuvAB is a helicase that mediates the Holliday junction migration by localized denaturation and reannealing. RuvA stimulates, in the presence of DNA, the weak ATPase activity of RuvB (By simil…
34594_SMRU34_00649	group_8629	bag	IgA-binding beta antigen	18	18	04XZK,08QI3,0NRDH,0ZJUJ	S	Lipase (class 3)
34869_SMRU334_00444	group_11047		hypothetical protein	18	18		S
34869_SMRU334_00452	group_11879		ATPases with chaperone activity, ATP-binding subunit	18	18		S
34869_SMRU334_00453	group_11000		glutamate-cysteine ligase	18	18		S
34869_SMRU334_01392	group_14140		Uncharacterized conserved protein	18	18	05DVF,0ET0H,0NG3E,COG0270	L	cytosine-specific methyltransferase
34869_SMRU334_01397	group_11881		hypothetical protein	18	18		S
34869_SMRU334_01398	group_14143		hypothetical protein	18	18		S
34869_SMRU334_01406	group_14149		Degenerate transposase	18	18	04XD7,05W5D,0NJSM,COG3436	L	Transposase
34893_SMRU797_01165	group_14163		hypothetical protein	18	18	03QEH,0IVK1,0PMDN,0SAH4,0Y9J9,13K48,19KJC	S
25728_SMRU692_01069	group_6008	pezA_1	transcriptional regulator	17	17	054E3,061SY,0NNIP,COG1396	K	DNA-binding helix-turn-helix protein
25887_SMRU2270_01940	group_5141		degenerate transposase	17	17		S
25929_SMRU1203_00805	group_1253		phage protein	17	17	04Y6U,06H1X,0NRT0,0XXJE	S	Protein of unknown function (DUF1642)
34656_SMRU2242_01312	group_6418	cbpA	choline-binding surface protein A	17	17	COG5277,KOG0676	Z	Actins are highly conserved proteins that are involved in various types of cell motility and are ubiquitously expressed in all eukaryotic cells
34869_SMRU334_01402	group_11882		ABC-type uncharacterized transport system, permease component	17	17	051KD,06B1A,0P4RP,0XUHM	V	ABC-2 type transporter
25749_SMRU1105_01893	group_14767	ccpA_2	catabolite control protein A	16	16	04RNA,05ETE,0NDG2,COG1609	K	catabolite control protein a
25752_SMRU343_02056	group_7263		hypothetical protein	16	16		S
26554_SMRU276_00229	group_11669		hypothetical protein	16	16		S
27147_SMRU60_00216	group_13105	wcrL	putative glycosyl transferase	16	16	08ZQ5,0NJ9R,COG3774	M	Glycosyltransferase
27147_SMRU60_00219	group_13106	wchK	putative glycosyl transferase	16	16	050W1,05KNX,0NP70,COG5017	M	Glycosyl Transferase
27147_SMRU60_01839	group_13107		MazG nucleotide pyrophosphohydrolase domain-containing protein	16	16	063VT,0NPQD,129FH	S	MazG nucleotide pyrophosphohydrolase domain protein
27208_SMRU373_01928	group_3886		hypothetical protein	16	16		S
27210_SMRU768_00184	group_10967	ftsK_2	DNA translocase FtsK	16	16	COG1674	D	cell division protein FtsK
27984_SMRU119_00070	group_13260		hypothetical protein	16	16		S
34869_SMRU334_00454	group_11880		Tn5253 hypothetical protein	16	16		S
25708_SMRU1058_01792	group_4680	msbA_1	ABC transporter ATP-binding protein	15	15	04TV5,07ST3,0NEUU,COG1132	V	ABC transporter
25720_SMRU315_01992	group_5382		FIG01115288: hypothetical protein	15	16	06H7B,0NRZP,0Y41D	S
25728_SMRU692_01896	nplT_2		neopullulanase	15	15	054QP,08IUK,0P6D7,COG0366	G	Neopullulanase
25737_SMRU613_00148	group_3627	moeB	HesA/MoeB/ThiF family protein	15	15	COG0476	H	small protein activating enzyme activity
25737_SMRU613_00149	group_3628		HesA/MoeB/ThiF family protein	15	15		S
25764_SMRU734_01627	group_11609		hypothetical protein	15	15		S
25793_SMRU2106_00421	group_9836		hypothetical protein	15	15		S
25864_SMRU1695_00912	group_9871		FIG01114468: hypothetical protein	15	15		S
26554_SMRU276_00228	tnpR		putative recombinase	15	15	05C6I,0NE0K,COG1961	L	resolvase, n-terminal domain protein
26609_SMRU3092_00784	group_2598	sarA_1	oligopeptide binding lipoprotein	15	15	04U4K,05DIB,0NEHC,COG4166	E	Oligopeptide-binding protein
26798_SMRU2652_01999	group_4132	iga_2	surface protein (fragment)	15	15	06FFW,0NRDD,0XVYY	S	Domain protein
26804_SMRU1958_01080	group_11690		FIG01118889: hypothetical protein	15	15	08759,0QG0T@fusoNOG,0ZZ70	S	YopX protein
26814_SMRU2394_02030	group_2792	phoU_3	sodium-dependent phosphate transporter	15	15	04RR9,05EAM,0ND95,COG1283	P	Na Pi-cotransporter
27216_SMRU1170_01716	ansB_1		L-asparaginase (L-asparagine amidohydrolase)	15	15	04SA7,05HDK,0NF3Y,COG0252	E	L-asparaginase
27477_SMRU866_00018	group_8259		methionyl-tRNA synthetase	15	15	05C6I,COG1961	L	Resolvase
34869_SMRU334_00442	group_10439		hypothetical protein	15	15		S
34869_SMRU334_00443	group_10444		hypothetical protein	15	15		S
34869_SMRU334_01399	group_14144		CAAX amino terminal protease self- immunity	15	15		S
34869_SMRU334_01784	group_4375	mngB	alpha mannosidase	15	15	04SDB,05C8I,0NDFR,COG0383	G	family 38
25735_SMRU316_00531	group_3025		caax amino protease family protein	14	14	04WSH,05KUR,0NMYZ,COG1266	S	CAAX amino terminal protease family
26058_SMRU2294_01764	group_3605	clpC_2	Group II intron maturase	14	14	04S71,05C2Z,0ND4R,COG0542	O	ATP-dependent Clp protease ATP-binding subunit
26733_SMRU482_01819	group_2326	potD_1	iron ABC transporter iron-binding protein	14	14	COG1840	P	extracellular solute-binding protein, family 1
27491_SMRU1689_00515	group_4446		Leader peptidase	14	14		S
27806_SMRU1772_00077	group_13249		phage protein	14	14		S
34651_SMRU2114_00901	group_1177		DNA or RNA helicases of superfamily II	14	14	COG1061	L	type iii restriction protein res subunit
35131_SMRU73_00069	group_14218	epsK	polysaccharide polymerase	14	14	05WNX,124N5	S
35131_SMRU73_00070	group_14219	hyaD_1	cell wall biosynthesis glycosyltransferase	14	14	07QRS,0NE94,COG0463	M	glycosyltransferase group 2 family protein
35131_SMRU73_00071	group_14390	wefD	glycosyl transferase family 2 protein	14	14	04Z2P,05K64,0NKSF,COG0463	M	Glycosyl transferase family 2
35131_SMRU73_00072	strE		nucleotide sugar dehydratase, putative	14	14	059AP@bacteNOG,07V9M,09KJU@bctoNOG,COG0451	Q	dehydratase
35131_SMRU73_00073	group_14221	ispD1	2-C-methyl-D-erythritol 4-phosphate cytidylyltransferase	14	14	05CE5,0ERWV,0NH6R,COG1211	M	Catalyzes the formation of 4-diphosphocytidyl-2-C- methyl-D-erythritol from CTP and 2-C-methyl-D-erythritol 4- phosphate (MEP) (By similarity)
35131_SMRU73_00074	group_11885	wcwU	putative glycerol phosphotransferase	14	14	0895N,0EW6X,0P4G9,11XT9	S	CDP-glycerol Poly(glycerophosphate) glycerophosphotransferase
35131_SMRU73_00076	group_14223	wchK	ss-1,4-galactosyltransferase	14	14	050W1,05KNX,0NP70,COG5017	M	Glycosyl Transferase
25737_SMRU613_00316	group_9305		Sulfite exporter TauE/SafE	13	13	04WCN,08MPM,0NJYQ,0ZZY6	S	Sulfite exporter TauE/SafE
25839_SMRU2158_02099	group_1921		PTS system transporter subunit IIA	13	14	04VV1,05X15,0NNSC,COG1762	G	pts system
25891_SMRU1964_00663	group_2959	traG	TraG/TraD family protein	13	13	COG3505	U	trag family
25919_SMRU1266_00268	group_9032		pectinesterase	13	13		S
25919_SMRU1266_00272	group_10948		prophage Lp1 protein 51	13	13	04W5P,05PBK,0NMP8,11UHU	S
26079_SMRU2405_00097	group_10954		NlpC/P60 family protein	13	13	08HNT,0P5YK,0ZVM8	S	Inherit from NOG: NlpC P60 family protein
27343_SMRU787_00261	group_9055		XRE family transcriptional regulator	13	13	054NY,08IMY,0P6AR,COG1396	K	HTH_XRE
27390_SMRU1091_00582	group_13174		Uncharacterized conserved protein	13	13	04TIM,05DPE,0NEHS,COG1479	S	Protein of unknown function (DUF1524)
27431_SMRU580_00956	group_10938	gspA_4	family 8 glycosyl transferase	13	13	04TVU,05X1N,0NH7U,COG1442	M	Glycosyl transferase family 8
27491_SMRU1689_01980	group_5563	yfnB	HAD superfamily hydrolase	13	13	04UX2,07Z9Z,0NJB9,COG1011	S	hydrolase
34869_SMRU334_00449	group_14137		hypothetical protein	13	13	04X6J,069DT,0NRXC,12C6G	S
25709_SMRU778_02035	group_4552		Tn5253 hypothetical protein	12	12		S
25745_SMRU1036_00012	group_12762		XRE family transcriptional regulator	12	12	04WRK,067QW,0NQXH,0XUC3	K	family Transcriptional regulator
25773_SMRU1063_01325	group_3599	clpC_2	Group II intron maturase	12	12	04S71,05C2Z,0ND4R,COG0542	O	ATP-dependent Clp protease ATP-binding subunit
25773_SMRU1063_01470	group_2345	gspA_1	glycosyl transferase family protein	12	12	04Y8X,05K64,0NKSF,COG0463,COG1442	M	Glycosyl transferase, family 2 glycosyl transferase family 8
25800_SMRU1921_01071	group_1280		Tn5253 CAAX amino terminal protease family	12	12	04XIJ,067UA,0NQYB,0XUJM	S	CAAX amino terminal protease family protein
25815_SMRU1161_00827	group_6832	rsuA1	ribosomal small subunit pseudouridine synthase A	12	12	04RMI,05I08,0NDK5,COG1187	J	Pseudouridine synthase
25869_SMRU1220_00617	mro_2		aldose 1-epimerase	12	12	04T6V,05ENN,0NDYF,COG2017	G	converts alpha-aldose to the beta-anomer. It is active on D-glucose, L-arabinose, D-xylose, D-galactose, maltose and lactose (By similarity)
25927_SMRU1121_01636	group_8652		hypothetical protein	12	12		S
25934_SMRU1655_00749	group_4849	gmuD_1	glycosyl hydrolase	12	12	04REV,05CS2,0ND8I,COG2723	G	beta-glucosidase
25993_SMRU2768_00789	group_14727	tuf	elongation factor Tu	12	12	04RQE,05CGV,0NDR6,COG0050	J	This protein promotes the GTP-dependent binding of aminoacyl-tRNA to the A-site of ribosomes during protein biosynthesis (By similarity)
26079_SMRU2405_00099	group_11642		conjugative transposon membrane protein	12	12	08RTW,0ES80,0NHN7,11G5T	S	conjugative transposon membrane protein
26697_SMRU677_00529	group_8602	tcyN	ABC transporter ATP-binding protein/permease	12	12	06PIF,COG1132	V	abc transporter atp-binding protein
26725_SMRU295_02163	group_13052		hypothetical protein	12	12		S
27216_SMRU1170_01714	group_14766	ccpA_2	catabolite control protein A	12	12	04RNA,05ETE,0NDG2,COG1609	K	catabolite control protein a
27537_SMRU524_00292	group_10973		putative membrane metallo-endo-peptidase	12	12	04V1C,05JFM,0NKIQ,11ZGW	S	enterolysin a
27537_SMRU524_00301	group_10975		phage protein	12	12		S
28137_SMRU1215_00139	group_13308		bacteriophage nuclease	12	12	COG1403	V	HNH endonuclease
34869_SMRU334_01779	group_1958	iga_3	Zinc metalloprotease zmpC	12	12	06FFW,0NRDD,0XVYY	S	Domain protein
25708_SMRU1058_00906	group_12744		DNA-binding protein	11	11	054CD,067QW,0P5JJ,0XUC3	K	HTH_XRE
25814_SMRU1169_02042	group_7036	mtlA	PTS system mannitol-specific transporter subunit EIIBC	11	11	04RUK,05CTS,0NE0D,COG2213	G	PTS system mannitol-specific
25814_SMRU1169_02099	group_4532	ABC-N/P	ABC transporter ATP-binding protein/permease	11	11	04R5W,05BZ1,0NDFU,COG1132	V	ABC transporter
25896_SMRU1993_01836	group_7798	ycjP_3	ABC transporter permease SP1688	11	11	04VBE,05DRW,0NFY3,COG0395	G	ABC transporter, permease
25911_SMRU1293_01698	group_8243		integral membrane protein	11	11	04X8S,05VVJ,0NP8H,123B1	S	Protein of unknown function (DUF3021)
25948_SMRU2497_01613	group_5643		Abi-alpha protein	11	11	04VZX,06RM2,0NGG1,0XW6W	S	Divergent AAA domain
25996_SMRU2443_00080	group_11623		hypothetical protein	11	11	0527A,05ERE,0NSAJ,0YCB9	S
25996_SMRU2443_00082	group_12835		conserved hypothetical protein	11	11	05JGN,0QWTX,11QNJ,17QT4	S
25996_SMRU2443_00083	group_11625		hypothetical protein	11	11	06T3P,0NVCC,0YKEQ	S
25996_SMRU2443_02006	group_8651		hypothetical protein	11	11		S
25996_SMRU2443_02126	group_12876		haloacid dehalogenase-like hydrolase	11	11	04UVD,05MN5,0NKRN,COG0637	S	hydrolase
26023_SMRU3154_01522	group_3602	clpC_2	Group II intron maturase	11	11	04S71,05C2Z,0ND4R,COG0542	O	ATP-dependent Clp protease ATP-binding subunit
26079_SMRU2405_00090	traI		Protein traI	11	11	05MU5,0ENXM,0NDNT,COG3843	U	relaxase Mobilization nuclease domain protein
26079_SMRU2405_00094	topB		putative DNA topoisomerase	11	11	08IYH,0P6FF,COG0550	L	Dna topoisomerase
26079_SMRU2405_00095	group_11641		membrane protein	11	11	05FNK,0NFIC,11U17	S
26079_SMRU2405_00096	group_12900		hypothetical protein	11	11	05ZPK,0NMD5,124WG	S
26079_SMRU2405_00100	group_11643		putative conjugative transposon membrane exported protein	11	11	05SUG,0NKW6,11YDE	S
26079_SMRU2405_00105	group_12901		FIG00648496: hypothetical protein	11	11	076R1,0NHQ9,0XPKA	S
26079_SMRU2405_00106	dnaI_1		putative DNA replication protein	11	11	05H3Q,0NER2,0X4X0@negNOG,COG1484	L	Bacterial dnaA protein
26609_SMRU3092_00769	group_10379		FtsK/SpoIIIE family	11	11	COG1674	D	cell division protein FtsK
26694_SMRU413_00302	group_11680		hypothetical protein	11	11		S
26696_SMRU638_02148	group_4892		IS66 family Orf1	11	11		S
26793_SMRU1344_01038	group_7591		hypothetical protein	11	11	084G1,0ZKEA	S
27210_SMRU768_00186	group_11701		hypothetical protein	11	11		S
27537_SMRU524_00294	group_13190		minor tail protein GP26	11	11	COG5412	S
27537_SMRU524_00295	group_13191		phage protein	11	11	04X84,08Z94,0NJI2,11NHP	S	Bacteriophage Gp15 protein
27537_SMRU524_00296	group_13192		hypothetical protein	11	11		S
27537_SMRU524_00297	group_10974		tail shaft protein	11	11		S
27537_SMRU524_00298	group_11714		minor capsid protein	11	11		S
27537_SMRU524_00302	group_11716		hypothetical protein	11	11		S
27537_SMRU524_00303	group_11717		phage protein	11	11		S
27537_SMRU524_00304	group_13194		phage major capsid protein	11	11	04UIP,08WZ5,0NIBR,11IJY	S	Major capsid protein
27537_SMRU524_00308	group_11719		phage minor capsid 2 family protein	11	11	04WI2,065ZW,0NG55,0Y58E	S	Minor capsid protein
27537_SMRU524_00309	group_13195		minor capsid protein	11	11	06ZHB,0NFKU,0XSIM	S	minor capsid protein
27537_SMRU524_00603	aes		Acetyl esterase	11	11	05F2M,0F546,0NECZ,COG0657	I	alpha/beta hydrolase fold
27997_SMRU137_00677	group_4569		hypothetical protein	11	11		S
28314_SMRU1509_01250	group_3368	lytA_3	choline binding protein G	11	11	051KB,08CHM,0NRZ7,COG3591,COG5263	E	Preferentially cleaves peptide bonds on the carboxyl- terminal side of aspartate and glutamate. Along with other extracellular proteases it is involved in colonization and infection of human tissues. Required for proteolytic maturation of thiol protease SspB and inactivation of SspC, an inhibitor of SspB. It is the most important protease for degradation of fibronectin-binding protein (FnBP) and …
28541_SMRU1688_01509	group_4730		ABC transporter substrate-binding protein	11	11	0XSDP	G	extracellular solute-binding protein, family 1
28751_SMRU995_00174	group_11787		phage protein	11	11		S
28751_SMRU995_00183	group_13468		hypothetical protein	11	11		S
34679_SMRU143_00007	group_11851		hypothetical protein	11	11		S
34679_SMRU143_00008	group_11852		hypothetical protein	11	11		S
34679_SMRU143_00009	group_11036		hypothetical protein	11	11		S
34679_SMRU143_00010	group_13890		hypothetical protein	11	11	05MZC,0NMQ8,11VYM	S
34679_SMRU143_00011	group_13891	fbpC	ABC transporter	11	11	08RDQ,0NF10,COG1131	P	ABC transporter, ATP-binding protein
35148_SMRU123_01881	group_14231	cpsL	CDP-glycerol:poly(glycerophosphate) glycerophosphotransferase	11	11	05N72,0EUQ6,0NMIZ,COG1887	M	glycosyl glycerophosphate transferases involved in teichoic acid biosynthesis TagF TagB EpsJ RodC
35148_SMRU123_01882	group_14232		Lipid A core - O-antigen ligase and related enzymes	11	11		S
25709_SMRU778_00567	group_9923		methyl transferase	10	10		S
25720_SMRU315_01989	group_6803	deoD_1	phosphorylase Pnp/Udp family protein	10	10	04X5M,06KZR,0NIDY,11F11	S	phosphorylase
25726_SMRU651_01926	group_6046	dinP	DNA polymerase IV	10	10	04S7K,05CQ3,0NDCG,COG0389	L	Poorly processive, error-prone DNA polymerase involved in untargeted mutagenesis. Copies undamaged DNA at stalled replication forks, which arise in vivo from mismatched or misaligned primer ends. These misaligned primers can be extended by PolIV. Exhibits no 3'-5' exonuclease (proofreading) activity. May be involved in translesional synthesis, in conjunction with the beta clamp from PolIII (By si…
25730_SMRU212_01910	group_3606	clpC_2	Group II intron maturase	10	10	04S71,05C2Z,0ND4R,COG0542	O	ATP-dependent Clp protease ATP-binding subunit
25745_SMRU1036_01665	group_12764		hypothetical protein	10	10		S
25869_SMRU1220_00619	group_9546	PTS-EII_2	phosphotransferase system sugar-specific EII component	10	10	04VS3,05QEG,0NKIA,COG2893	G	pts system
25888_SMRU1929_00380	group_2379	yicI	glycosyl hydrolase, family 31	10	10	04RFE,05CJQ,0NDCJ,COG1501	G	Alpha-glucosidase
25927_SMRU1121_01987	group_2323		iron ABC transporter iron-binding protein	10	10	04VT5,05C4Y,0NE2B,COG1840	P	ABC transporter
25996_SMRU2443_00081	thiF_1		Sulfur carrier protein adenylyltransferase ThiF	10	10	08MBS,0NJWP,0XYRC	S	uba thif-type nad fad binding protein
25996_SMRU2443_00087	group_11626		Positive transcriptional regulator, MutR family	10	10	04Y61,06E30,0NSFI,COG1396	K	Transcriptional regulator
26027_SMRU3044_01270	group_8518	macB_6	ABC transporter ATP-binding protein	10	10	04YPA,08WB4,0NUHW,COG1136	V	ABC transporter, ATP-binding protein
26084_SMRU2673_02044	group_5446	afr	Gfo/Idh/MocA family oxidoreductase	10	10	04TAC,05CK5,0NDWV,COG0673	S	oxidoreductase
26677_SMRU518_01932	group_2127		pneumococcal histidine triad protein E	10	10	04YQY,06KKA,0NU6I,0Y9TQ	S	Pneumococcal histidine triad protein E
26697_SMRU677_01679	group_5438		major facilitator superfamily permease	10	10	COG0477	G	major facilitator Superfamily
26762_SMRU1915_01544	purF_2		amidophosphoribosyltransferase	10	10	04RYT,05CBA,0NDMY,COG0034	F	glutamine phosphoribosylpyrophosphate amidotransferase
26793_SMRU1344_00075	group_3346		phage portal protein, SPP1 family	10	10	04UYN,08VCE,0NJU9,11QNG	S	portal protein
27484_SMRU1558_00725	group_1443		Ser/Thr protein phosphatase family protein	10	10	04VQ5,08VPS,0NHMQ,COG0639	T	ser Thr protein phosphatase
27491_SMRU1689_01677	group_9108	fepD_2	iron-compound ABC transporter permease	10	10	04SXX,05DQ5,0NECF,COG0609	P	permease
27537_SMRU524_00305	group_11718		phage protein	10	10	051Q3,0715Q,0NX7V,0YY7U	S
27604_SMRU1198_02006	group_4098	yecS_4	amino acid ABC transporter permease	10	10	04ZX3,086BM,0NEUZ,COG0765	E	amino acid ABC transporter
28012_SMRU48_00290	group_2886		Ser/Thr protein phosphatase family protein	10	10	05JYC,11RZA	S
28314_SMRU1509_00233	group_9933		hypothetical protein	10	10		S
28460_SMRU1222_00086	group_11769		ABC transporter permease	10	10	04YEF,07V8V,0P2H5,0ZVCQ	S
28460_SMRU1222_00087	group_13353	ecsA_1	ABC transporter ABC nucleotide-binding domain	10	10	04U4Q,05E5I,0NDES,COG1131	V	ABC transporter, ATP-binding protein
28460_SMRU1222_00088	kstR2_1		TetR family transcriptional regulator	10	10	04T1Z,08ZWI,0NH0I,103AX	K	tetR family
28460_SMRU1222_00093	group_13355		Uncharacterized conserved protein	10	10	05DFS,0EPBZ,0NDBV,COG4804	S	Conserved Protein
28460_SMRU1222_00094	group_13356		regulatory protein	10	10	052CC,05UGP,0NMHE,120I0	K	SpoVT_AbrB
28460_SMRU1222_00109	group_13357		membrane protein	10	10	05K1I,0EUQ4,0NJPC,11QY9	S
28460_SMRU1222_00495	group_13358		putative sigma factor	10	10	08YFM,0ESSK,0NIP7,11JJM	S	Sigma-70, region 4
28460_SMRU1222_00497	ydcR		transcriptional regulator	10	10	0811P,0EU6P,0NKSR,COG1725	K	Transcriptional regulator, GntR family
28460_SMRU1222_00498	group_13360		Predicted integral membrane protein	10	10	051U1,06Z9K,0NY8J,0YVE4	S	Protein of unknown function (DUF1648)
28460_SMRU1222_00499	group_13361		ABC transporter permease	10	10	04YEF,07V8V,0P2H5,0ZVCQ	S
28751_SMRU995_00327	group_2108		surface anchored protein	10	10	06MBT,0YCEV	S
28751_SMRU995_00328	group_10927		hypothetical protein	10	10		S
34638_SMRU916_00403	group_3536		degenerate transposase	10	10	05U72,COG3335	L	ISFtu1. Transposase, member of the IS630 Tc-1 mariner family. Identical to Q93EJ6 transposase from Francisella tularensis (118 aa) from aa 144-261. Identical to Q93EJ7 transposase from Francisella tularensis (126 aa) from aa 1-109. Q93EJ6 and Q93EJ7 previously characterised as two separate ORF's. ORF1 (identical to Q93EJ7) contains a programmed ribosomal frameshifting motif, 5'-AAAAAAAG-3' at aa …
34869_SMRU334_01785	group_4497	bglK_2	ROK family protein	10	10	04UXJ,08RBF,0NG11,COG1940	K	ROK family
25764_SMRU734_02016	group_6875	tabA_2	beta-galactosidase subunit beta	9	9	051GK,05XEP,0NPYV,COG2731	G	Domain of unknown function (DUF386)
25767_SMRU849_02017	group_4634		Tn5253 bacteriocine putative	9	9		S
25800_SMRU1921_02320	group_8630	zmpC	putative IgA-specific zinc metalloproteinase	9	9	06EFT,0XWCH	S
25838_SMRU2263_01404	group_9801		hypothetical protein	9	9		S
25841_SMRU2261_01435	group_11144		hypothetical protein	9	9	04XG4,06460,0NQUS,121RH	S
25869_SMRU1220_00620	group_14834	manZ_2	PTS system transporter subunit IID	9	9	04RSZ,07E9Z,0NDP2,COG3716	G	PTS system
25869_SMRU1220_00621	PTS-EIIC_2		PTS system, IIC component	9	9	04S7Q,08KDH,0NG79,COG3715	G	Pts system
25869_SMRU1220_00624	frlR_2		GntR family transcriptional regulator	9	9	04V16,08Y3R,0NJPQ,COG2188	K	GntR family
25896_SMRU1993_01816	group_12788		hypothetical protein	9	9		S
25927_SMRU1121_00133	group_7344	eno_2	enolase	9	9		S
25959_SMRU2606_01951	group_3062		truncated IS200 family transposase	9	9	COG1943	L	transposase
25968_SMRU2345_01825	group_3652		competence-induced protein Ccs4	9	9		S
26027_SMRU3044_01254	group_6712		ABC transporter	9	9	050DP,06TDX,0NVXK,0YKV3	S	FtsX-like permease family
26036_SMRU2414_01438	group_6795	deoD_2	phosphorylase Pnp/Udp family protein	9	9	04X5M,06KZR,0NIDY,11F11	S	phosphorylase
26079_SMRU2405_00104	traG_1		Protein virD4	9	9	05E80,0ND6S,COG3505	U	TraG TraD family protein
26554_SMRU276_00778	group_13002		hypothetical protein	9	9		S
26554_SMRU276_00847	group_4855	gmuD_2	glycosyl hydrolase	9	9	04REV,05CS2,0ND8I,COG2723	G	beta-glucosidase
26574_SMRU1402_02010	group_8712	yhfQ	iron ABC transporter substrate-binding protein	9	9	04S4T,05DWN,0NEQD,COG0614	P	ABC transporter
26582_SMRU2421_00712	group_10391	uidB	sugar/sodium symporter	9	9	07QV6,0NF5K,COG2211	G	Inherit from COG: symporter activity
26725_SMRU295_01703	group_1373	strH_2	endo-beta-N-acetylglucosaminidase	9	9	04UEI,05FM3,0NFB7,COG4724	G	endo-beta-n-acetylglucosaminidase
27324_SMRU2649_00261	group_9482	hexB	DNA mismatch repair protein hexB	9	9	04RPN,05DC6,0ND9V,COG0323	L	This protein is involved in the repair of mismatches in DNA. It is required for dam-dependent methyl-directed DNA mismatch repair. May act as a molecular matchmaker , a protein that promotes the formation of a stable complex between two or more DNA-binding proteins in an ATP-dependent manner without itself being part of a final effector complex (By similarity)
27333_SMRU2854_02029	group_1515	pinR	site-specific DNA recombinase	9	9	04RUW,05C6I,0NE0K,COG1961	L	Recombinase
27431_SMRU580_00220	group_8436		hypothetical protein	9	9		S
27431_SMRU580_00474	group_13181		hypothetical protein	9	9		S
27431_SMRU580_00484	group_7459		integral membrane protein	9	9	04RAH,05E1G,0NDXM,COG0330	O	Band 7 protein
27490_SMRU1691_00793	group_13188		hypothetical protein	9	9		S
27491_SMRU1689_00420	group_14714	tuf_1	elongation factor Tu	9	9	04RQE,05CGV,0NDR6,COG0050	J	This protein promotes the GTP-dependent binding of aminoacyl-tRNA to the A-site of ribosomes during protein biosynthesis (By similarity)
27537_SMRU524_00300	group_11715		minor capsid protein - phage associated	9	9		S
27537_SMRU524_02160	group_13197	wzx	flippase Wzx	9	9	05ER6,COG2244	M	polysaccharide biosynthesis protein
27537_SMRU524_02161	group_13198		putative phosphotransferase	9	9	08Y86,0NGFP,COG5610	M	Inherit from bactNOG: Hydrolase
27537_SMRU524_02162	group_13199		rhamnosyl transferase	9	9	04VP7,08MKI,0NHYB,COG1216	M	Glycosyl transferase, family 2
27537_SMRU524_02163	group_13200		oligosaccharide repeat unit polymerase Wzy	9	9		S
27537_SMRU524_02164	group_13201		glycosyltransferase	9	9	07EF8,0NFMN,0XSMN	M	glycosyl transferase group 1
27545_SMRU285_01328	group_3654		competence-induced protein Ccs4	9	9		S
28137_SMRU1215_01762	group_11755		hypothetical protein	9	9	06I79,0XXT6,1850R	S
28137_SMRU1215_01763	group_13309		Methyltransferase domain	9	9	066ZA,1230G,183I9	S
28509_SMRU106_00032	group_11771		hypothetical protein	9	9		S
28527_SMRU905_01617	group_678	cbpJ_3	choline binding protein J	9	9	COG5263	S	choline binding protein
28702_SMRU3153_00208	group_9526		hypothetical protein	9	9		S
28751_SMRU995_01399	group_13470		serine/threonine protein phosphatase	9	9	0YTG3	S	serine threonine protein phosphatase
28751_SMRU995_01406	group_13471		putative lipoprotein	9	9		S
29069_SMRU1_00146	group_9901		Phosphonopyruvate decarboxylase	9	9	05DTI,0EPM2,0NE1T,COG0028	E	phosphonopyruvate decarboxylase
34591_SMRU520_00811	leuC		3-isopropylmalate dehydratase large subunit	9	9	04R7R,05CQI,0ND6X,COG0065	E	Catalyzes the isomerization between 2-isopropylmalate and 3-isopropylmalate, via the formation of 2-isopropylmaleate (By similarity)
34620_SMRU430_01210	group_7374		hypothetical protein	9	9		S
34657_SMRU2324_01652	group_10428		helicase	9	9	053R9,07R6Z,0NEVX,COG0553	L	Inherit from firmNOG: helicase domain protein
34679_SMRU143_01119	group_13940		MutT/nudix family protein	9	9	04VBF,05FFY,0NK74,COG0494	L	mutT nudix family
34725_SMRU1079_00284	group_14040		hypothetical protein	9	9		S
34765_SMRU2908_01916	group_4869		IS66 family Orf1	9	9		S
34973_SMRU59_01081	group_5021		DNA primase (type)	9	9	04V34,05M0A,0NF2D,0XRRR	S	Inherit from firmNOG: domain protein
25704_SMRU18_00215	group_10925	purN	phosphoribosylglycinamide formyltransferase	8	8	04UWV,08V3E,0NIEN,COG0299	F	phosphoribosylglycinamide formyltransferase
25708_SMRU1058_00116	group_12739		phage replication protein	8	8		S
25730_SMRU212_02023	group_6924	fhs	formate-tetrahydrofolate ligase	8	8	04RW4,05CKU,0NDVT,COG2759	F	formyltetrahydrofolate synthetase
25824_SMRU1592_01141	group_7472	adhP	alcohol dehydrogenase	8	8	04R76,05DQ4,0NFQR,COG1064	C	alcohol dehydrogenase
25824_SMRU1592_01482	group_4682	bmrA	ABC transporter ATP-binding protein	8	8	04TV5,07ST3,0NEUU,COG1132	V	ABC transporter
25838_SMRU2263_01956	group_3031		caax amino protease family protein	8	8	04WSH,05KUR,0NMYZ,COG1266	S	CAAX amino terminal protease family
25879_SMRU1447_00829	group_12784		hypothetical protein	8	8		S
25919_SMRU1266_02097	group_12819		DNA-binding protein	8	8	054CD,067QW,0P5JJ,0XUC3	K	HTH_XRE
25933_SMRU1976_00875	group_1262		Tn5253 CAAX amino terminal protease family	8	8		S
25976_SMRU2331_01982	group_759		Membrane protein	8	9		S
26044_SMRU2409_02009	group_2324		iron ABC transporter iron-binding protein	8	8	COG1840	P	extracellular solute-binding protein, family 1
26078_SMRU2946_01938	group_1995	glgB	1,4-alpha-glucan branching enzyme	8	8	04S97,05CNB,0NDJE,COG0448	G	Catalyzes the synthesis of ADP-glucose, a sugar donor used in elongation reactions on alpha-glucans (By similarity)
26554_SMRU276_00066	group_12999		transcriptional regulator	8	8	04VRJ,05UGB,0NM22,1280Y	K	Inherit from NOG: Transcriptional regulator
26582_SMRU2421_00100	group_11678		hypothetical protein	8	8		S
26609_SMRU3092_01924	group_13038		hypothetical protein	8	8		S
26682_SMRU147_01402	group_9091	rnjA	metallo-beta-lactamase superfamily protein 1	8	8	04RGQ,05CN5,0NDNW,COG0595	S	ribonuclease J
26687_SMRU280_01408	group_9138	tig	FKBP-type peptidyl-prolyl cis-trans isomerase (trigger factor)	8	8	04RQQ,05DEA,0NDK4,COG0544	O	Involved in protein export. Acts as a chaperone by maintaining the newly synthesized protein in an open conformation
26721_SMRU77_01610	group_10420		cell wall surface anchor family protein	8	8	05GFN,0NFA6,0XSEP	M	Lpxtg-motif cell wall anchor domain protein
26800_SMRU3077_01853	group_5092	bglH	beta-glucosidase	8	8	04S2U,05CS2,0ND8I,COG2723	G	6-phospho-beta-glucosidase (EC 3.2.1.86)
27262_SMRU1088_01400	group_13161		hypothetical protein	8	8		S
27324_SMRU2649_00260	group_14920	ribH	6,7-dimethyl-8-ribityllumazine synthase	8	8	04U6U,08UTT,0NH9S,COG0054	H	Catalyzes the formation of 6,7-dimethyl-8- ribityllumazine by condensation of 5-amino-6-(D- ribitylamino)uracil with 3,4-dihydroxy-2-butanone 4-phosphate. This is the penultimate step in the biosynthesis of riboflavin (By similarity)
27456_SMRU2472_00829	group_5412		response regulator	8	8	04X53,05X3U,0NP3Z,COG3279	K	lytTr DNA-binding domain protein
27456_SMRU2472_00830	group_8241		integral membrane protein	8	8	04X8S,05VVJ,0NP8H,123B1	S	Protein of unknown function (DUF3021)
27537_SMRU524_00299	group_13193		putative minor capsid protein	8	8	0535U,074Y1,0NZSY,0Z6Z7	S	Pfam:Minor_capsid
27537_SMRU524_00311	group_13196		phage protein	8	8	04XF1,08ZAZ,0NJU5,COG5484	S	Inherit from firmNOG: phage protein
27545_SMRU285_01617	group_11720		hypothetical protein	8	8		S
27632_SMRU1492_01580	group_6831	rsuA1	ribosomal small subunit pseudouridine synthase A	8	8	04RMI,05I08,0NDK5,COG1187	J	Pseudouridine synthase
27677_SMRU2622_00640	group_11742		glyoxalase	8	8	08ZWP,COG0346	E	glyoxalase
27885_SMRU2440_00779	group_9520	PTS-EIIC	PTS system, IIC component	8	8	04S7Q,08KDH,0NG79,COG3715	G	Pts system
28509_SMRU106_00016	group_13377		phage-associated protein	8	8		S
28509_SMRU106_00017	group_13378		phage protein	8	8		S
28509_SMRU106_01205	group_13380		hypothetical protein	8	8		S
28527_SMRU905_01616	group_5433		major facilitator superfamily permease	8	8	COG0477	G	major facilitator Superfamily
28751_SMRU995_00285	group_11793		toxin-antitoxin system, antitoxin component, HicB family	8	8	05WUG,0NHW2,12518	S	Toxin-antitoxin system, antitoxin component, HicB family
28751_SMRU995_00286	group_13469		toxin-antitoxin system, HicA family protein	8	8	05306,067RR,0P1S5,0XUD5	S	YcfA-like protein
29069_SMRU1_00148	group_8610		IucA/IucC family protein	8	8		S
34656_SMRU2242_00848	group_10325		hypothetical protein	8	8		S
34699_SMRU419_00226	group_14012		hypothetical protein	8	8		S
34699_SMRU419_00227	group_14013		hypothetical protein	8	8		S
34814_SMRU1452_00155	group_14118		bacteriocin, lactococcin 972 family	8	8		S
34814_SMRU1452_01407	group_14119		hypothetical protein	8	8		S
34814_SMRU1452_01409	rimL		ribosomal protein N-acetylase	8	8	054ET,08V6X,0NJUT,COG1670	J	acetyltransferase, GNAT family
34814_SMRU1452_01410	group_14121	flr	flavoprotein oxygenase-like protein	8	8	04WYE,05ZJP,0P4N1,COG1853	S	Flavin reductase like domain
25709_SMRU778_01393	group_696		type I RM modification enzyme	7	7	COG0732	V	Restriction modification system DNA (Specificity
25722_SMRU745_02079	group_9487	hexB	DNA mismatch repair protein hexB	7	7	04RPN,05DC6,0ND9V,COG0323	L	This protein is involved in the repair of mismatches in DNA. It is required for dam-dependent methyl-directed DNA mismatch repair. May act as a molecular matchmaker , a protein that promotes the formation of a stable complex between two or more DNA-binding proteins in an ATP-dependent manner without itself being part of a final effector complex (By similarity)
25745_SMRU1036_01996	group_1789	lytA_3	choline binding protein F	7	7	COG5263	S	choline binding protein
25786_SMRU1473_00618	group_9517		hypothetical protein	7	7		S
25793_SMRU2106_01790	group_6959	pncG	putative immunity protein	7	7		S
25800_SMRU1921_00284	group_10382		hypothetical protein	7	7		S
25818_SMRU1917_00232	group_12771		phage protein	7	7	0683M,0F38W,0NR71,0XUQJ	S	YopX protein
25839_SMRU2158_02097	group_6049	dinP	DNA polymerase IV	7	7	04S7K,05CQ3,0NDCG,COG0389	L	Poorly processive, error-prone DNA polymerase involved in untargeted mutagenesis. Copies undamaged DNA at stalled replication forks, which arise in vivo from mismatched or misaligned primer ends. These misaligned primers can be extended by PolIV. Exhibits no 3'-5' exonuclease (proofreading) activity. May be involved in translesional synthesis, in conjunction with the beta clamp from PolIII (By si…
25869_SMRU1220_00618	agaS_2		tagatose-6-phosphate ketose/aldose isomerase	7	7	04TB5,05E70,0NEV7,COG2222	M	isomerase
25874_SMRU1336_02159	group_6286	ptrB	prolyl oligopeptidase family protein	7	7	04VE8,05CUG,0NGYX,COG1770	E	Oligopeptidase
25911_SMRU1293_01697	group_5414		response regulator	7	7	04X53,05X3U,0NP3Z,COG3279	K	lytTr DNA-binding domain protein
25934_SMRU1655_01855	group_6539		30S ribosomal protein S15	7	7	04XDF,05P83,0NPX5,11ZUK	S
25975_SMRU2950_01068	group_14746	ilvD	dihydroxy-acid dehydratase	7	7	04S1Y,05C01,0ND7X,COG0129	E	Dihydroxy-acid dehydratase
25996_SMRU2443_00248	group_12836		hypothetical protein	7	7		S
25996_SMRU2443_01086	group_12837		membrane protein	7	7	05WVB,0EW9N,0NPFV,123Y5	S
25996_SMRU2443_01087	group_12838		phage protein	7	7	07VJ1,0ES2R,0NFNS,0YDCP	L	Replication initiator protein A
25996_SMRU2443_01088	group_12839	dnaI_1	Helicase loader DnaI	7	7	06CVF,0EP27,0NE7D,COG1484	L	DNA replication protein
25996_SMRU2443_01089	group_12840		FIG00648496: hypothetical protein	7	7	076R1,0EPVK,0NE9U,0XPKA	S
25996_SMRU2443_01090	group_12841		Phage antirepressor protein	7	7	04U66,05WXW,0NH9V,COG3617,COG3645	K	Anti-repressor
25996_SMRU2443_01092	group_12842		FIG01196643: hypothetical protein	7	7	050ZS,06T3Y,0NVRX,0YKF3	S
25996_SMRU2443_01093	group_12843		FIG00523417: hypothetical protein	7	7	08YJW,0F0B6,0NI7Z,11IEM	S	Inherit from firmNOG: Single-strand binding protein
25996_SMRU2443_01094	group_12844		FIG00529559: hypothetical protein	7	7	05K5W,0EU4E,0NKPB,11TQ2	S	conjugative transposon membrane protein
25996_SMRU2443_01095	group_12845		FIG01118304: hypothetical protein	7	7	04SYK,05CYH,0NE35,0XPC1	S	Inherit from firmNOG: conjugative transposon membrane protein
25996_SMRU2443_01096	group_12846		transposase	7	7	06F9V,0ER6Z,0NF9W,COG3547	L	transposase is116 is110 is902 family
25996_SMRU2443_01097	group_11627		FIG01116872: hypothetical protein	7	7	06GDM,0F037,0NRQS,0Y5I3	S	Protein of unknown function (DUF713)
25996_SMRU2443_01098	group_12847		conjugative transposon membrane protein	7	7	08RTW,0ES80,0NHN7,11G5T	S	conjugative transposon membrane protein
25996_SMRU2443_01099	group_12848		type IV secretory pathway, VirB4 component	7	7	05DTV,0ENZY,0NDJ5,COG3451	U	TraE protein
25996_SMRU2443_01100	iap_1		NLP/P60 family protein	7	7	081TQ,0ETI1,0P3GA,COG0791	M	NlpC P60 family protein
25996_SMRU2443_01101	group_12850		FIG01116244: hypothetical protein	7	7	06UB7,0NWA5,0YN4U	S
25996_SMRU2443_01102	group_12851		Putative surface protein	7	7	04ZKQ,05N57,0NFSV,0ZVY0	S	copper amine oxidase N-terminal domain protein
25996_SMRU2443_01103	group_12852		Mature parasite-infected erythrocyte surface antigen (MESA) or PfEMP2	7	7	05FNK,0ES6H,0NFIC,11U17	S
25996_SMRU2443_01104	group_12853		hypothetical protein	7	7	08H1Y,0EYIT,0NGX4,0ZTDK	S
25996_SMRU2443_01105	group_12854		Nucleotidyl transferase of unknown function (DUF1814)	7	7	05CRZ,0EXT7,0NGIN,0XP6B	S	Nucleotidyl transferase of unknown function (DUF1814)
25996_SMRU2443_01106	group_12855	topB	DNA topoisomerase III	7	7	08IYH,0F784,0P6FF,COG0550	L	DNA topoisomerase
25996_SMRU2443_01107	group_12856	hhaIM	site-specific DNA methylase	7	7	07RHI,0ENPP,0NEEQ,COG0270	L	cytosine-specific methyltransferase
25996_SMRU2443_01108	group_12857		Superfamily II DNA and RNA helicase	7	7	05EH4,0ENZX,0NEB4,COG0827,COG4646	L	Helicase
25996_SMRU2443_01110	group_12858	ltrA_1	Mobile element protein	7	7	05EKQ,0ER8M,0ND5F,COG3344	L	RNA-directed DNA polymerase
25996_SMRU2443_01112	group_12859		Superfamily II DNA and RNA helicase	7	7	06JWN,0EZ44,0NTWP,11W9N	S
25996_SMRU2443_01114	group_12860		SalK	7	7	05ENE,0F6TG,0NHKA,COG4585	T	Inherit from bactNOG: Histidine kinase
25996_SMRU2443_01115	group_12861	comA_1	Transcriptional regulator DegU, LuxR family	7	7	05SRX,0EV36,0NMUF,COG2197	T	response regulator
25996_SMRU2443_01129	group_12862	ltrA_2	Retron-type RNA-directed DNA polymerase	7	7	04TG7,05EKQ,0ND5F,COG3344	L	DNA polymerase
25996_SMRU2443_01136	group_12863		hypothetical protein	7	7		S
25996_SMRU2443_01137	group_14338	ecsA_1	Bacitracin transport ATP-binding protein bcrA	7	7	05CJ1,0EP00,0NEN5,COG1131	V	Abc transporter
25996_SMRU2443_01138	group_12864		Uncharacterized protein conserved in bacteria	7	7	11UDF	P	ABC transporter (permease)
25996_SMRU2443_01139	group_12865	ybhF_1	ATPas	7	7	05D0X,0ENN3,0ND8F,0XPE8	V	Efflux ABC transporter, permease protein
25996_SMRU2443_01140	group_12866		hypothetical protein	7	7	065NI,0EXCC,0NQM9,12CRX	S
25996_SMRU2443_01141	group_12867		type IV secretory pathway, VirD2 components (relaxase)	7	7	05MU5,0ENXM,0NDNT,COG3843	U	relaxase Mobilization nuclease domain protein
25996_SMRU2443_01142	group_12868		FIG01119645: hypothetical protein	7	7	08V66,0ETUB,0NIKG,11J0G	S	Mobilization protein
25996_SMRU2443_01143	ydeE		AraC family transcriptional regulator	7	7	086D8,0I8IV@eryNOG,0NE2X,COG2207,COG3708	K	AraC_E_bind
25996_SMRU2443_01144	group_12870		Transcriptional regulator, effector-binding domain/component	7	7	08XH2,0NIFB,11MPZ	K	transcription activator, effector binding
25996_SMRU2443_01145	pig-5		ABC transporter ATP-binding protein	7	7	05CJ1,0ND6K,COG1131	V	ABC transporter
25996_SMRU2443_01146	group_12872		inner membrane transport permease	7	7	05F7Z,0EQTY,0NI9M,COG0842	V	ABC-2 type transporter
25996_SMRU2443_01147	group_12873		putative sigma factor	7	7	08K3K,0EZAM,0NFF8,0ZNJB	S	Inherit from firmNOG: sigma-70, region 4
25996_SMRU2443_01148	group_12874		excisionase	7	7	05K17,0ETN3,0NJR7,11SUH	S	DNA binding domain, excisionase family
25996_SMRU2443_01149	group_12875	Int-Tn_1	putative transposon integrase	7	7	05EAV,0EPT3,0NEN1,COG0582	L	Site-specific recombinase, phage integrase family
26079_SMRU2405_00108	group_11644		membrane protein	7	7	05K1I,0NJPC,11QY9	S
26093_SMRU2876_01499	group_9894	scpA	segregation and condensation protein A	7	7	04U5D,08KVX,0NKX5,COG1354	S	Participates in chromosomal partition during cell division. May act via the formation of a condensin-like complex containing Smc and ScpB that pull DNA away from mid-cell into both cell halves (By similarity)
26682_SMRU147_01753	group_4206	ppc	phosphoenolpyruvate carboxylase	7	7	04S5R,05CCA,0NFEH,COG2352	C	Forms oxaloacetate, a four-carbon dicarboxylic acid source for the tricarboxylic acid cycle (By similarity)
27160_SMRU297_01031	group_7831	pgaC	glycosyl transferase	7	7	04S34,07QTT,0NDM7,COG0463	M	Glycosyl Transferase
27160_SMRU297_01591	group_4355		lantibiotic modifying enzyme	7	7	04TK9,05E16,0NG83,COG4403	V	Inherit from firmNOG: Lanthionine synthetase C family protein
27208_SMRU373_00387	group_11699		site-specific recombinase	7	7	08N73,0EPTK,0NGEW,COG1961	L	site-specific recombinase
27226_SMRU1701_00605	group_13135		putative lipoprotein	7	7		S
27226_SMRU1701_00607	group_11702		hypothetical protein	7	7		S
27284_SMRU1137_01888	group_2327		iron ABC transporter iron-binding protein	7	7	04VT5,05C4Y,0NE2B,COG1840	P	ABC transporter
27459_SMRU2463_01493	group_8352	licB_2	PTS system transporter subunit IIB	7	7	04X65,05VZJ,0NNIH,COG1440	G	iib component
27537_SMRU524_01622	group_7353		gp29	7	7	05389,0783Y,0NZXN,0ZFIG	S	Protein of unknwon function (DUF3310)
27634_SMRU1506_01652	group_7583		hypothetical protein	7	7		S
27677_SMRU2622_00902	group_13242		hypothetical protein	7	7	073J0,0Z1D6	S
27781_SMRU1153_01660	group_7016		GNAT family acetyltransferase	7	7	04Y3M,05HJ9,0NS9S,11SFN	S	acetyltransferase, GNAT family
27976_SMRU1239_01457	group_3266		hypothetical protein	7	7		S
28084_SMRU935_00154	group_9478		serine/threonine protein phosphatase	7	7	08AI0,0YTG3	S	serine threonine protein phosphatase
28316_SMRU1569_01895	group_9483	hexB	DNA mismatch repair protein hexB	7	7	04RPN,05DC6,0ND9V,COG0323	L	This protein is involved in the repair of mismatches in DNA. It is required for dam-dependent methyl-directed DNA mismatch repair. May act as a molecular matchmaker , a protein that promotes the formation of a stable complex between two or more DNA-binding proteins in an ATP-dependent manner without itself being part of a final effector complex (By similarity)
28516_SMRU265_00512	group_11774		hypothetical protein	7	7	051RC,070D2,0NXHI,0YX2M	S
28516_SMRU265_00516	group_13382		hypothetical protein	7	7		S
28522_SMRU392_01806	group_685	cbpJ_1	choline binding protein C	7	7	068TN,0XYYF	S
29069_SMRU1_00187	group_11794	macB_3	putative drug ABC exporter, ATP-binding and membrane-spanning/permease subunits	7	7	05CQU,COG1136	V	Part of the ABC transporter complex LolCDE involved in the translocation of mature outer membrane-directed lipoproteins, from the inner membrane to the periplasmic chaperone, LolA. Responsible for the formation of the LolA-lipoprotein complex in an ATP-dependent manner (By similarity)
29069_SMRU1_00188	group_13473		transporter accessory protein, putative	7	7	050VN,069SS,0NS3S,0XYZ3	P	Inherit from firmNOG: accessory protein
29069_SMRU1_00189	group_13474		membrane protein	7	7		S
29069_SMRU1_00190	group_13475		hypothetical protein	7	7		S
29069_SMRU1_00191	group_13476		membrane protein	7	7	04ZY4,06QX2,0NV7V,0YHWV	S
29069_SMRU1_00192	group_13477	fhuC_1	ABC transporter ATP-binding protein	7	7	04ZKA,08YE7,0NURA,COG1131	V	ABC transporter, ATP-binding protein
29069_SMRU1_00193	group_13478		membrane protein	7	7	052T8,07444,0NZ7V,0Z1TE	S
29069_SMRU1_00195	group_11795		transcriptional regulator PlcR	7	7	067QW,0NJZV,0XUC3	K	Helix-turn-helix
34615_SMRU368_02105	group_5158		putative conserved hypothetical protein	7	7	04WIT,05UNS,0NM5K,COG2315	S	Pfam:DUF419
34638_SMRU916_00397	group_13870	blpC	peptide pheromone BlpC (bacteriocin-like peptide)	7	7		S
34638_SMRU916_00398	group_13871	citS	histidine kinase	7	7	04X31,08VWU,0NIQX,COG2972	T	Histidine kinase
34638_SMRU916_00400	group_13872	spiR1	regulatory protein, single domain response regulator	7	7	COG3279	T	Regulator
34638_SMRU916_00401	group_13873		hypothetical protein	7	7		S
34638_SMRU916_00402	group_13874		phage major tail protein	7	7	04XXR,08U3E,0NGUE,11ICY	S	Major tail protein
34638_SMRU916_00404	group_13875		hypothetical protein	7	7	04XXR,08U3E,0NGUE,11ICY	S	Major tail protein
34638_SMRU916_00405	group_13876		hypothetical protein	7	7	06AH8,0NSD8,0Y0C9	S
34638_SMRU916_00406	group_13877		hypothetical protein	7	7	0687Q,0I8S4@eryNOG,0NVM8,0YIW0	S
35170_SMRU201_01794	cysE_1		Serine acetyltransferase	7	7	COG1045	E	serine acetyltransferase
35170_SMRU201_01795	licD1_1		phosphorylcholine transferase LicD1	7	7	05KPE,0NM23,COG3475	M	licD family
35170_SMRU201_01796	group_14315	wchN	capsular polysaccharide synthesis protein	7	7	08M96,0NPMN,0ZP8N	M	Capsular polysaccharide synthesis protein
35170_SMRU201_01797	group_14316	rfbX	PST family polysaccharide transporter	7	7	05ER6,0I8CN@eryNOG,0NDA2,COG2244	M	Polysaccharide biosynthesis protein
35170_SMRU201_01798	group_14317	cpsL	family 2 glycosyl transferase	7	7	08Z3W,0NJDI,11NAZ	M	Glycosyl transferase family 2
35170_SMRU201_01799	group_14318		hypothetical protein	7	7		S
35170_SMRU201_01800	group_14319		hypothetical protein	7	7	08WV9,0F0PS,0NWND,11M64	S
35170_SMRU201_01801	group_14320		Uncharacterized protein conserved in bacteria	7	7	05KDG,09J12@bctoNOG,0Y4D1	S	Acyltransferase family
35170_SMRU201_01802	group_14321	cps2T	glycoside hydrolase family protein	7	7	04TJV,07581,0NDPJ,0XPWD	M	alpha-D-GlcNAc alpha-1,2-L-rhamnosyltransferase
25769_SMRU990_01345	group_9250	feuB	iron-compound ABC transporter permease	6	6	04SAG,05DHS,0NF73,COG4606	P	ABC transporter (Permease
25769_SMRU990_01346	group_4261	galE_1	putative UDP-glucose 4-epimerase	6	6	COG1087	M	udp-glucose 4-epimerase
25769_SMRU990_01347	group_15028	pepA_1	glutamyl aminopeptidase	6	6	04RU6,05CN9,0NDPU,COG1363	E	Glutamyl aminopeptidase
25769_SMRU990_01348	group_4937		hypothetical protein	6	6		S
25769_SMRU990_01349	group_8812		transcriptional regulator, MarR family	6	6	04XVA,05EC7,0NEZ9,COG1846	K	Transcriptional regulator, MarR family
25769_SMRU990_01350	group_7399		lipoprotein	6	6	04UZ8,07Y0F,0NRU3,COG4922	S	SnoaL-like polyketide cyclase
25800_SMRU1921_00599	group_5625		putative conjugative transposon membrane protein	6	6	05F1T,0NEIF,0XQPN	S	DNA repair protein
25800_SMRU1921_01904	group_3604	clpC_2	Group II intron maturase	6	6	04S71,05C2Z,0ND4R,COG0542	O	ATP-dependent Clp protease ATP-binding subunit
25800_SMRU1921_02321	group_11614		hypothetical protein	6	6		S
25820_SMRU2147_00967	group_11149		hypothetical protein	6	6	04XG4,06460,0NQUS,121RH	S
25820_SMRU2147_00968	copA_2		P-type ATPase-metal/cation transporter	6	6	04S3M,05C59,0NDQS,COG2217	P	P-type ATPase
25824_SMRU1592_01481	group_5078		hypothetical protein	6	6		S
25824_SMRU1592_01748	group_1531	cbpG	choline binding protein G	6	6	051KB,08CHM,0NRZ7,COG3591,COG5263	E	Preferentially cleaves peptide bonds on the carboxyl- terminal side of aspartate and glutamate. Along with other extracellular proteases it is involved in colonization and infection of human tissues. Required for proteolytic maturation of thiol protease SspB and inactivation of SspC, an inhibitor of SspB. It is the most important protease for degradation of fibronectin-binding protein (FnBP) and …
25824_SMRU1592_01889	group_2126		pneumococcal histidine triad protein E	6	6	04YQY,06KKA,0NU6I,0Y9TQ	S	Pneumococcal histidine triad protein E
25841_SMRU2261_01437	group_14522	tyrS	tyrosine--tRNA ligase	6	6	04R9X,05DA0,0ND99,COG0162	J	Catalyzes the attachment of tyrosine to tRNA(Tyr) in a two-step reaction tyrosine is first activated by ATP to form Tyr- AMP and then transferred to the acceptor end of tRNA(Tyr) (By similarity)
25841_SMRU2261_02001	group_4542		Tn5253 hypothetical protein	6	6		S
25844_SMRU1681_02026	group_7575	rrmA	23S_rRNA m1G745 methyltransferase	6	6	04TXK,05DHI,0NFKA,COG0500	Q	Methyltransferase
25887_SMRU2270_02089	group_2325		iron ABC transporter iron-binding protein	6	6	COG1840	P	extracellular solute-binding protein, family 1
25908_SMRU1244_01457	malK_2		spermidine/putrescine import ATP-binding protein PotA	6	6	04RPS,05C53,0NDIN,COG3842	P	Part of the ABC transporter complex PotABCD involved in spermidine putrescine import. Responsible for energy coupling to the transport system (By similarity)
25919_SMRU1266_01982	group_7645		phage protein	6	6		S
25934_SMRU1655_01382	group_6566		putative alpha/beta superfamily hydrolase	6	6	04WAS,08KX1,0NJFR,COG0596	S	Inherit from COG: Alpha beta hydrolase
25948_SMRU2497_01815	group_3492		hypothetical protein	6	6	04ZTV,06E00,0NS9V,1264E	S
25976_SMRU2331_01688	group_8405		cell wall surface anchor family protein	6	6	05K6W,11WQH	M	Cna protein B-type domain
25996_SMRU2443_02184	group_4625		bacteriocin-associated integral membrane protein	6	6	0530T,074UY,0NZIE,COG4652	S	bacteriocin-associated integral membrane
26036_SMRU2414_00168	group_3613		lanthionine synthetase C-like protein	6	6	COG4403	V	Lanthionine synthetase C family protein
26039_SMRU2415_02049	group_12882		hypothetical protein	6	6		S
26048_SMRU2552_01908	group_1045		SNF2 family protein	6	6	COG0827,COG4646	L	helicase
26058_SMRU2294_01272	group_7039	mtlA	PTS system mannitol-specific transporter subunit EIIBC	6	6	04RUK,05CTS,0NE0D,COG2213	G	PTS system mannitol-specific
26058_SMRU2294_01640	group_1485	nanA_3	sialidase A (neuraminidase A)	6	6	050G9,08478,0NG9T,COG4409	G	sialidase A
26066_SMRU2656_01650	group_2589		Nicotinamide mononucleotide transporter	6	6	04UQP,08XEA,0NIA6,11MB6	S	Nicotinamide mononucleotide transporter
26079_SMRU2405_00109	rumA1		23S rRNA (uracil-5-)-methyltransferase RumA	6	6	06A24,COG2265	J	Inherit from COG: catalyzes the formation of 5-methyl-uridine at position
26084_SMRU2673_01867	group_5139		degenerate transposase	6	6		S
26091_SMRU2441_01358	nplT_1		neopullulanase	6	6	054QP,08IUK,0P6D7,COG0366	G	Neopullulanase
26554_SMRU276_00003	group_12988	dnaI_1	putative DNA replaication protein	6	6	06CVF,0NE7D,COG1484	L	DNA replication protein
26554_SMRU276_00004	group_12989		FIG00648496: hypothetical protein	6	6	076R1,0NE9U,0XPKA	S
26554_SMRU276_00009	group_12990		putative conjugative transposon membrane exported protein	6	6	05SUG,0NKW6,11YDE	S
26554_SMRU276_00011	group_12991		NlpC/P60 family protein	6	6	07R40,0F6P1,0P5UF,0ZVM8	S	NlpC p60 family protein
26554_SMRU276_00013	group_11665		putative cell surface protein	6	6	05FNK,0ES6H,0NFIC,11U17	S
26554_SMRU276_00014	group_12993	topB	putative DNA topoisomerase	6	6	08IYH,0F784,0P6FF,COG0550	L	DNA topoisomerase
26554_SMRU276_00015	group_12994		regulatory protein	6	6	05UGP,120I0	K	Transcriptional regulator AbrB family
26554_SMRU276_00016	group_12995		divergent AAA ATPase	6	6	05CWI,0QFPC@fusoNOG,COG2865	K	Divergent AAA domain
26554_SMRU276_00019	group_11666		relaxase/mobilisation protein	6	6	04SHU,05MU5,0NDNT,COG3843	U	Relaxase mobilization nuclease domain protein
26554_SMRU276_00021	yfiR		TetR family transcriptional regulator	6	6	04XRI,067SE,0NQWU,0XUF9	K	Transcriptional regulator, TetR family
26554_SMRU276_00022	group_11667		major facilitator superfamily permease	6	6	05E4D,0NEUX,11DDB	S	integral membrane protein TIGR02185
26554_SMRU276_00023	group_12997		ABC transport system permease protein	6	6	08N38,0NGKQ,COG0619	P	Cobalt transport protein
26554_SMRU276_00024	group_12998	ecfA1_1	ABC transporter, ATP-binding protein	6	6	08JJB,COG1122	P	ABC transporter
26554_SMRU276_00231	mepA_2		MATE efflux family protein	6	6	04T8U,05C3S,0NDA7,COG0534	V	Mate efflux family protein
26554_SMRU276_00232	group_11671		ABC transporter ATP-binding protein	6	6	04SS3,05BZ1,0NDN3,COG1132	V	ABC transporter, ATP-binding protein
26554_SMRU276_00233	group_13000		putative ABC transporter ATP-binding protein	6	6	04S0X,05BZ1,0NDN3,COG1132	V	ABC transporter, ATP-binding protein
26554_SMRU276_00234	artM_5		ABC transporter, ATP-binding protein	6	6	08JJB,COG1122	P	ABC transporter
26554_SMRU276_01264	group_3760		glycosyl hydrolase family 20 (GH20) protein	6	6	04RGG,07QW5,0NEGP,0XQYG	G	hydrolase family 20, catalytic
26573_SMRU1405_01124	bltD_2		GNAT family acetyltransferase	6	6	04W5T,05VDT,0NMRH,COG1670	J	acetyltransferase, GNAT family
26579_SMRU1773_02051	group_10397		hypothetical protein	6	6		S
26677_SMRU518_00946	group_10212	lytA_2	surface protein A	6	6	COG5263	S	choline binding protein
26682_SMRU147_00334	group_3221		LysM domain-containing protein	6	6	04XK4,05XSS,0NNIR,11NUP	M	LysM domain protein
26682_SMRU147_01682	group_14907		family protein	6	6	COG3763	S	UPF0154 protein
26682_SMRU147_02020	group_6516		ABC transporter substrate-binding protein	6	6	04S9V,05DAZ,0NECU,COG2984	S	ABC transporter
26694_SMRU413_00303	group_9930		hypothetical protein	6	6		S
26725_SMRU295_00648	group_4600	treP	trehalose PTS system, IIABC components	6	6	04R8U,05C5Y,0NDJ0,COG1263,COG1264,COG2190	G	pts system
26725_SMRU295_01372	group_13051		hypothetical protein	6	6		S
26725_SMRU295_01690	group_6940	csoR	Copper-sensing transcriptional repressor csoR	6	6	COG1937	S	Transcriptional repressor
26768_SMRU2080_01432	group_8537		phage protein	6	6		S
26798_SMRU2652_01372	group_4165		gp37	6	6	06AIN,0NRIP,0XWKC	S
27154_SMRU199_01077	group_5676	catE	glyoxalase family protein	6	6	04U4Z,08T0D,0NHYR,COG2514	S	glyoxalase
27174_SMRU780_01740	group_11071	rbfA	ribosome-binding factor A	6	6	04VBW,05KG7,0NKNZ,COG0858	J	Associates with free 30S ribosomal subunits (but not with 30S subunits that are part of 70S ribosomes or polysomes). Essential for efficient processing of 16S rRNA. May interact with the 5'-terminal helix region of 16S rRNA (By similarity)
27174_SMRU780_01741	group_7791	infB	translation initiation factor IF-2	6	6	04RRY,07EEM,0NDMT,COG0532	J	One of the essential components for the initiation of protein synthesis. Protects formylmethionyl-tRNA from spontaneous hydrolysis and promotes its binding to the 30S ribosomal subunits. Also involved in the hydrolysis of GTP during the formation of the 70S ribosomal complex (By similarity)
27175_SMRU1068_00838	bgaC_2		beta-galactosidase 3	6	6	04T1K,05D57,0NEFQ,COG1874	G	beta-galactosidase
27175_SMRU1068_00839	PTS-EIIB_2		phosphotransferase system sugar-specific EIIB component	6	6	04U0V,08SUX,0NHV1,COG3444	G	pts system
27175_SMRU1068_00843	group_15193	agaS_2	tagatose-6-phosphate ketose/aldose isomerase	6	6	04TB5,05E70,0NEV7,COG2222	M	isomerase
27235_SMRU2128_01887	group_2149		hypothetical protein	6	6	08S53,0NGIV,0ZUK1	S
27343_SMRU787_00075	group_14950	ribA	3,4-dihydroxy-2-butanone 4-phosphate synthase	6	6	04R78,05C66,0NDC8,COG0108,COG0807	H	Catalyzes the conversion of D-ribulose 5-phosphate to formate and 3,4-dihydroxy-2-butanone 4-phosphate (By similarity)
27343_SMRU787_01836	group_2377	rimL	ribosomal protein N-acetylase	6	6	054ET,08V6X,0NJUT,COG1670	J	acetyltransferase, GNAT family
27390_SMRU1091_00588	group_13175		putative lipoprotein	6	6		S
27432_SMRU581_00032	group_9553		transcriptional regulator	6	6	04X89,05VZ8,0NP77,COG1476	K	Transcriptional regulator
27537_SMRU524_00310	group_10385		phage terminase	6	6	04T3K,06VR3,0NFIZ,0XSCY	S	Terminase large subunit
27545_SMRU285_00167	group_10384		phage terminase	6	6	04T3K,06VR3,0NFIZ,0XSCY	S	Terminase large subunit
27584_SMRU859_01061	group_4781		phage protein	6	6		S
27723_SMRU673_01694	group_8047		phage protein	6	6		S
27835_SMRU1954_00331	group_10093		transposase	6	6	04SET,07T6M,0NE92,COG3547	L	transposase IS116 IS110 IS902 family protein
27835_SMRU1954_00374	group_13250		putative phage DNA binding protein	6	6	054CD,067QW,0P5JJ,0XUC3	K	HTH_XRE
27871_SMRU2285_00730	group_6626	yidD	alpha-hemolysin family protein	6	6	04WFE,05VAS,0NNFM,COG0759	S	Could be involved in insertion of integral membrane proteins into the membrane (By similarity)
27871_SMRU2285_00731	group_14694	rluB	ribosomal large subunit pseudouridine synthase B	6	6	04RDB,05FE9,0NDTN,COG1187	J	Pseudouridine synthase
28023_SMRU1705_00001	group_1248		phage protein	6	6	04Y6U,06H1X,0NRT0,0XXJE	S	Protein of unknown function (DUF1642)
28458_SMRU1339_00308	group_11766		hypothetical protein	6	6		S
34620_SMRU430_00035	group_11849	aspS	aspartyl-tRNA synthetase (aspartate-tRNA ligase)	6	6	04RM7,05C9M,0NDPW,COG0173	J	Aspartyl-tRNA synthetase
34679_SMRU143_00001	group_11850		hypothetical protein	6	6		S
34679_SMRU143_00003	group_13888		hypothetical protein	6	6		S
34679_SMRU143_00004	group_13889		hypothetical protein	6	6		S
34679_SMRU143_00547	group_11853		bacteriocin immunity protein	6	6		S
34679_SMRU143_00624	group_11854		hypothetical protein	6	6	052I4,07CHU,0NZNU,0Z9N0	S
34679_SMRU143_01212	group_11855		hypothetical protein.1206c	6	6	08S22,11I5S	S	Region found in RelA / SpoT proteins
34679_SMRU143_01556	group_13945		plasmid stabilization system toxin protein, RelE/ParE family protein	6	6	06BSW,0NSK1,0Y209	S	Plasmid stabilisation system protein
34680_SMRU148_00888	group_13990		hypothetical protein	6	6		S
34699_SMRU419_01289	group_9311	gutB	L-iditol 2-dehydrogenase	6	6	04RDI,05CPQ,0ND83,COG1063	C	Dehydrogenase
34973_SMRU59_01012	group_11884		cI repressor	6	6	COG2932	K	Repressor
34973_SMRU59_01632	group_5341		helicase	6	6	COG4646	L	helicase
25708_SMRU1058_01987	group_14885		excreted peptide	5	7		S
25720_SMRU315_00995	group_15045	purC	phosphoribosylaminoimidazole-succinocarboxamide synthetase	5	5	04SMQ,05C8V,0NDWH,COG0152	F	SAICAR synthetase
25722_SMRU745_02078	group_14925	ribH	6,7-dimethyl-8-ribityllumazine synthase	5	5	04U6U,08UTT,0NH9S,COG0054	H	Catalyzes the formation of 6,7-dimethyl-8- ribityllumazine by condensation of 5-amino-6-(D- ribitylamino)uracil with 3,4-dihydroxy-2-butanone 4-phosphate. This is the penultimate step in the biosynthesis of riboflavin (By similarity)
25728_SMRU692_00931	group_12759		hypothetical protein	5	5	03STK,0IYQ3,0PPVQ,0XTXV,13VMK,19BW7@saccNOG,19H6Q@sacNOG	K	LisH
25764_SMRU734_02015	group_4056	yesO_2	extracellular solute-binding protein	5	5	04S8R,05BZ7,0NESU,COG1653	G	ABC transporter
25769_SMRU990_01344	group_8819	fepD_2	ferric iron ABC transporter membrane-spanning permease	5	5	04RMM,05CM4,0NDGZ,COG4605	P	ABC transporter
25769_SMRU990_02003	group_10946		acetyltransferase	5	5	04W6A,05MRM,0NKXQ,COG4405	P	ASCH domain protein
25780_SMRU50_00153	group_2663		galactose-1-phosphate uridylyltransferase	5	5	04RWE,05CKN,0NE0C,COG4468	G	UDP-glucose-hexose-1-phosphate uridylyltransferase
25805_SMRU2083_00803	group_3793		N-acetylglucosaminylphosphatidylinositol deacetylase superfamily	5	5	052A9,05SF1,0NYMU,11UCJ	S	GlcNAc-PI de-N-acetylase
25814_SMRU1169_00412	group_8575		beta-lactamase TEM	5	5		S
25861_SMRU1884_01806	group_3825		MccC family protein	5	5	04S77,05EBE,0NG4U,COG1619	V	MccC family
25884_SMRU1319_00425	group_2899		ABC transporter ATPase	5	5	04WDS,08UIP,0NI4W,11IAR	S
25891_SMRU1964_01895	group_8554	gspA_5	glycosyltransferase	5	5	04TVU,05X1N,0NH7U,COG1442	M	Glycosyl transferase family 8
25911_SMRU1293_01780	group_6878	tabA_2	beta-galactosidase subunit beta	5	5	051GK,05XEP,0NPYV,COG2731	G	Domain of unknown function (DUF386)
25934_SMRU1655_01969	group_2873	vraR_1	response regulator	5	5	04UT8,08S01,0NHZ3,COG2197	T	response regulator
25996_SMRU2443_00946	group_5978	glpE_1	rhodanese-like domain-containing protein	5	5	COG0607	P	Rhodanese domain protein
26020_SMRU2314_01194	group_3244		phage protein	5	5	052S9,07JXC,0P1Z8,11P4Z	L	PriCT_1
26020_SMRU2314_01195	group_6313		phage replication protein	5	5	COG3378	S
26039_SMRU2415_02047	group_11631		hypothetical protein	5	5		S
26039_SMRU2415_02048	group_11632		germination protein, Ger(x)C family	5	5	04U8H,08X4Y,0NISE,11MDV	S	Germination protein
26039_SMRU2415_02050	group_11633	immR_1	transcriptional regulator	5	5	054NT,08IMY,0P6AM,COG1396	K	HTH_XRE
26039_SMRU2415_02091	group_11636		hypothetical protein	5	5		S
26093_SMRU2876_00067	group_11646		hypothetical protein	5	5		S
26579_SMRU1773_02037	group_10396		hypothetical protein	5	5	0J5UN,0Y0WV,13YPV	S
26579_SMRU1773_02052	group_13030		hypothetical protein	5	5		S
26579_SMRU1773_02053	group_11677		hypothetical protein	5	5		S
26682_SMRU147_01375	group_13044		hypothetical protein	5	5		S
26687_SMRU280_01926	group_9235	galK_2	galactokinase, (galactose kinase)	5	5	04RNH,05CRD,0NDJ6,COG0153	G	Catalyzes the transfer of the gamma-phosphate of ATP to D-galactose to form alpha-D-galactose-1-phosphate (Gal-1-P) (By similarity)
26697_SMRU677_01900	group_4130	iga_2	surface protein (fragment)	5	5	06FFW,0NRDD,0XVYY	S	Domain protein
26775_SMRU2550_00098	group_4382	spaP	agglutinin receptor	5	5	04XVG,08KBS,0NIE9,1001J	M	cross-wall-targeting lipoprotein signal
26796_SMRU2217_01953	group_10544		seryl-tRNA synthetase family protein	5	5	04WVV,05VEM,0NNIM,COG4443	S	Seryl-tRNA synthetase family protein
26798_SMRU2652_01293	group_4812		major tail protein	5	5	06H2Y,0NS5M,0Y1K3	S	Phage tail protein
26800_SMRU3077_01797	group_5852	licT	transcription antiterminator LicT	5	5	04SFS,05CID,0NGZS,COG3711	K	anti-terminator
26804_SMRU1958_01930	group_3967		phage protein	5	5	07VJ1,0NFNS,0YDCP	L	Replication initiator protein A
26817_SMRU2512_01832	group_7111		relaxase	5	5	04SHU,05MU5,0NDNT,COG3843	U	Relaxase mobilization nuclease domain protein
27154_SMRU199_01078	group_7819	mro	aldose 1-epimerase	5	5	04T6V,05ENN,0NDYF,COG2017	G	converts alpha-aldose to the beta-anomer. It is active on D-glucose, L-arabinose, D-xylose, D-galactose, maltose and lactose (By similarity)
27160_SMRU297_00836	group_7429	nrdD_1	anaerobic ribonucleotide reductase	5	5	04R79,05CJD,0NDBH,COG1328	F	Anaerobic ribonucleoside-triphosphate reductase
27213_SMRU1514_00667	group_1708	mcrB	endonuclease	5	5	04TJ6,05FBQ,0NE7M,COG1401	V	endonuclease
27220_SMRU1534_00630	group_14518	malR	maltose operon transcriptional repressor	5	5	04RMY,05FKQ,0NEN2,COG1609	K	Transcriptional regulator
27228_SMRU2070_00835	group_7751		membrane protein	5	5		S
27236_SMRU2160_01810	group_8525		integrase	5	5	COG0582	L	Integrase
27318_SMRU2457_01175	group_1457	bglK_2	N-acetylmannosamine kinase; transcriptional regulator, ROK family protein	5	5	04V68,066F8,0NDDD,COG1940	G	ROK family
27362_SMRU1957_01999	group_5413		response regulator	5	5	04X53,05X3U,0NP3Z,COG3279	K	lytTr DNA-binding domain protein
27362_SMRU1957_02000	group_8242		integral membrane protein	5	5	04X8S,05VVJ,0NP8H,123B1	S	Protein of unknown function (DUF3021)
27463_SMRU711_02106	group_7947		ABC transporter ATP-binding protein	5	5		S
27467_SMRU2100_01275	group_440		IS1239, transposase	5	5	04SMB,05F9F,0NF4B,COG2826	L	Transposase
27490_SMRU1691_02046	group_10565	gmuR	GntR family transcriptional regulator	5	5	04TMN,08SGB,0NHRM,COG2188	K	Transcriptional regulator
27517_SMRU2471_01019	group_3588	clpC_2	Group II intron maturase	5	17	04S71,05C2Z,0ND4R,COG0542	O	ATP-dependent Clp protease ATP-binding subunit
27545_SMRU285_01921	group_5766	degA_2	LacI family transcriptional regulator	5	5	04S3V,05CQ4,0NDWS,COG1609	K	Transcriptional regulator
27554_SMRU632_00025	group_13203		hypothetical protein	5	5		S
27558_SMRU808_00818	group_8063		IS1380-Spn1 transposase	5	5		S
27558_SMRU808_02035	group_7531	ycjO_2	ABC transporter permease SP1689	5	5	04VBK,05HS6,0NFFB,COG1175	G	ABC transporter (Permease
27584_SMRU859_02024	group_851		transposase, ISSmi4	5	5	04XD7,05W5D,0NJSM,COG3436	L	Transposase
27706_SMRU704_01980	group_6098	endA	DNA-entry nuclease (competence-specific nuclease)	5	5	04W0Y,05ZT7,0NN3G,12175	S	DNA-entry nuclease
27754_SMRU1065_01782	group_6797	deoD_2	phosphorylase Pnp/Udp family protein	5	5	04X5M,06KZR,0NIDY,11F11	S	phosphorylase
27858_SMRU2156_01246	group_14748	ilvD	dihydroxy-acid dehydratase	5	5	04S1Y,05C01,0ND7X,COG0129	E	Dihydroxy-acid dehydratase
27946_SMRU2442_00893	group_14900		family protein	5	5	COG3763	S	UPF0154 protein
27966_SMRU291_00934	group_13257		hypothetical protein	5	5		S
27966_SMRU291_01553	group_8927		MFS transporter	5	5		S
27966_SMRU291_01988	group_13258	epsH	putative capsular polysaccharide biosynthesis protein	5	5	05TWJ,0NMT4,COG3955	M	Domain of unknown function (DUF1919)
27966_SMRU291_01989	cotSA_2		glycosyl transferase family protein	5	5	04TGE,08MK6,0NH4B,10DZH	M	Glycosyltransferase
28002_SMRU619_01748	group_9782		phage replication protein	5	5		S
28043_SMRU2844_01633	group_14870	malF	maltodextrin ABC transporter permease	5	5	04S1Z,05D56,0NDIX,COG1175	P	Permease protein
28300_SMRU1313_00934	group_13322		acetyltransferase, GNAT family	5	5	05I3Z,0QGBK@fusoNOG,11WAQ	S	Acetyltransferase (GNAT) family
28300_SMRU1313_00935	group_13323	deoD_1	pnp/Udp family phosphorylase	5	5	06KZR,0NIDY,11F11	S	phosphorylase
28406_SMRU1356_01594	group_14750	ilvD	dihydroxy-acid dehydratase	5	5	04S1Y,05C01,0ND7X,COG0129	E	Dihydroxy-acid dehydratase
28462_SMRU352_00425	group_13362	rfbB	nucleotide sugar dehydratase, putative	5	5	07V9M,0EQIG,0NEZN,COG0451	M	Epimerase dehydratase
28462_SMRU352_00426	group_13363		putative glycosyl transferase	5	5	04UB2,05GH9,0NJW9,11KQ1	S	galactofuranosyltransferase
28462_SMRU352_00427	ispD2		nucleotidyl transferase	5	5	05CE5,0ERWV,0NH6R,COG1211	M	Catalyzes the formation of 4-diphosphocytidyl-2-C- methyl-D-erythritol from CTP and 2-C-methyl-D-erythritol 4- phosphate (MEP) (By similarity)
28462_SMRU352_00428	group_10991	wchN	Capsular polysaccharide synthesis protein	5	5	08M96,0NPMN,0ZP8N	M	Capsular polysaccharide synthesis protein
28462_SMRU352_00429	group_13364	wchX	glycerol phosphotransferase WchX	5	5	07SJB,0EUXT,0NEH1,COG1887	M	glycosyl glycerophosphate transferases involved in teichoic acid biosynthesis TagF TagB EpsJ RodC
28462_SMRU352_00430	group_13365	epsI	exopolysaccharide biosynthesis protein, sugar transferase	5	5	05K64,0EUI8,0NKSF,COG0463	M	glycosyltransferase group 2 family protein
28462_SMRU352_00431	group_13366	wzy	oligosaccharide repeat unit polymerase Wzy	5	5	05WNX,0NPSS,124N5	S
28505_SMRU21_00414	group_2214		phage integrase: site-specific recombinase	5	5	04XT1,05VTR,0NF78,COG0582	L	Phage integrase
28514_SMRU167_01769	group_10995		YitT family protein	5	5	04SSX,07AYK,0NDY9,COG1284	S	YitT family
28540_SMRU1675_01654	group_3493		hypothetical protein	5	5	04ZTV,06E00,0NS9V,1264E	S
28751_SMRU995_00094	group_13462		XRE family transcriptional regulator	5	5	04WRK,067QW,0NQXH,0XUC3	K	family Transcriptional regulator
28751_SMRU995_00100	group_13463		phage protein	5	5		S
28751_SMRU995_00188	group_7316		phage membrane protein	5	5		S
28751_SMRU995_00189	group_7315		hypothetical protein	5	5		S
28751_SMRU995_00280	group_8304		phosphoglycerate mutase	5	5	04UXX,05FZI,0NJHW,COG0406	G	Phosphoglycerate mutase
34679_SMRU143_00002	group_13887		hypothetical protein	5	5		S
34679_SMRU143_00015	ycjO_3		ABC transporter permease	5	5	04SVU,05EEA,0NE4M,COG4209	P	ABC transporter (Permease
34679_SMRU143_00044	group_13893		major facilitator superfamily permease	5	5	050YF,05Y7R,0NWD0,121QJ	S	Major Facilitator
34679_SMRU143_00045	group_13894	thiF_1	oligoendopeptidase F	5	5	04VM4,0817B,0NMQE,COG0476	H	HesA MoeB ThiF family protein
34679_SMRU143_00046	mutR_1		mutR	5	5	COG1396	K	Transcriptional regulator
34679_SMRU143_00047	group_13896		GIY-YIG domain-containing protein	5	5	04WFQ,05VC4,0NNH0,COG2827	L	domain protein
34679_SMRU143_00087	group_13897		group I intron endonuclease	5	5	07PHY,0F2V4,0P22E,0ZU73	S	IENR1
34679_SMRU143_00100	group_13898		hypothetical protein	5	5		S
34679_SMRU143_00103	group_3351		phage portal protein, SPP1 family	5	5	04UYN,08VCE,0NJU9,11QNG	S	portal protein
34679_SMRU143_00132	group_13899		phage DNA replication protein	5	5	COG1484	L	IstB domain protein ATP-binding protein
34679_SMRU143_00135	group_13900		hypothetical protein	5	5		S
34679_SMRU143_00136	group_13901		hypothetical protein	5	5		S
34679_SMRU143_00176	group_13902		Predicted membrane protein	5	5		S
34679_SMRU143_00215	group_13903		hypothetical protein	5	5		S
34679_SMRU143_00222	group_13904		hypothetical protein	5	5		S
34679_SMRU143_00407	group_13905		HAD hydrolase superfamily protein	5	5	COG0561	S	,hydrolase
34679_SMRU143_00446	group_13906		ABC transporter permease	5	5	08VX1,0NIFX,11QU9	S	ABC-2 type transporter
34679_SMRU143_00447	group_13907	ybhF_1	ABC transporter ATP-binding protein	5	5	COG1131	V	(ABC) transporter
34679_SMRU143_00448	group_13908	moeZ	molybdopterin biosynthesis protein	5	5	04S22,05D06,0P2R5,COG0476	H	molybdopterin biosynthesis
34679_SMRU143_00449	yehT		response regulator	5	5	07WP6,0NEFW,COG3279	T	response regulator
34679_SMRU143_00450	group_13910		sensor histidine kinase	5	5	04WZV,05WC5,0NNNU,COG2972	T	Histidine kinase
34679_SMRU143_00474	group_13911		hypothetical protein	5	5	0538T,079F6,0NZMZ,0Z6AK	S
34679_SMRU143_00513	group_13912		hypothetical protein	5	5		S
34679_SMRU143_00519	group_965		transposase, ISSmi4	5	5	04VVT,05E5H,0NDRK,COG3436	L	Transposase
34679_SMRU143_00522	thiF_2		HesA/MoeB/ThiF family protein	5	5	05D06,COG0476	H	uba thif-type nad fad binding protein
34679_SMRU143_00523	group_13914		permease	5	5	04VWW,07SFI,0NFHU,COG0477	G	Major Facilitator
34679_SMRU143_00625	group_13915		hypothetical protein	5	5		S
34679_SMRU143_00771	group_13916		hypothetical protein	5	5		S
34679_SMRU143_00892	group_13917		hypothetical protein	5	5	04YXC,05XHK,0NTEJ,124ZF	S
34679_SMRU143_00893	group_13918		NgoPII restriction endonuclease	5	5	08PPJ,0ZYDD,17X60	V	Type II restriction enzyme NgoPII
34679_SMRU143_00894	group_13919	bspRIM	site-specific DNA methylase	5	5	04W2P,05DVF,0NG3E,COG0270	L	Cytosine-specific methyltransferase
34679_SMRU143_00895	group_13920		hypothetical protein	5	5		S
34679_SMRU143_00896	group_13921		Protein of unknown function (DUF2806)	5	5		S
34679_SMRU143_00898	group_13923		hypothetical protein	5	5		S
34679_SMRU143_00899	group_13924		hypothetical protein	5	5		S
34679_SMRU143_00900	group_13925		hypothetical protein	5	5	04TXC,07YBW,0NI0H,0ZX3K	S
34679_SMRU143_00901	group_13926		Type IV secretory pathway, VirD4 components	5	5	04TXC,07YBW,0NI0H,0ZX3K	S
34679_SMRU143_00902	group_13927		hypothetical protein	5	5	05NXC,11X4B	S
34679_SMRU143_00903	group_13928		hypothetical protein	5	5		S
34679_SMRU143_00904	group_13929		site-specific recombinase	5	5	05C6I,0NDBZ,COG1961	L	site-specific recombinase
34679_SMRU143_00905	group_13930		site-specific recombinase	5	5	COG1961	L	Resolvase
34679_SMRU143_00908	group_13931	slaA	phospholipase A2 SlaA	5	5		S
34679_SMRU143_00921	group_13933		putative metal-dependent membrane protease	5	5	054RB,08IW0,0P6EC,COG1266	S	CAAX amino terminal protease family protein
34679_SMRU143_00922	group_13934		N-acyl amino acid synthase, PEP-CTERM/exosortase system-associated	5	5		S
34679_SMRU143_00923	group_13935		acyl carrier protein	5	5	06BM6,0XVP7	Q	acyl carrier protein
34679_SMRU143_00924	fabF_2		3-oxoacyl-ACP synthase	5	5	05C0Q,COG0304	I	Catalyzes the condensation reaction of fatty acid synthesis by the addition to an acyl acceptor of two carbons from malonyl-ACP (By similarity)
34679_SMRU143_00925	fabF_1		3-oxoacyl-(acyl carrier protein) synthase II	5	5	05UMM,COG0304	I	synthase
34679_SMRU143_00926	fabG_1		3-oxoacyl-[acyl-carrier protein] reductase	5	5	COG1028	S	Dehydrogenase reductase
34679_SMRU143_00968	group_13939		adenylosuccinate lyase	5	5	05CDX,0NGQ7,0Y46N	S
34679_SMRU143_01213	aadK		aminoglycoside 6-adenylyltransferase	5	5	04YQZ,075D4,0NTSC,0YSKJ	S	Streptomycin adenylyltransferase
34679_SMRU143_01214	fic		cell filamentation protein	5	5	07X4X,COG2184	D	cell filamentation protein
34679_SMRU143_01215	group_13942		hypothetical protein	5	5		S
34679_SMRU143_01216	bcgIB_2		putative type IIS restriction enzyme	5	5	06RJP,0YHHW	S	Type I restriction modification DNA specificity domain
34679_SMRU143_01290	group_3761		glycosyl hydrolase family 20 (GH20) protein	5	5	04RGG,07QW5,0NEGP,0XQYG	G	hydrolase family 20, catalytic
34679_SMRU143_01313	group_13943		Hypothetical protein	5	5	07NT1,0P1Z4,0ZTAG	S
34679_SMRU143_01316	group_13944		TetR family transcriptional regulator	5	5	06C29,0NST7,0Y37U	S
34679_SMRU143_01571	group_13946		recombination protein F	5	5		S
34679_SMRU143_01572	group_11856		hypothetical protein	5	5		S
34679_SMRU143_01612	group_13947		pneumococcal histidine triad protein E	5	5	04UXQ,05GD4,0NKG7,11RAF	S	Histidine triad protein
34679_SMRU143_01625	group_11857		hypothetical protein	5	5		S
34679_SMRU143_01626	group_11039		hypothetical protein	5	5		S
34679_SMRU143_01627	group_13948		nitroreductase family protein	5	5	06RJ9,0NN3V,COG0778	C	SagB-type dehydrogenase domain protein
34679_SMRU143_01649	group_8439		hypothetical protein	5	5		S
34679_SMRU143_01746	group_13949	ddeI	type II DNA modification enzyme (methyltransferase cytosine-specific)	5	5	04W2P,05DVF,0NG3E,COG0270	L	Cytosine-specific methyltransferase
34679_SMRU143_01820	group_13950		hypothetical protein	5	5		S
34679_SMRU143_01821	group_13951		hypothetical protein	5	5		S
34679_SMRU143_01822	group_11858		hypothetical protein	5	5		S
34679_SMRU143_01824	group_13952		hypothetical protein	5	5		S
34679_SMRU143_01849	group_13953		putative transcriptional regulator, PadR family	5	5	05VJG,0EQHI,0NGN1,COG1695	K	Transcriptional regulator
34679_SMRU143_01921	kdpD		osmosensitive K+ channel sensor histidine kinase	5	5	04T19,05C08,0NEKU,COG2205	T	sensor protein
34679_SMRU143_01922	kdpE		osmosensitive K+ channel response regulator	5	5	04UPG,05EEX,0NFZ7,COG0745	T	response regulator
34679_SMRU143_01923	group_13956		potassium-transporting ATPase subunit A	5	5	04SHM,05D9K,0NEZP,COG2060	P	One of the components of the high-affinity ATP-driven potassium transport (or KDP) system, which catalyzes the hydrolysis of ATP coupled with the exchange of hydrogen and potassium ions (By similarity)
34679_SMRU143_01924	kdpB		potassium-transporting ATPase subunit B	5	5	04SUK,05C8X,0NE4P,COG2216	P	One of the components of the high-affinity ATP-driven potassium transport (or KDP) system, which catalyzes the hydrolysis of ATP coupled with the exchange of hydrogen and potassium ions (By similarity)
34679_SMRU143_01925	group_13958		potassium-transporting ATPase subunit C	5	5	04URK,08R80,0NI99,COG2156	P	One of the components of the high-affinity ATP-driven potassium transport (or KDP) system, which catalyzes the hydrolysis of ATP coupled with the exchange of hydrogen and potassium ions. The C subunit may be involved in assembly of the KDP complex (By similarity)
34679_SMRU143_01928	group_13959		hypothetical protein	5	5		S
34692_SMRU328_01757	group_13996		protease	5	5	05C1V,0GANC@delNOG,0HCZ2@dproNOG,16RHY,COG0612	O	peptidase
34708_SMRU606_01355	group_9636		transcription regulator, MarR family	5	5	04WAU,05KGH,0NMEM,11N9R	K	Transcriptional regulator
34765_SMRU2908_01915	group_871		transposase, ISSmi4	5	5	04XD7,05W5D,0NJSM,COG3436	L	Transposase
34973_SMRU59_01013	group_14181		phage transcriptional repressor	5	5	05HBC,0NKI3,COG1396,COG2932	K	Transcriptional regulator
34973_SMRU59_01015	group_14182		hypothetical protein	5	5		S
34973_SMRU59_01016	group_14183		NTPase protein	5	5	08EUX,0NH9Q,COG4928	S	KAP family P-loop domain protein
34975_SMRU100_00255	group_14184		hypothetical protein	5	5		S
34975_SMRU100_00256	group_14185		hypothetical protein	5	5		S
35009_SMRU908_01181	group_14201		hypothetical protein	5	5		S
35228_SMRU415_00320	group_14379	hyaD_1	cell wall biosynthesis glycosyltransferase	5	5	07QRS,0NE94,COG0463	M	glycosyltransferase group 2 family protein
35228_SMRU415_00321	group_14380		cell wall biosynthesis glycosyltransferase	5	5	07QRS,0NE94,COG0463	M	glycosyltransferase group 2 family protein
35228_SMRU415_00322	group_14381	wefD	glycosyl transferase family 2 protein	5	5	COG0463	M	Glycosyl transferase, family 2
35228_SMRU415_00324	group_14382	wefK	repeating unit O-acetyltransferase WefK	5	5	0870B,0P42A,COG3274	S	Acyltransferase family
35228_SMRU415_00326	wefE		glycosyltransferase	5	5	04UB2,05GH9,0NJW9,11KQ1	S	galactofuranosyltransferase
25709_SMRU778_02097	group_8572		Tetratricopeptide repeat	4	4	08QVI,COG0457,COG2208	T	Serine threonine protein kinases
25709_SMRU778_02155	group_3307		hypothetical protein	4	4	04V94,08YDJ,0NKFT,11KIR	S
25722_SMRU745_02275	group_2601	sarA_1	oligopeptide-binding protein AliB	4	4	04U4K,05DIB,0NEHC,COG4166	E	Oligopeptide-binding protein
25745_SMRU1036_00484	group_12763		hypothetical protein	4	4		S
25752_SMRU343_01795	group_14893		excreted peptide	4	4		S
25752_SMRU343_01988	group_1314	ABC-NDB	lantibiotic synthetase	4	4	04TZ6,05CJA,0NI0Y,COG0515	T	STYKc
25765_SMRU1103_01913	group_5088	bglH_2	beta-glucosidase	4	4	04S2U,05CS2,0ND8I,COG2723	G	6-phospho-beta-glucosidase (EC 3.2.1.86)
25769_SMRU990_01342	group_8394	yclQ	iron-compound ABC transporter iron-compound-binding protein	4	4	04S7S,05KVJ,0NG26,COG4607	P	ABC transporter
25769_SMRU990_01706	group_14874	fhuC	ferrichrome transport ATP-binding protein FhuC	4	4	054PB,08IPW,0P6BD,COG4604	P	ABC transporter, ATP-binding protein
25770_SMRU907_00099	group_4055	yesO_1	extracellular solute-binding protein	4	4	04S8R,05BZ7,0NESU,COG1653	G	ABC transporter
25800_SMRU1921_02315	group_10947		protein gp49-like protein	4	4	04VUR,05SAY,0NNC6,11Z32	S	Replication initiator protein
25805_SMRU2083_00436	group_9833		hypothetical protein	4	4		S
25805_SMRU2083_02171	group_5050	tetM	tetracycline resistance protein TetM	4	4	05D59,0NDCR,COG0480	T	Translation elongation factor G
25814_SMRU1169_00411	group_8578		hypothetical protein	4	4		S
25816_SMRU2104_01604	group_6194		Yga2G	4	4	04WWM,05D1M,0NMIF,COG3593	L	Inherit from firmNOG: ATP-dependent endonuclease of the OLD family
25824_SMRU1592_01111	group_10942		hypothetical protein	4	4	08YRG,0NQWE,0ZY5S	S
25828_SMRU1714_02062	group_1799		choline-binding protein F, point mutation	4	4	COG5263	S	choline binding protein
25847_SMRU2203_01085	group_3234		phage protein	4	4	052S9,07JXC,0P1Z8,11P4Z	L	PriCT_1
25864_SMRU1695_02050	group_2938		alpha/beta fold family hydrolase	4	4	0519D,084UT,0NWXW,0XPIC	S	alpha beta fold family hydrolase
25887_SMRU2270_02162	group_9719	scpB	segregation and condensation protein B	4	4	04UXK,05K8I,0NJ8X,COG1386	K	Participates in chromosomal partition during cell division. May act via the formation of a condensin-like complex containing Smc and ScpA that pull DNA away from mid-cell into both cell halves (By similarity)
25887_SMRU2270_02163	group_9887	scpA	segregation and condensation protein A	4	4	04U5D,08KVX,0NKX5,COG1354	S	Participates in chromosomal partition during cell division. May act via the formation of a condensin-like complex containing Smc and ScpB that pull DNA away from mid-cell into both cell halves (By similarity)
25908_SMRU1244_00645	group_6547	ptsG_1	PTS system transporter subunit IIBC	4	4	04R94,05CI1,0NDGP,COG1263,COG1264	G	Pts system
25908_SMRU1244_00649	group_5344		dihydrolipoamide dehydrogenase	4	4	05G3U,0EQTT,0NFAZ,0XP3B	S	glucose-inhibited division protein A
25911_SMRU1293_01481	aspC_2		putative aminotransferase AlaT	4	4	04Z82,05CHM,0ND77,COG0436	E	Aminotransferase
25911_SMRU1293_02001	comA_3		competence factor transporting ATP-binding protein/permease ComA	4	4	054UH,08JJA,0P6MC,COG2274	V	ATP-binding protein
25911_SMRU1293_02002	comB_3		competence factor transport protein ComB	4	4	04XJJ,07VK6,0NDI2,0XX01	U	Transport protein ComB
25919_SMRU1266_02119	group_11252		phage Holliday junction resolvase	4	4	06AUN,0Y0ZF	S	Endodeoxyribonuclease RusA
25934_SMRU1655_00673	group_3758	yjjK	ABC transporter ATP-binding protein	4	4	04RAI,05C5H,0NDHZ,COG0488	S	ABC transporter, ATP-binding protein
25934_SMRU1655_01281	group_3858	artQ_2	amino acid ABC transporter permease	4	4	04W1D,05EAD,0NGMK,COG0765	E	ABC transporter (Permease
25947_SMRU2541_00032	group_2286		CHAP domain containing protein	4	4	04Y84,068JE,0NT0I,COG3942	S	CHAP domain protein
25947_SMRU2541_00849	group_9392		hypothetical protein	4	4		S
25958_SMRU2588_01727	group_895		transposase, ISSmi4	4	4	04XD7,05W5D,0NJSM,COG3436	L	Transposase
25958_SMRU2588_01947	group_14729	tuf	elongation factor Tu	4	4	04RQE,05CGV,0NDR6,COG0050	J	This protein promotes the GTP-dependent binding of aminoacyl-tRNA to the A-site of ribosomes during protein biosynthesis (By similarity)
25991_SMRU3037_01053	group_5970	glpE	rhodanese-like domain-containing protein	4	4	COG0607	P	Rhodanese domain protein
25996_SMRU2443_01996	group_11233	mlc	ROK family protein, putative	4	4	04VI0,05E2R,0NFRI,COG1940	K	ROK family
26007_SMRU2502_01116	group_7159	tarI	cytidylyltransferase	4	4	04TMS,08QHG,0NFZV,COG1211	I	Catalyzes the formation of 4-diphosphocytidyl-2-C- methyl-D-erythritol from CTP and 2-C-methyl-D-erythritol 4- phosphate (MEP) (By similarity)
26033_SMRU2520_02052	group_674	cbpJ_3	choline binding protein J	4	4	COG5263	S	choline binding protein
26039_SMRU2415_02017	immR_2		transcriptional regulator	4	4	04XQ3,08WIN,0NIXW,11KHV	K	Transcriptional regulator
26039_SMRU2415_02030	group_11630		hypothetical protein	4	4	052CS,074X5,0NYQF,0ZEI2	S
26039_SMRU2415_02031	group_12881		hypothetical protein	4	4		S
26039_SMRU2415_02062	group_11634		hypothetical protein	4	4	052CS,074X5,0NYQF,0ZEI2	S
26039_SMRU2415_02085	group_12883		hypothetical protein	4	4		S
26039_SMRU2415_02086	group_12884		polar chromosome segregation protein	4	4		S
26039_SMRU2415_02092	group_11637	cdd_1	cytidine deaminase	4	4	08560,0P1N8,COG0295	F	Cytidine and deoxycytidylate deaminase zinc-binding region
26044_SMRU2409_00045	group_2316	potD_1	iron ABC transporter iron-binding protein	4	4	04VT5,05C4Y,0NE2B,COG1840	P	ABC transporter
26058_SMRU2294_00141	group_6856	tag	DNA-3-methyladenine glycosylase I	4	4	04UMT,08R3E,0NI4Y,COG2818	L	DNA-3-methyladenine glycosylase i
26542_SMRU339_00966	group_6113		hypothetical protein	4	4	04WMW,0642I,0NP15,122DH	S
26573_SMRU1405_00168	group_8606		cpp14 protein	4	4	07VJU,0P3VZ,COG0827	L	Inherit from COG: DNA Methylase
26573_SMRU1405_00173	group_13003		hypothetical protein	4	4	05ZPK,0NMD5,124WG	S
26579_SMRU1773_02023	group_13009		hypothetical protein	4	4		S
26725_SMRU295_01754	marR_1		MarR family transcriptional regulator	4	4	04VXJ,07ZPB,0NIRD,COG1846	K	Transcriptional regulator
26725_SMRU295_01755	group_5207		integral membrane protein	4	4	04X4K,05KA3,0NQ1B,COG3759	S	membrane
26729_SMRU466_00777	group_10201		NAD binding domain of 6-phosphogluconate dehydrogenase family	4	4		S
26732_SMRU478_02053	group_8504	mecA	adaptor protein	4	4	04U94,08SQ7,0NI7C,COG4862	O	Enables the recognition and targeting of unfolded and aggregated proteins to the ClpC protease or to other proteins involved in proteolysis
26796_SMRU2217_02103	group_4087	tcyB	amino acid ABC transporter permease	4	4	04ZFM,05FBX,0NFGK,COG0765	E	Amino acid ABC transporter (Permease)
26797_SMRU2385_01874	group_4458		Pneumococcal histidine triad protein D precursor	4	4	04UXQ,05GD4,0NKG7,11RAF	S	Histidine triad protein
26837_SMRU2989_01921	group_2204	blpO	bacteriocin BlpO	4	4		S
27044_SMRU313_00264	group_1011		collagen-like surface-anchored protein	4	4	04XFZ,060QQ,0NNHM,121KM	S	Collagen triple helix repeat
27044_SMRU313_01561	group_4637		Tn5253 bacteriocine putative	4	4		S
27154_SMRU199_01674	group_1173		DNA or RNA helicases of superfamily II	4	4	04Y40,07RHZ,0P2QX,COG1061,COG4951	L	helicase
27177_SMRU1124_02013	group_571		degenerate transposase	4	4	COG3547	L	Transposase
27208_SMRU373_00853	group_10407		Rep	4	4		S
27220_SMRU1534_00629	group_8317	malA	malA-protein	4	4	04USI,08VP7,0NIXG,COG5521	S	maltodextrose utilization protein MalA
27226_SMRU1701_01802	group_3176		hypothetical protein	4	4		S
27228_SMRU2070_00389	group_5339		SNF2 family protein	4	4	COG0827,COG4646	L	helicase
27262_SMRU1088_01919	group_11920		C4-dicarboxylate anaerobic carrier, arginine transporter	4	4	04RWA,05CSX,0NDU6,COG1288	S	C4-dicarboxylate anaerobic carrier
27262_SMRU1088_02057	group_2920		carbamoylphosphate synthase large subunit	4	4	04RFZ,05ESH,0NENP,0XRFP	S	carbamoylphosphate synthase
27270_SMRU120_01530	group_8464		hypothetical protein	4	4		S
27283_SMRU1112_01729	group_9165	msrAB	peptide methionine sulfoxide reductase	4	4	04TPR,05E0X,0NDW0,COG0225,COG0229	O	reductase
27300_SMRU1693_00349	group_2902		ABC transporter ATPase	4	4	04WDS,08UIP,0NI4W,11IAR	S
27306_SMRU1867_00907	group_9615		hypothetical protein	4	4		S
27330_SMRU3157_02095	group_2053	hlyB	multidrug resistance protein 1 (ATP-binding cassettesub-family B member 1) (P-glycoprotein 1)(antigen)	4	4	COG2274	V	(ABC) transporter
27333_SMRU2854_01807	group_10087		transcriptional regulator	4	4	04TY7,06EI2,0NIP5,COG2856	K	Transcriptional regulator
27341_SMRU617_00619	group_15044	purC	phosphoribosylaminoimidazole-succinocarboxamide synthetase	4	4	04SMQ,05C8V,0NDWH,COG0152	F	SAICAR synthetase
27362_SMRU1957_01998	group_9484	hexB	DNA mismatch repair protein hexB	4	4	04RPN,05DC6,0ND9V,COG0323	L	This protein is involved in the repair of mismatches in DNA. It is required for dam-dependent methyl-directed DNA mismatch repair. May act as a molecular matchmaker , a protein that promotes the formation of a stable complex between two or more DNA-binding proteins in an ATP-dependent manner without itself being part of a final effector complex (By similarity)
27432_SMRU581_01499	group_7914		membrane protein	4	4	04YW7,05TNC,0NFIE,COG1808	S	membrane
27445_SMRU1314_01393	group_3524		degenerate transposase	4	4	08U9F,COG3335	L	Transposase
27490_SMRU1691_01764	group_5121		degenerate transposase	4	4		S
27545_SMRU285_00367	group_2981	rgg	transcriptional activator, Rgg/GadR/MutR family protein	4	4	04X8B,05WT3,0NPER,COG1396	K	Transcriptional regulator
27545_SMRU285_00368	group_2560		major facilitator superfamily permease	4	4	050YF,05Y7R,0NWD0,121QJ	S	Major Facilitator
27545_SMRU285_00604	group_2192	blpN	blpN protein	4	4		S
27566_SMRU2231_00510	group_9542	PTS-EII_2	phosphotransferase system sugar-specific EII component	4	4	04VS3,05QEG,0NKIA,COG2893	G	pts system
27566_SMRU2231_00511	group_14830	manZ_4	PTS system transporter subunit IID	4	4	04RSZ,07E9Z,0NDP2,COG3716	G	PTS system
27570_SMRU517_02056	group_11723		hypothetical protein	4	4	0JCS9,0VTW3,0YJ98,145G1	S
27588_SMRU854_00148	group_2319	potD_2	iron ABC transporter iron-binding protein	4	4	04VT5,05C4Y,0NE2B,COG1840	P	ABC transporter
27588_SMRU854_01866	group_10177		excreted peptide	4	4		S
27592_SMRU944_01584	group_11728		hypothetical protein	4	4		S
27592_SMRU944_02069	ydiB_2		ATP/GTP hydrolase	4	4	05K8N,0NKMQ,COG0802	S	Hydrolase, P-loop family
27592_SMRU944_02072	group_11738		hypothetical protein	4	4	04WY6,05X7X,0NNXP,124HY	S
27761_SMRU986_01818	group_3061		truncated IS200 family transposase	4	4	05NHJ,0NN0N,COG1943	L	Pfam:Transposase_17
27778_SMRU1132_00918	group_2925	lctO	L-lactate oxidase	4	4	COG1304	C	Catalyzes the 1,3-allylic rearrangement of the homoallylic substrate isopentenyl (IPP) to its allylic isomer, dimethylallyl diphosphate (DMAPP) (By similarity)
27871_SMRU2285_00732	group_9721	scpB	segregation and condensation protein B	4	4	04UXK,05K8I,0NJ8X,COG1386	K	Participates in chromosomal partition during cell division. May act via the formation of a condensin-like complex containing Smc and ScpA that pull DNA away from mid-cell into both cell halves (By similarity)
27984_SMRU119_01190	group_4573		oxidoreductase	4	7	04TBT,05C9D,0NGSQ,COG4097	P	oxidoreductase
27988_SMRU1211_01309	group_11187	murI	glutamate racemase, COG0796	4	4	04RCM,05F03,0NECR,COG0796	M	Provides the (R)-glutamate required for cell wall biosynthesis (By similarity)
28002_SMRU619_02073	group_5178	dinF	damage inducible DinF protein	4	4	04SXB,07QJQ,0ND9F,COG0534	V	Mate efflux family protein
28022_SMRU1187_01971	group_10981		hypothetical protein	4	4		S
28023_SMRU1705_02227	group_10423		Plasmid recombination enzyme	4	4	05D7C,0NEA6,0XPM6	S	plasmid recombination enzyme
28079_SMRU672_01727	group_9831		hypothetical protein	4	4	COG3935	L	DNA replication protein DnaD
28106_SMRU2164_01863	group_8028		mobile genetic element	4	4	05148,0907Q,0NWDA,11PNX	L	IS1381, transposase OrfA
28235_SMRU2037_01885	purC_3		phosphoribosylaminoimidazole-succinocarboxamide synthetase	4	4	04SMQ,05C8V,0NDWH,COG0152	F	SAICAR synthetase
28314_SMRU1509_00531	group_13327	flr	flavoprotein oxygenase-like protein	4	4	04WYE,05ZJP,0P4N1,COG1853	S	Flavin reductase like domain
28314_SMRU1509_00533	group_13328		hypothetical protein	4	4		S
28316_SMRU1569_01896	group_14921	ribH	6,7-dimethyl-8-ribityllumazine synthase	4	4	04U6U,08UTT,0NH9S,COG0054	H	Catalyzes the formation of 6,7-dimethyl-8- ribityllumazine by condensation of 5-amino-6-(D- ribitylamino)uracil with 3,4-dihydroxy-2-butanone 4-phosphate. This is the penultimate step in the biosynthesis of riboflavin (By similarity)
28450_SMRU118_00834	group_5109		major facilitator superfamily permease	4	4		S
28458_SMRU1339_00302	group_13347		hypothetical protein	4	4		S
28458_SMRU1339_00303	group_13348		hypothetical protein	4	4		S
28458_SMRU1339_00304	group_13349		hypothetical protein	4	4		S
28458_SMRU1339_00305	group_13350		azoreductase	4	4		S
28458_SMRU1339_00306	group_11765		Lanthionine synthetase C family protein	4	4	04TK9,05E16,0NG83,COG4403	V	Inherit from firmNOG: Lanthionine synthetase C family protein
28465_SMRU509_00102	group_10992		hypothetical protein	4	4		S
28469_SMRU701_01597	group_7834		bacteriocin-type signal sequence domain-containing protein	4	4		S
28509_SMRU106_01978	group_4710		hypothetical protein	4	4	0509Q,064MF,0NVN1,128UG	S
28514_SMRU167_00852	group_11772		hypothetical protein	4	4		S
28514_SMRU167_01671	group_11172	gmuA	PTS system transporter subunit IIA	4	4	04X96,05VCP,0NNKC,COG1447	G	Pts system
28532_SMRU1158_00723	group_754		Membrane protein	4	4		S
28541_SMRU1688_01611	group_5346		dihydrolipoamide dehydrogenase	4	4		S
28617_SMRU307_00264	group_13424		GtrA family protein	4	4	04WI0,05WH5,0NNVA,COG2246	S	Teichoic acid glycosylation protein
28617_SMRU307_00265	group_13425	mscL	large conductance mechano-sensitive ion channel	4	4	04X3P,05M2E,0NKRI,COG1970	M	Channel that opens in response to stretch forces in the membrane lipid bilayer. May participate in the regulation of osmotic pressure changes within the cell (By similarity)
28617_SMRU307_00270	group_13426	pitB	phosphate-transport permease PitB	4	4	05YXA,0NR4N,1274N	S	Pilin isopeptide linkage domain protein
28617_SMRU307_00274	group_13428		hypothetical protein	4	4		S
28617_SMRU307_00275	group_6502	pepT	peptidase T	4	4	04RQ9,05D42,0NDU8,COG2195	E	Cleaves the N-terminal amino acid of tripeptides (By similarity)
28617_SMRU307_00277	group_11566		histidine triad protein	4	4	04UXQ,05GD4,0NKG7,11RAF	S	Histidine triad protein
28633_SMRU1457_02209	group_1760		phage holin, LL-H family	4	4		S
28647_SMRU2741_01405	group_1764		phage holin, LL-H family	4	4		S
28702_SMRU3153_00021	group_13456		hypothetical protein	4	4		S
28751_SMRU995_01600	group_10429	cls	cardiolipin synthase	4	4	04S3G,05CQX,0ND7P,COG1502	I	Catalyzes the reversible phosphatidyl group transfer from one phosphatidylglycerol molecule to another to form cardiolipin (CL) (diphosphatidylglycerol) and glycerol (By similarity)
34591_SMRU520_00070	group_1948		adenylosuccinate lyase	4	4	051MY,05CDX,0NGQ7,0Y46N	S
34591_SMRU520_00339	group_3453		alpha-L-fucosidase	4	4	04SIB,05E8A,0NEWU,COG3669	G	alpha-l-fucosidase
34639_SMRU1028_01683	group_5299	lacG	6-phospho-beta-galactosidase	4	4	04REV,05CS2,0ND8I,COG2723	G	beta-glucosidase
34679_SMRU143_00897	group_13922		hypothetical protein	4	4		S
34679_SMRU143_01823	yusV_2		bacteriocin transport/processing ATP-binding protein	4	4	COG1121	P	(ABC) transporter
34692_SMRU328_00692	mutR_2		transcriptional regulator	4	7	04X8B,05WT3,0NPER,COG1396	K	Transcriptional regulator
34692_SMRU328_00874	fabZ_1		cylZ protein	4	4	08YXN,COG0764	I	Involved in unsaturated fatty acids biosynthesis. Catalyzes the dehydration of short chain beta-hydroxyacyl-ACPs and long chain saturated and unsaturated beta-hydroxyacyl-ACPs (By similarity)
34692_SMRU328_00876	group_13995		Uncharacterized protein conserved in bacteria	4	4	08KMS,09D9B@bctoNOG,0P9KN@flaNOG,10EGA	S
34694_SMRU372_00194	dltD_2		Poly(glycerophosphate chain) D-alanine transfer protein DltD	4	4	04S3W,08M4D,0NECH,COG3966	M	transfer protein
34694_SMRU372_00195	group_13998		hypothetical protein	4	4	04S3W,08M4D,0NECH,COG3966	M	transfer protein
34694_SMRU372_00196	dltB_2		transport protein DltB, involved in D-alanine export	4	4	04R60,05CK0,0ND5D,COG1696	M	transfer protein DltB
34725_SMRU1079_00078	group_7774		DNA N-4 cytosine methyltransferase	4	4	08YMQ,11IZQ	S	methyltransferase
34725_SMRU1079_01865	group_7876	lolD_1	ABC transporter ATP-binding protein	4	4	04RY1,05CQU,0NDX8,COG1136	V	ABC transporter, ATP-binding protein
34726_SMRU964_00983	group_8229	ugpA_2	ABC transporter permease	4	4	04SVU,05EEA,0NE4M,COG4209	P	ABC transporter (Permease
34753_SMRU2436_00152	group_14069		hypothetical protein	4	4		S
34760_SMRU2699_00432	group_8200	tnpC	transposase, ISSmi3	4	4	05F9F,0NF4B,COG2826	L	Transposase
34781_SMRU232_00157	group_14071	aliA	oligopeptide ABC transporter oligopeptide-binding protein AliA	4	4	04U4K,05DIB,0NEHC,COG4166	E	Oligopeptide-binding protein
34846_SMRU2871_00647	group_14124		phage capsid protein	4	4	04UKN,08YCR,0NJ37,11KGV	S
34847_SMRU2988_00481	group_14127		transcriptional activator Rgg/GadR/MutR family protein	4	4	COG1396	K	Transcriptional regulator
34847_SMRU2988_00482	group_14128		Major Facilitator Superfamily protein	4	4	050YF,05Y7R,0NWD0,121QJ	S	Major Facilitator
34855_SMRU66_01196	group_14129		MazG nucleotide pyrophosphohydrolase domain-containing protein	4	4	063VT,0NPQD,129FH	S	MazG nucleotide pyrophosphohydrolase domain protein
35495_SMRU1859_00100	group_14432		hypothetical protein	4	4		S
25704_SMRU18_01749	group_10926		hypothetical protein	3	3		S
25709_SMRU778_02154	group_1022		truncated MobA family endonuclease relaxase	3	3	04SHU,05MU5,0NDNT,COG3843	U	Relaxase mobilization nuclease domain protein
25720_SMRU315_00994	group_15054	purL	phosphoribosylformylglycinamidine synthase II (FGAM synthetase)	3	3	04TJP,05C12,0NDC6,COG0046,COG0047	F	phosphoribosylformylglycinamidine synthase
25722_SMRU745_02077	group_14955	ribA	3,4-dihydroxy-2-butanone 4-phosphate synthase	3	3	04R78,05C66,0NDC8,COG0108,COG0807	H	Catalyzes the conversion of D-ribulose 5-phosphate to formate and 3,4-dihydroxy-2-butanone 4-phosphate (By similarity)
25737_SMRU613_01025	group_5633		Abi-alpha protein	3	5	04VZX,06RM2,0NGG1,0XW6W	S	Divergent AAA domain
25737_SMRU613_01549	group_1175		DNA or RNA helicases of superfamily II	3	3	04Y40,07RHZ,0P2QX,COG1061,COG4951	L	helicase
25738_SMRU418_01028	group_209	cbpA	choline-binding surface protein A	3	3	07H9D,0NVGE,11T5H	M	Choline binding protein A
25752_SMRU343_01878	group_448		transposase	3	3	04SMB,05F9F,0NF4B,COG2826	L	Transposase
25764_SMRU734_01954	group_15127	aspS	aspartyl-tRNA synthetase (aspartate-tRNA ligase)	3	3	04RM7,05C9M,0NDPW,COG0173	J	Aspartyl-tRNA synthetase
25769_SMRU990_01472	group_6807	deoD_2	phosphorylase Pnp/Udp family protein	3	3	04X5M,06KZR,0NIDY,11F11	S	phosphorylase
25769_SMRU990_01746	group_14876	fhuC	ferrichrome transport ATP-binding protein FhuC	3	3	054PB,08IPW,0P6BD,COG4604	P	ABC transporter, ATP-binding protein
25769_SMRU990_02094	group_11437		hypothetical protein	3	3	00EJ3@actNOG,07WCM,COG0457	S	Tetratricopeptide repeat
25780_SMRU50_00092	group_7651		hypothetical protein	3	3		S
25783_SMRU938_01976	group_15015	ansB	L-asparaginase (L-asparagine amidohydrolase)	3	3	04SA7,05HDK,0NF3Y,COG0252	E	L-asparaginase
25783_SMRU938_01977	group_14681		cof family protein	3	3	054FV,08HF9,0P5WI,COG4696	S	cof family
25783_SMRU938_01978	group_15141		universal stress protein	3	3	04UZX,07YZX,0NJD7,COG0589	T	universal stress protein
25800_SMRU1921_00285	group_12768		DDE transposase	3	3	04W1C,05GXW,0NJNB,11N3I	L	Transposase
25800_SMRU1921_00438	group_10208		Tn5252, ORF 10 protein	3	3		S
25800_SMRU1921_00595	group_11610		hypothetical protein	3	3		S
25800_SMRU1921_02312	group_11611		hypothetical protein	3	3		S
25800_SMRU1921_02313	group_11612		Protein of unknown function (DUF2786)	3	3	064IK,0NQTS,1229N	S	Protein of unknown function (DUF2786)
25800_SMRU1921_02314	group_11613		hypothetical protein	3	3		S
25805_SMRU2083_01836	group_5280		phage protein	3	3		S
25805_SMRU2083_01990	group_5281		phage protein	3	3		S
25809_SMRU1306_01513	group_1433		integral membrane protein	3	3	COG1511	S	domain protein
25828_SMRU1714_01526	group_6006	pezA_1	transcriptional regulator	3	3	054E3,061SY,0NNIP,COG1396	K	DNA-binding helix-turn-helix protein
25828_SMRU1714_01759	group_4995		glutamate dehydrogenase	3	3	05F82,0NG5Y,0XS1W	S
25839_SMRU2158_01389	group_972	prtP	serine protease	3	3	04RYS,05EY9,0NEFE,COG1404	O	serine protease
25841_SMRU2261_02002	group_2667	phoU_3	PhoU family	3	3	COG0704	P	Plays a role in the regulation of phosphate uptake
25848_SMRU1983_00283	group_6958	pncG	putative immunity protein	3	3		S
25861_SMRU1884_01307	group_1452		N-acetylneuraminate lyase	3	3	COG1940	G	ROK family
25869_SMRU1220_00615	csoR_2		Copper-sensing transcriptional repressor csoR	3	3	COG1937	S	Transcriptional repressor
25869_SMRU1220_00622	group_14540	PTS-EIIB_2	phosphotransferase system sugar-specific EIIB component	3	3	04U0V,08SUX,0NHV1,COG3444	G	pts system
25869_SMRU1220_00623	group_14708	bgaC_2	beta-galactosidase 3	3	3	04T1K,05D57,0NEFQ,COG1874	G	beta-galactosidase
25869_SMRU1220_00625	group_2669	strH_1	beta-N-acetylhexosaminidase	3	3	04ZIZ,069UX,0NG7E,COG3525	G	Beta-N-acetyl-hexosaminidase
25869_SMRU1220_00626	purB_2		adenylosuccinate lyase	3	3	04RBQ,05C83,0NDAB,COG0015	F	Adenylosuccinate lyase
25869_SMRU1220_00627	group_6823		phosphoribosylaminoimidazole carboxylase ATPase subunit	3	3	0684I,0NR7N,0XVC1	S
25869_SMRU1220_00628	purK_2		phosphoribosylaminoimidazole carboxylase ATPase subunit	3	3	04RXG,05CY8,0NDW3,COG0026	F	Phosphoribosylaminoimidazole carboxylase ATPase subunit
25887_SMRU2270_01597	purF_1		amidophosphoribosyltransferase	3	3	04RYT,05CBA,0NDMY,COG0034	F	glutamine phosphoribosylpyrophosphate amidotransferase
25891_SMRU1964_00634	group_2521		Protein of unknown function (DUF2812)	3	3		S
25896_SMRU1993_00973	group_5665		cytoplasmic protein	3	3	04SYQ,05WPN,0NG2N,COG1636	S	Uncharacterized BCR, COG1636
25896_SMRU1993_01837	group_4181	nanB_2	sialidase B	3	3	08J4G,0P6GZ,COG4409	G	sialidase B
25896_SMRU1993_01980	group_3479	repA	replication initiator protein A	3	3	054IR,08I15,0P62Y,0Y2JJ	L	Replication initiator protein
25899_SMRU1615_02030	group_6492		U32 family peptidase	3	3	04SIX,05XYU,0NGE1,COG0826	O	peptidase, U32
25908_SMRU1244_00648	group_4722		ABC transporter substrate-binding protein	3	3	06IB6,0EQA4,0NFV0,0XSDP	G	extracellular solute-binding
25934_SMRU1655_00540	group_10949	ribD	riboflavin biosynthesis protein RibD	3	3	04RIV,05D1W,0NDPZ,COG0117,COG1985	H	Converts 2,5-diamino-6-(ribosylamino)-4(3h)-pyrimidinone 5'-phosphate into 5-amino-6-(ribosylamino)-2,4(1h,3h)- pyrimidinedione 5'-phosphate (By similarity)
25934_SMRU1655_01644	group_5427		GtrA-like protein	3	3	05N99,COG2246	S	GtrA-like protein
25959_SMRU2606_01484	queT		citrulline cluster-linked protein	3	3	04USJ,05K9X,0NMJ9,COG4708	S	Citrulline cluster-linked protein
25959_SMRU2606_02193	group_1290	ABC-NDB	lantibiotic synthetase	3	3	04TZ6,05CJA,0NI0Y,COG0515	T	STYKc
25968_SMRU2345_01850	group_10473		transcriptional regulator	3	3	04W2E,05K7K,0NM7R,COG1695	K	Transcriptional regulator
25975_SMRU2950_01064	group_9071		PTS system, IIB component	3	3	04W14,05SSR,0NP6W,COG3414	G	pts system
25975_SMRU2950_01065	group_9062	ulaA_2	PTS system, IIC component	3	3	04SXE,05CZC,0NDBS,COG3037	G	PTS system ascorbate-specific transporter subunit IIC
25975_SMRU2950_01066	group_10358	tktN	transketolase n-terminal section	3	3	054G0,08HHA,0P5WX,COG3959	G	Transketolase
25975_SMRU2950_01067	group_7823	tktC	transketolase c-terminal section	3	3	054QW,08IUS,0P6DH,COG3958	G	Transketolase
25975_SMRU2950_02139	group_570		transposase	3	3	COG3547	L	Transposase
25978_SMRU2675_02096	group_9924		methyl transferase	3	3		S
25996_SMRU2443_00945	group_6805	deoD_2	phosphorylase Pnp/Udp family protein	3	3	04X5M,06KZR,0NIDY,11F11	S	phosphorylase
25996_SMRU2443_01992	group_11950	licB_2	lichenan-specific phosphotransferase enzyme iib component (pts system lichenan-specific eiib component) (eiib-lic)	3	3	04VMU,05VZJ,0NNIH,COG1440	G	pts system
25996_SMRU2443_01994	group_11955		PEP phosphonomutase-like protein	3	3	04RDY,05PZZ,0NEB6,0XPW8	S	PEP phosphonomutase family protein
26007_SMRU2502_01707	group_3004	yqgN	5-formyltetrahydrofolate cyclo-ligase	3	3	COG0212	H	5-formyltetrahydrofolate cyclo-ligase
26007_SMRU2502_01708	gluP_2		peptidase, S54	3	3	04TE2,07ZXI,0NFG4,COG0705	S	Rhomboid family
26020_SMRU2314_02038	group_12878		hypothetical protein	3	3		S
26020_SMRU2314_02049	group_1796		choline-binding protein F, point mutation	3	3	COG5263	S	choline binding protein
26024_SMRU3156_01954	group_1231		peptidase, U32 family	3	3	04S2X,05CFP,0NDJC,COG0826	O	peptidase, U32
26038_SMRU2618_00398	group_4075	drrA	ABC transporter ATP-binding protein	3	3	04SWS,05DCV,0NES1,COG4586	S	ABC transporter, ATP-binding protein
26039_SMRU2415_02018	group_12880		Yip1 domain	3	3		S
26039_SMRU2415_02087	group_11635		hypothetical protein	3	3		S
26039_SMRU2415_02088	group_12885		ABC transporter ATP-binding protein	3	3	05CJ1,0EQ70,0NDRG,COG1131	V	Abc transporter
26044_SMRU2409_01436	group_2753		hypothetical protein	3	3		S
26058_SMRU2294_01335	group_5182	ylbL	ATP-dependent protease La	3	3	04SSN,063PX,0NFKR,COG3480	T	domain protein
26071_SMRU2627_01916	group_2705	hyaD_1	putative glycosyltransferase	3	3	04W3R,05K64,0NKSF,COG0463	M	Glycosyl Transferase
26071_SMRU2627_01972	group_7700		abortive infection protein AbiGII	3	3	04W73,05F2S,0NDGJ,0XQHH	S	Nucleotidyl transferase of unknown function (DUF1814)
26091_SMRU2441_00379	group_12905		phage protein	3	3	0535H,0789T,0P05C,0Z58R	S
26542_SMRU339_00324	group_4587		immunity protein	3	3	050IE,06TAE,0NVXD,COG4652	S	immunity protein
26543_SMRU512_00008	pblB		bacteriophage PblB	3	3	COG4926	S
26546_SMRU3075_01357	group_3152		regulatory protein	3	3	04V7E,05HS4,0NJHS,11T9C	S	M protein trans-acting positive regulator
26579_SMRU1773_02021	group_13007		hypothetical protein	3	3	0J5UN,0Y0WV,13YPV	S
26579_SMRU1773_02022	group_13008		hypothetical protein	3	3		S
26579_SMRU1773_02024	group_13010		hypothetical protein	3	3	01MY3@apiNOG,0J5UN,0Y0WV	S
26579_SMRU1773_02030	group_13015		hypothetical protein	3	3		S
26579_SMRU1773_02031	group_13016		hypothetical protein	3	3		S
26579_SMRU1773_02035	group_11674		hypothetical protein	3	3		S
26579_SMRU1773_02042	group_13022		hypothetical protein	3	3		S
26579_SMRU1773_02043	group_13023		hypothetical protein	3	3		S
26579_SMRU1773_02044	group_13024		hypothetical protein	3	3		S
26579_SMRU1773_02046	group_11676		hypothetical protein	3	3		S
26582_SMRU2421_01720	group_11679		hypothetical protein	3	3		S
26609_SMRU3092_00058	group_13037		hypothetical protein	3	3		S
26609_SMRU3092_00424	group_1809	ssuB	multidrug ABC transporter ATPase	3	3	04VC8,05I9F,0NJXI,COG1131	E	ABC transporter, ATP-binding protein
26678_SMRU305_00857	group_2695		sugar hydrolase	3	3	05CWX,0NFMT,COG3537	G	Alpha-1,2-mannosidase
26678_SMRU305_00858	group_3452		FucA	3	3	04SIB,05E8A,0NEWU,COG3669	G	alpha-l-fucosidase
26678_SMRU305_01499	group_4365	mngB	alpha mannosidase	3	3	04SDB,05C8I,0NDFR,COG0383	G	family 38
26678_SMRU305_01500	group_4501	bglK_3	ROK family protein	3	3	04UXJ,08RBF,0NG11,COG1940	K	ROK family
26682_SMRU147_01607	group_864		transposase, ISSmi4	3	3	04XD7,05W5D,0NJSM,COG3436	L	Transposase
26682_SMRU147_01711	group_5479		twin-arginine translocation pathway signal	3	3	04SUR,05DRQ,0NEAX,COG3538	S	Protein of unknown function (DUF1237)
26687_SMRU280_01773	group_5939	recD	recombinase D	3	3	04R63,05C7H,0NDDR,COG0507	L	Helicase, RecD TraA family
26696_SMRU638_01128	group_14962		phosphodiesterase, family	3	3	04VKU,05M59,0NMF5,COG0622	S	Phosphoesterase
26696_SMRU638_01129	group_15106	rdgB	deoxyribonucleotide triphosphate pyrophosphatase/unknown domain fusion protein	3	3	053DC,08V82,0NI88,COG0127	F	Ham1 family
26696_SMRU638_02145	group_6131		hydrolase	3	3	05QVV,0NFP8,COG1397	O	ADP-ribosylglycohydrolase
26701_SMRU1234_00378	group_9485	hexB	DNA mismatch repair protein hexB	3	3	04RPN,05DC6,0ND9V,COG0323	L	This protein is involved in the repair of mismatches in DNA. It is required for dam-dependent methyl-directed DNA mismatch repair. May act as a molecular matchmaker , a protein that promotes the formation of a stable complex between two or more DNA-binding proteins in an ATP-dependent manner without itself being part of a final effector complex (By similarity)
26701_SMRU1234_00379	group_14923	ribH	6,7-dimethyl-8-ribityllumazine synthase	3	3	04U6U,08UTT,0NH9S,COG0054	H	Catalyzes the formation of 6,7-dimethyl-8- ribityllumazine by condensation of 5-amino-6-(D- ribitylamino)uracil with 3,4-dihydroxy-2-butanone 4-phosphate. This is the penultimate step in the biosynthesis of riboflavin (By similarity)
26701_SMRU1234_00380	group_14953	ribA	3,4-dihydroxy-2-butanone 4-phosphate synthase	3	3	04R78,05C66,0NDC8,COG0108,COG0807	H	Catalyzes the conversion of D-ribulose 5-phosphate to formate and 3,4-dihydroxy-2-butanone 4-phosphate (By similarity)
26708_SMRU1680_00083	group_13047		phage protein	3	3	051WJ,06093,0NNV9,122AV	S
26708_SMRU1680_00087	group_13048		hypothetical protein	3	3		S
26708_SMRU1680_00088	group_13049		Hypothetical protein (DUF2513)	3	3	07IF2,0ZN21	S	Hypothetical protein (DUF2513)
26713_SMRU3043_00557	group_9822		Predicted transcriptional regulator	3	3		S
26716_SMRU3089_02112	group_7827	tktC	transketolase c-terminal section	3	3	054AD,08FNM,0P5HB,COG3958	G	Transketolase
26724_SMRU256_01071	group_4727		ABC transporter substrate-binding protein	3	3	0XSDP	G	extracellular solute-binding protein, family 1
26725_SMRU295_01456	group_4811		major tail protein	3	3	06H2Y,0NS5M,0Y1K3	S	Phage tail protein
26725_SMRU295_02014	group_7859	rlmL	N-6 adenine-specific DNA methylase	3	3	04RUF,05C4H,0NDWT,COG0116	L	methylase
26743_SMRU1179_01237	group_13057		Haemolysin XhlA	3	3		S
26743_SMRU1179_01238	group_13058		plasmid recombination/mobilization protein	3	3	050Y4,06PHI,0NEAI,0XTDI	L	Plasmid recombination enzyme
26768_SMRU2080_01702	group_3360		phage portal protein, SPP1 family	3	3	04UYN,08VCE,0NJU9,11QNG	S	portal protein
26774_SMRU2527_02141	group_9411		snf2 family protein	3	3	04RI1,05C0D,0NEBD,COG0553	L	SNF2 family
26775_SMRU2550_00083	group_13067		putative conjugative transposon protein	3	3	0554Y,088F3,0P75F,0ZZZ7	S
26775_SMRU2550_00084	group_13068		TcpE family	3	3		S
26775_SMRU2550_00085	group_13069		hypothetical protein	3	3		S
26775_SMRU2550_00086	group_13070		putative transposon protein	3	3		S
26775_SMRU2550_00087	group_13071		hypothetical protein	3	3		S
26775_SMRU2550_00088	group_13072		hypothetical protein	3	3		S
26775_SMRU2550_00089	group_13073		antirestriction (ArdA) proteins	3	3	08FJZ,0EQVR,0NGQT,0ZSUS	S	antirestriction protein (ArdA)
26775_SMRU2550_00090	group_11683		hypothetical protein	3	3		S
26775_SMRU2550_00091	group_13074		hypothetical protein	3	3		S
26775_SMRU2550_00092	group_13075		putative transfer protein	3	3		S
26775_SMRU2550_00093	group_13076		hypothetical protein	3	3		S
26775_SMRU2550_00094	group_13077		Cro/CI family transcriptional regulator	3	3	COG2946	L	Replication initiation factor
26775_SMRU2550_00095	group_13078		FtsK/SpoIIIE family protein	3	3	COG1674	D	cell division protein FtsK
26775_SMRU2550_00096	group_11684		putative transfer protein	3	3		S
26775_SMRU2550_00097	group_13079		ICESt1 ORFM	3	3		S
26775_SMRU2550_00287	dinJ5		addiction module antitoxin	3	3	052JD,05VVY,0NNWP,122EC	L	Addiction module antitoxin, RelB DinJ family
26775_SMRU2550_00291	group_11686		hypothetical cytosolic protein	3	3		S
26775_SMRU2550_00294	group_11687		hypothetical protein	3	3		S
26775_SMRU2550_00296	group_13085		hypothetical protein	3	3		S
26775_SMRU2550_00297	group_13086		HTH-type transcriptional regulator dicA	3	3		S
26775_SMRU2550_00298	group_13087		hypothetical protein	3	3		S
26775_SMRU2550_00299	group_13088		Putative transposon related peptidoglycan linked protein (LPXTG motif)	3	3	051ZT,06H3J,0NRGM,0Y44U	S	Inherit from firmNOG: LPXTG-motif cell wall anchor domain protein
26775_SMRU2550_00315	int3		putative integrase	3	3	COG0582	L	Integrase
26775_SMRU2550_00316	group_13090		Uncharacterized protein conserved in bacteria	3	3	04VU8,05QJV,0NN1B,COG4707	S	Domain of unknown function (DUF771)
26775_SMRU2550_00317	group_13091		hypothetical protein	3	3		S
26775_SMRU2550_00318	group_13092		hypothetical protein	3	3		S
26775_SMRU2550_00319	group_13093		membrane protein	3	3	077U4,0NZPA,0ZFF3	S
26775_SMRU2550_00320	group_13094		surface antigen	3	3	0538B,079SQ,0NZXU,0Z6N7	S	Gram positive anchor
26775_SMRU2550_00321	group_11688		CHAP protein	3	3	COG3942	S	domain protein
26817_SMRU2512_00186	group_4230	marR_1	MarR family transcriptional regulator	3	3	04VXJ,07ZPB,0NIRD,COG1846	K	Transcriptional regulator
26817_SMRU2512_00187	group_5205		integral membrane protein	3	3	04X4K,05KA3,0NQ1B,COG3759	S	membrane
27044_SMRU313_01111	group_6713		ABC transporter	3	3	050DP,06TDX,0NVXK,0YKV3	S	FtsX-like permease family
27044_SMRU313_02074	wcaJ_2		capsular polysaccharide biosynthesis protein Cps4E	3	3	04TRT,05D3Q,0NDSV,COG2148	M	transferase
27154_SMRU199_01079	group_15197	agaS	tagatose-6-phosphate ketose/aldose isomerase	3	3	04TB5,05E70,0NEV7,COG2222	M	isomerase
27154_SMRU199_01080	PTS-EII		phosphotransferase system sugar-specific EII component	3	3	04VS3,05QEG,0NKIA,COG2893	G	pts system
27154_SMRU199_01081	group_14836	manZ_2	PTS system transporter subunit IID	3	3	04RSZ,07E9Z,0NDP2,COG3716	G	PTS system
27154_SMRU199_01082	group_14569	PTS-EIIC	PTS system, IIC component	3	3	04S7Q,08KDH,0NG79,COG3715	G	Pts system
27154_SMRU199_01083	group_14542	PTS-EIIB	phosphotransferase system sugar-specific EIIB component	3	3	04U0V,08SUX,0NHV1,COG3444	G	pts system
27154_SMRU199_01084	group_14710	bgaC	beta-galactosidase 3	3	3	04T1K,05D57,0NEFQ,COG1874	G	beta-galactosidase
27208_SMRU373_00410	group_1631		putative glycosyltransferase	3	3	04SGX,05EVQ,0NGG6,COG1442	M	glycosyl transferase family
27213_SMRU1514_01187	group_10968	glgP-2	maltodextrin phosphorylase	3	3	054QT,08IUN,0P6DB,COG0058	G	Phosphorylase is an important allosteric enzyme in carbohydrate metabolism. Enzymes from different sources differ in their regulatory mechanisms and in their natural substrates. However, all known phosphorylases share catalytic and structural properties (By similarity)
27228_SMRU2070_00393	group_13140		TnpV	3	3	08RHV,0ERVJ,0NHGW,11FVN	S
27228_SMRU2070_00394	group_13141	tetM	tetracycline resistance protein tetM	3	3	05D59,0ENX7,0NDCR,COG0480	T	Translation elongation factor g
27228_SMRU2070_00395	group_11704		RNA polymerase sigma-B factor	3	3	08K3K,0EQ6D,0NFF8,0ZNJB	S	sigma-70, region 4
27228_SMRU2070_00396	group_11705		putative cytoplasmic protein	3	3	08SBN,0ES36,0NHFK,11FTQ	K	RNA polymerase sigma factor sigma-70 family
27228_SMRU2070_00397	group_13142		hypothetical protein	3	3	06NKY,0EYN9,0NTC8,0YE5P	S
27228_SMRU2070_00398	group_11706		hypothetical protein	3	3	089BC,0EQAI,0NFWX,0ZP7K	S	DNA repair protein RadA domain family protein
27228_SMRU2070_00399	group_13143		plasmid recombination protein Mob family	3	3	06PHI,0EPW8,0NEAI,0XTDI	L	Plasmid recombination enzyme
27228_SMRU2070_00400	parB_2		chromosome partitioning protein parB	3	3	05F5A,0EP94,0NEY4,COG1475	K	ParB-like
27228_SMRU2070_00401	group_13145		putative cytoplasmic protein	3	3	05VEM,0EVPV,0NNIM,COG4443	S	protein conserved in bacteria
27228_SMRU2070_00402	group_13146		hypothetical protein	3	3	090B0,0ET44,0NJGG,11Q0S	S
27228_SMRU2070_00403	group_11707		site-specific recombinase	3	3	05C6I,0ENW2,0NDBZ,COG1961	L	site-specific
27233_SMRU1991_01177	group_1481	celB	competence protein CelB	3	3	04RN1,07SNZ,0NE0R,COG0658,COG2333	S	Competence protein ComEC
27236_SMRU2160_01102	group_2528	blpH	sensor histidine kinase BlpH	3	3	04X31,08VWU,0NIQX,COG2972	T	Histidine kinase
27236_SMRU2160_01704	group_3082		esterase	3	3	COG4947	S	esterase
27236_SMRU2160_01712	group_14958		phosphodiesterase, family	3	3	04VKU,05M59,0NMF5,COG0622	S	Phosphoesterase
27236_SMRU2160_01783	gmuC_5		PTS system system cellobiose-specific transporter subunit IIC	3	3	04STD,05CK1,0NDS2,COG1455	G	IIc component
27236_SMRU2160_01784	gmuD_3		glycosyl hydrolase family protein	3	3	04REV,05CS2,0ND8I,COG2723	G	beta-glucosidase
27237_SMRU2258_00927	group_8556	gspA_3	glycosyltransferase	3	3	04TVU,05X1N,0NH7U,COG1442	M	Glycosyl transferase family 8
27248_SMRU2667_01445	group_3422		hypothetical protein	3	3	04Y4U,07IMK,0NS4B,0ZNAH	S
27250_SMRU2717_01821	group_11939		DNA-binding protein	3	3	078A3,0NZDW,0Z9EV	S
27262_SMRU1088_01381	group_2639	bglH_2	glycosyl hydrolase	3	4	COG2723	G	beta-glucosidase
27262_SMRU1088_02094	group_7268		hypothetical protein	3	3		S
27272_SMRU166_01373	group_4917	fruA	PTS system, fructose specific IIBC component	3	3	04RQ2,05DM4,0NDMM,COG1299,COG1445,COG1762	G	pts system
27306_SMRU1867_01891	group_15179	cotS	aminoglycoside phosphotransferase	3	3	04UH1,08V15,0NI97,COG0510	M	phosphotransferase enzyme family
27318_SMRU2457_01018	group_3226		Protein of unknown function (DUF3290)	3	3	04XK8,069VZ,0NT2P,0Y3NW	S	Protein of unknown function (DUF3290)
27318_SMRU2457_01019	group_10591		Protein of unknown function (DUF3290)	3	3	04XK8,069VZ,0NT2P,0Y3NW	S	Protein of unknown function (DUF3290)
27333_SMRU2854_01770	group_7273	gmuC_5	lichenan permease iic component (pts system lichenan-specific eiiccomponent) (eiic-lic)	3	3	04R64,05CK1,0NDS2,COG1455	G	iic component
27341_SMRU617_01881	group_6794	deoD_2	phosphorylase Pnp/Udp family protein	3	3	04X5M,06KZR,0NIDY,11F11	S	phosphorylase
27343_SMRU787_01930	group_1509		McrBC 5-methylcytosine restriction system component	3	3	04SHK,08NW6,0NE59,COG4268	V	McrBC 5-methylcytosine restriction system component
27343_SMRU787_01931	group_1704	mcrB	endonuclease	3	3	04TJ6,05FBQ,0NE7M,COG1401	V	endonuclease
27347_SMRU1221_02033	group_7920		ABC transporter ATP-binding protein	3	3		S
27362_SMRU1957_01996	group_14952	ribA	3,4-dihydroxy-2-butanone 4-phosphate synthase	3	3	04R78,05C66,0NDC8,COG0108,COG0807	H	Catalyzes the conversion of D-ribulose 5-phosphate to formate and 3,4-dihydroxy-2-butanone 4-phosphate (By similarity)
27362_SMRU1957_01997	group_14922	ribH	6,7-dimethyl-8-ribityllumazine synthase	3	3	04U6U,08UTT,0NH9S,COG0054	H	Catalyzes the formation of 6,7-dimethyl-8- ribityllumazine by condensation of 5-amino-6-(D- ribitylamino)uracil with 3,4-dihydroxy-2-butanone 4-phosphate. This is the penultimate step in the biosynthesis of riboflavin (By similarity)
27390_SMRU1091_01541	group_10760		phage terminase large subunit	3	3	04T3K,06VR3,0NFIZ,0XSCY	S	Terminase large subunit
27432_SMRU581_00092	group_4744		capsular polysaccharide biosynthesis protein	3	3	06141,0NQ6N,COG0463,COG3955	M	Domain of unknown function (DUF1919)
27438_SMRU795_00905	group_14701	bgaC_2	beta-galactosidase 3	3	4	04T1K,05D57,0NEFQ,COG1874	G	beta-galactosidase
27438_SMRU795_00906	group_14534	PTS-EIIB_2	phosphotransferase system sugar-specific EIIB component	3	4	04U0V,08SUX,0NHV1,COG3444	G	pts system
27438_SMRU795_00907	group_14561	PTS-EIIC_2	PTS system, IIC component	3	4	04S7Q,08KDH,0NG79,COG3715	G	Pts system
27438_SMRU795_00908	group_14828	manZ_2	PTS system transporter subunit IID	3	4	04RSZ,07E9Z,0NDP2,COG3716	G	PTS system
27438_SMRU795_00909	PTS-EII_3		phosphotransferase system sugar-specific EII component	3	4	04VS3,05QEG,0NKIA,COG2893	G	pts system
27456_SMRU2472_00184	group_1945		nuclease family transposase	3	3	051MY,05CDX,0NGQ7,0Y46N	S
27467_SMRU2100_01858	group_957		transposase	3	3	04VVT,05E5H,0NDRK,COG3436	L	Transposase
27484_SMRU1558_00239	group_2847		tRNA	3	3	04R56,05BZT,0ND5E,COG2265	J	23S rRNA uracil-5-methyltransferase
27484_SMRU1558_00883	group_9398	tkt2	transketolase	3	3	04RFF,05CV1,0NE2Z,COG0021	G	Transketolase
27484_SMRU1558_00884	group_10568		preprotein translocase subunit	3	3	04WHG,05VIE,0NNHR,COG1862	U	Preprotein translocase
27484_SMRU1558_00885	group_9211	yfkJ	phosphotyrosine protein phosphatase	3	3	04UZJ,07ZCW,0NJI4,COG0394	T	phosphotyrosine protein phosphatase
27484_SMRU1558_00886	group_10073		morn motif family protein	3	3	051T1,06DR7,0NR40,COG4642	S	MORN repeat
27484_SMRU1558_00887	group_9493	adhE	NAD-dependent aldehyde dehydrogenase	3	3	04S4K,05C0A,0ND6Y,COG1012,COG1454	C	Dehydrogenase
27491_SMRU1689_01068	group_3553		phage-associated protein	3	3	06HR1,0EQ5F,0NFWE,0YDCP	S	Phage replisome organizer
27491_SMRU1689_01564	group_8638		TetR family transcriptional regulator	3	3	04YUV,05VIX,0P4PQ,COG1309	K	Transcriptional regulator
27504_SMRU2007_01673	group_4484		membrane protein	3	3	04SH0,05DBN,0NEDF,0XPRZ	S
27506_SMRU2194_01697	ycjO_5		ABC transporter permease	3	3	04SVU,05EEA,0NE4M,COG4209	P	ABC transporter (Permease
27592_SMRU944_01881	group_10979	pcrA_2	ATP-dependent DNA helicase	3	3	04RRB,05C4R,0NDZU,COG0210	L	ATP-dependent DNA helicase pcra
27592_SMRU944_02033	group_11736		hypothetical protein	3	3		S
27592_SMRU944_02055	thlA		acetyl-CoA acetyltransferase	3	3	COG0183	I	acetyl-coa acetyltransferase
27708_SMRU398_02029	group_689	cbpJ_3	choline binding protein C	3	3	068TN,0XYYF	S
27723_SMRU673_01515	group_4778		phage protein	3	3		S
27754_SMRU1065_01783	group_5973	glpE	rhodanese-like domain-containing protein	3	3	COG0607	P	Rhodanese domain protein
27791_SMRU1439_00277	yheH_2		ABC transporter ATP-binding protein/permease	3	3	04R5W,05BZ1,0NDFU,COG1132	V	ABC transporter
27815_SMRU1810_00383	group_7673	glpQ2	glycerophosphoryl diester phosphodiesterase	3	3	052AJ,05PCP,0NQEV,1200D	C	Glycerophosphoryl diester phosphodiesterase family
27819_SMRU1865_02108	group_3303		hypothetical protein	3	3	04V94,08YDJ,0NKFT,11KIR	S
27858_SMRU2156_01247	group_7824	tktC	transketolase c-terminal section	3	3	054AD,08FNM,0P5HB,COG3958	G	Transketolase
27858_SMRU2156_01248	group_10359	tktN	transketolase n-terminal section	3	3	054G0,08HHA,0P5WX,COG3959	G	Transketolase
27858_SMRU2156_01250	group_9073		PTS system, IIB component	3	3	04W14,05SSR,0NP6W,COG3414	G	pts system
27864_SMRU2222_02106	group_13253		hypothetical protein	3	3	0J5UN,0Y0WV,13YPV	S
27871_SMRU2285_00733	group_9889	scpA	segregation and condensation protein A	3	3	04U5D,08KVX,0NKX5,COG1354	S	Participates in chromosomal partition during cell division. May act via the formation of a condensin-like complex containing Smc and ScpB that pull DNA away from mid-cell into both cell halves (By similarity)
27888_SMRU2459_00301	group_13254		phage protein	3	3		S
27888_SMRU2459_00302	group_13255		putative phage-associated protein	3	3	04VX2,089M3,0P4HX,0ZW0Q	S	N-terminal phage replisome organiser (Phage_rep_org_N)
27888_SMRU2459_00303	group_13256		phage protein	3	3		S
27925_SMRU3081_01435	group_59		transposase	3	3	COG3464	L	transposase
27932_SMRU1046_01573	group_5739		IS1239 transposase	3	3	COG2826	L	transposase
27966_SMRU291_01328	group_6266		accessory secretory protein Asp1	3	3	04UR7,08XJK,0NIRJ,11JCE	S	accessory Sec system protein Asp1
27966_SMRU291_01329	group_5709	secY_2	preprotein translocase subunit SecY	3	3	051N8,06YAG,0NWZC,COG0201	U	Part of the accessory SecA2 SecY2 system specifically required for export of
27966_SMRU291_01548	group_14903		family protein	3	3	COG3763	S	UPF0154 protein
27966_SMRU291_01549	group_9729	treC	alpha,alpha-phosphotrehalase	3	3	04RBT,05CG3,0NE22,COG0366	G	trehalose-6-phosphate hydrolase (EC 3.2.1.93)
27966_SMRU291_01554	group_9407		snf2 family protein	3	3	04RI1,05C0D,0NEBD,COG0553	L	SNF2 family
27977_SMRU1300_01256	pcp-truncation_2		pyrrolidone carboxyl peptidase, truncation	3	3	04TRW,08KN7,0NFD6,COG2039	O	Removes 5-oxoproline from various penultimate amino acid residues except L-proline (By similarity)
27977_SMRU1300_01257	group_9704		putative integral membrane protein	3	3	COG5523	S	integral membrane protein
27987_SMRU1141_01947	group_4180	nanB	sialidase B (Neuraminidase B)	3	3	08J4G,0P6GZ,COG4409	G	sialidase B
28002_SMRU619_00257	group_3656		hypothetical protein	3	3		S
28005_SMRU1026_02038	group_9731	treC	alpha,alpha-phosphotrehalase	3	3	04RBT,05CG3,0NE22,COG0366	G	trehalose-6-phosphate hydrolase (EC 3.2.1.93)
28005_SMRU1026_02039	group_14905		family protein	3	3	COG3763	S	UPF0154 protein
28013_SMRU113_01792	group_7705		abortive infection protein AbiGII	3	3	04W73,05F2S,0NDGJ,0XQHH	S	Nucleotidyl transferase of unknown function (DUF1814)
28013_SMRU113_01814	group_3815	comB_2	competence factor transport protein ComB	3	3	04XJJ,07VK6,0NDI2,0XX01	U	Transport protein ComB
28022_SMRU1187_01030	group_10422		Plasmid recombination enzyme	3	3	05D7C,0NEA6,0XPM6	S	plasmid recombination enzyme
28022_SMRU1187_01788	tnpB-IS1077-like		tnpB-IS1077-like	3	3	054CP,08SMS,0P5K1,COG2963	L	Pfam:Transposase_8
28022_SMRU1187_01794	group_13296		hypothetical protein	3	3		S
28022_SMRU1187_02004	group_13298		serine protease	3	3	08812,0F4XF,0P3SV,0ZZA8	S	Collagen triple helix
28022_SMRU1187_02005	group_13299		hypothetical protein	3	3		S
28022_SMRU1187_02227	group_10982		transposase	3	3	04RV2,05DQ6,0NE96,COG2801	L	Transposase
28027_SMRU2411_01228	group_9745	potA_2	ferric cations import ATP-binding protein FbpC	3	3	04RPS,05C53,0NDIN,COG3842	P	Part of the ABC transporter complex PotABCD involved in spermidine putrescine import. Responsible for energy coupling to the transport system (By similarity)
28043_SMRU2844_01426	group_10970		hypothetical protein	3	3		S
28078_SMRU635_01612	group_3253		phage protein	3	3	052S9,07JXC,0P1Z8,11P4Z	L	PriCT_1
28106_SMRU2164_00923	group_6627	yidD	alpha-hemolysin family protein	3	3	04WFE,05VAS,0NNFM,COG0759	S	Could be involved in insertion of integral membrane proteins into the membrane (By similarity)
28106_SMRU2164_00924	group_14695	rluB	ribosomal large subunit pseudouridine synthase B	3	3	04RDB,05FE9,0NDTN,COG1187	J	Pseudouridine synthase
28106_SMRU2164_00925	group_9722	scpB	segregation and condensation protein B	3	3	04UXK,05K8I,0NJ8X,COG1386	K	Participates in chromosomal partition during cell division. May act via the formation of a condensin-like complex containing Smc and ScpA that pull DNA away from mid-cell into both cell halves (By similarity)
28106_SMRU2164_00926	group_9890	scpA	segregation and condensation protein A	3	3	04U5D,08KVX,0NKX5,COG1354	S	Participates in chromosomal partition during cell division. May act via the formation of a condensin-like complex containing Smc and ScpB that pull DNA away from mid-cell into both cell halves (By similarity)
28175_SMRU667_02212	group_9927		replication initiation factor family protein	3	3		S
28185_SMRU877_01874	group_7272	gmuC_5	lichenan permease iic component (pts system lichenan-specific eiiccomponent) (eiic-lic)	3	3	04R64,05CK1,0NDS2,COG1455	G	iic component
28195_SMRU1044_01484	group_3254		phage protein	3	3	052S9,07JXC,0P1Z8,11P4Z	L	PriCT_1
28235_SMRU2037_01884	purL_3		phosphoribosylformylglycinamidine synthase II (FGAM synthetase)	3	3	04TJP,05C12,0NDC6,COG0046,COG0047	F	phosphoribosylformylglycinamidine synthase
28267_SMRU2888_01653	group_687	lytA_3	choline binding protein C	3	3	050HR,05VVI,0NHTX,COG5263	M	choline binding protein
28279_SMRU2044_01558	group_5586	tcyA_2	ABC transporter substrate-binding lipoprotein	3	3	04UIJ,08PRV,0NGY0,COG0834	E	ABC transporter substrate-binding protein
28314_SMRU1509_02057	group_7258		hypothetical protein	3	5		S
28398_SMRU239_00141	group_10930	repB	replication protein	3	3	0536H,06WR4,0NWE3,0YRQ2	L	Inherit from firmNOG: Plasmid replication protein
28441_SMRU1066_00092	group_11762	hyaD_1	cell wall biosynthesis glycosyltransferase	3	3	04T8G,07QRS,0NE94,COG0463	M	Glycosyltransferase
28447_SMRU332_01485	group_5508		Tn5252, Orf 9 protein	3	3	06FI4,0Y6X8	S	Bacterial mobilization protein (MobC)
28451_SMRU302_01971	group_7372	bgaC	beta-galactosidase 3	3	3	04T1K,05D57,0NEFQ,COG1874	G	beta-galactosidase
28462_SMRU352_00438	group_8541		hypothetical protein	3	3		S
28462_SMRU352_01992	group_13367		hypothetical protein	3	3		S
28466_SMRU708_00421	group_6466		ATPase component of ABC transporter with duplicated ATPase domains	3	3	04RAI,05C5H,0NDHZ,COG0488	S	ABC transporter, ATP-binding protein
28482_SMRU1498_00120	group_13369		phage protein	3	3	052VW,07JRA,0NZBS,0ZPKN	S	Terminase small subunit
28482_SMRU1498_00131	group_13370		minor capsid protein - phage associated	3	3		S
28482_SMRU1498_00132	group_13371		putative minor capsid protein	3	3	0535U,074Y1,0NZSY,0Z6Z7	S	Pfam:Minor_capsid
28482_SMRU1498_00323	group_13372		hypothetical protein	3	3		S
28482_SMRU1498_00324	group_13373		putative histidine kinase	3	3	061PY,09EUG@bctoNOG,0PAJI@flaNOG,0YS9X	T	Histidine kinase
28482_SMRU1498_00325	dcm.1		DNA (cytosine-5-)-methyltransferase	3	3	05DVF,0ET0H,0NG3E,COG0270	L	cytosine-specific methyltransferase
28540_SMRU1675_01655	group_3381	pfbA	cell wall surface anchor family protein	3	3	04WKX,067D4,0NQHI,COG5434	M	cell wall surface anchor family protein
28617_SMRU307_00267	hemH1		protoheme ferro-lyase	3	3	04SQZ,07TTW,0NEP5,COG0276	H	Catalyzes the ferrous insertion into protoporphyrin IX (By similarity)
28617_SMRU307_00272	group_13427		collagen adhesion protein family protein	3	3	088K1,0EYFD,0P1VP,1004G	S	VWA
28617_SMRU307_00916	group_9666	ykoE	cobalt ABC transporter permease	3	3	04V2U,05NSK,0NKEN,COG4721	S	ABC superfamily ATP binding cassette transporter membrane protein
28649_SMRU2904_01947	group_4895		IS66 family element	3	3		S
28662_SMRU234_00688	group_13455		phage protein	3	3		S
28702_SMRU3153_01753	group_3615		lanthionine synthetase C-like protein	3	3	COG4403	V	Lanthionine synthetase C family protein
29069_SMRU1_00537	ecfT_1		ABC transporter permease	3	3	1230K	P	Cobalt transport protein
29069_SMRU1_00539	ecfA1_2		cobalt transport ATP-binding protein	3	3	COG1122	P	ATPase activity
34592_SMRU522_00710	group_13861		hypothetical protein	3	3		S
34607_SMRU277_01794	group_4504	bglK_2	ROK family protein	3	3	04UXJ,08RBF,0NG11,COG1940	K	ROK family
34607_SMRU277_01930	group_9510	manL	PTS system mannose-specific transporter subunit IIAB	3	3	04RN5,05DAS,0NECP,COG2893,COG3444	G	Pts system
34639_SMRU1028_02018	group_13878		hypothetical protein	3	3		S
34663_SMRU2639_00372	group_1204	pezT	signal recognition particle GTPase	3	3	04V2A,08WZA,0NJX8,11J1Q	S	zeta toxin
34679_SMRU143_01314	group_8573		beta-lactamase TEM	3	4		S
34679_SMRU143_01628	group_3534		degenerate transposase	3	3	08U9F,COG3335	L	Transposase
34680_SMRU148_01946	group_6226		permease	3	3	04Y7W,05E4D,0NEUX,11DDB	S	TIGR02185 family
34702_SMRU454_00700	group_14016	slaA	phospholipase A2 SlaA	3	3		S
34702_SMRU454_01762	group_14018		chlorohydrolase	3	3		S
34719_SMRU902_01305	group_6460		surface anchored protein	3	3	053FM,05EEN,0NERR,0XR1H	S	YSIRK type signal peptide
34723_SMRU924_00032	group_11044		hypothetical protein	3	3		S
34723_SMRU924_00375	group_11861		hypothetical protein	3	3		S
34725_SMRU1079_00174	group_1957	iga_3	Zinc metalloprotease zmpC	3	3	06FFW,0NRDD,0XVYY	S	Domain protein
34792_SMRU423_02055	lmrA_3		lantibiotic synthetase	3	3	04YP2,05BZ1,0NEME,COG1132	V	ABC transporter
34800_SMRU602_00057	group_11874	bag	sialidase A	3	3	050G9,08478,0NG9T,COG4409	G	sialidase A
34800_SMRU602_00058	group_11875	hin	Resolvase domain-containing protein	3	3	04S9R,08C33,0NJXP,COG1961	L	resolvase
34802_SMRU626_00804	group_6469		hypothetical protein	3	3	08H1Y,0ZTDK	S
34812_SMRU1168_01735	group_6434		ATPases with chaperone activity, ATP-binding subunit	3	3		S
34830_SMRU2032_01717	group_3810	vrlS_1	DEAD-DEAH box helicase domain-containing protein	3	3	COG1204	L	helicase
34833_SMRU1930_01250	group_7389		DDE transposase	3	3	04VH8,08K9K,0NEZ1,0XRR3	S	Conserved protein
34833_SMRU1930_01994	group_8103		filamentation induced by cAMP protein	3	3	050ZG,07SP8,0NFII,COG3177	S	Fic/DOC family
34833_SMRU1930_02106	group_9863		YcaO-like family protein	3	3	04Z2W,05DGG,0NENC,COG1944	S	YcaO-like family
34845_SMRU2838_01653	group_5036		filamentation induced by cAMP protein fic	3	3	07SP8,0EQBK,0NFII,COG3177	S	filamentation induced by cAMP protein Fic
34845_SMRU2838_01654	group_5035		filamentation induced by cAMP protein fic	3	3	07SP8,0EQBK,0NFII,COG3177	S	filamentation induced by cAMP protein Fic
34846_SMRU2871_01869	group_1594		transposase	3	3	COG3436	L	Transposase
34847_SMRU2988_00072	group_14126		SpeK	3	3		S
34847_SMRU2988_00091	hasB		UDP-glucose dehydrogenase	3	3	05C6Y,0NE2Y,0X229@negNOG,COG1004	M	Nucleotide sugar dehydrogenase
34869_SMRU334_00431	group_6814		phosphorylase Pnp/Udp family protein	3	3	04X5M,06KZR,0NIDY,11F11	S	phosphorylase
34938_SMRU2058_01782	group_14179		protein kinase	3	3	COG0515	T	Serine Threonine protein kinase
34973_SMRU59_00266	group_4717		hypothetical protein	3	3	04ZNA,05EWQ,0NGVJ,0XRMZ	S
34984_SMRU261_01416	group_14187	flr	flavoprotein oxygenase-like protein	3	3	04WYE,05ZJP,0P4N1,COG1853	S	Flavin reductase like domain
34994_SMRU585_00220	group_14190		hypothetical protein	3	3		S
35031_SMRU1378_01226	group_15157		YitT family protein	3	3	04SSX,07AYK,0NDY9,COG1284	S	YitT family
35051_SMRU3149_01990	group_2863		hypothetical protein	3	3		S
35161_SMRU158_00702	group_8943	nanM	N-acetylneuraminate epimerase precursor	3	3	051VH,08MX5,0NHF9,COG3055	S	Inherit from bactNOG: Converts alpha-N-acetylneuranimic acid (Neu5Ac) to the beta-anomer, accelerating the equilibrium between the alpha- and beta-anomers. Probably facilitates sialidase-negative bacteria to compete sucessfully for limited amounts of extracellular Neu5Ac, which is likely taken up in the beta-anomer. In addition, the rapid removal of sialic acid from solution might be advantageous…
35168_SMRU195_00463	group_14309	ltrA_1	GBSi1, group II intron, maturase	3	3	05EKQ,0ENNS,0ND5F,COG3344	L	RNA-directed DNA polymerase
35168_SMRU195_00477	group_14310	ltrA_2	group II intron reverse transcriptase maturase	3	3	04TG7,05EKQ,0ND5F,COG3344	L	DNA polymerase
35194_SMRU282_00130	group_14328	ugd_1	UDP-glucose 6-dehydrogenase	3	3	04SMA,05C6Y,0NE2Y,COG1004	M	Nucleotide sugar dehydrogenase
35194_SMRU282_00131	group_14329	capD_1	trifunctional UDP-D-GlcNAc 4,6-dehdratase/5-epimerase/3-epimerase	3	3	04RPM,05C5E,0NDVC,COG1086	M	Polysaccharide biosynthesis protein
35194_SMRU282_00132	group_14330		hypothetical protein	3	3	069QT,0EXZ9,0NS34,0XUC5	S
35194_SMRU282_00133	rfaG		putative glycosyltransferase	3	3	053Z7,08RWW,0NHSM,COG0438	M	Glycosyl transferases group 1
35194_SMRU282_00134	group_14332	kfoC_1	putative glycosyl transferase	3	3	052HG,08CV6,0NYW1,0ZU2F	M	Glycosyl transferase family 2
35194_SMRU282_00135	group_14333	rfbX	flippase Wzx	3	3	COG2244	M	Polysaccharide biosynthesis protein
35194_SMRU282_00136	group_14334		putative repeating unit polymerase	3	3	073NN,0F2FW,0NYW9,0Z1FR	S
35194_SMRU282_00138	group_14335		capsular polysaccharide biosynthesis protein Cps4F	3	3	04W6K,06CD9,0NGJ0,COG0438	M	glycosyl transferase group 1
35194_SMRU282_00139	group_14336	wcaJ_1	capsular polysaccharide biosynthesis protein Cps4E	3	3	04TRT,05D3Q,0NDSV,COG2148	M	transferase
35368_SMRU1217_00038	group_14401		hypothetical protein	3	3		S
35376_SMRU1292_01793	group_5615		hypothetical protein	3	3		S
35614_SMRU2549_00815	group_7748		hypothetical protein	3	3		S
35614_SMRU2549_00952	group_14497		hypothetical protein	3	3		S
25704_SMRU18_00386	group_4786		phage protein	2	2		S
25704_SMRU18_01414	group_8442		hypothetical protein	2	2		S
25709_SMRU778_02245	group_7177		DegV family protein	2	2	04TQ4,08RCR,0NHD7,COG1307	S	degv family
25720_SMRU315_01988	group_5974	glpE_1	rhodanese-like domain-containing protein	2	2	COG0607	P	Rhodanese domain protein
25726_SMRU651_01891	group_1653		hypothetical protein	2	2	08R17,0NFBI,11EE9	S
25738_SMRU418_02018	group_1912		PTS system transporter subunit IIA	2	2	04VV1,05X15,0NNSC,COG1762	G	pts system
25764_SMRU734_01746	group_2310	potD_2	iron(III) ABC transporter iron-binding protein	2	2	04VT5,05C4Y,0NE2B,COG1840	P	ABC transporter
25765_SMRU1103_01288	group_9776		phage tail protein	2	2	04XH2,07DVX,0P0JJ,0Z1N7	S	phage tail protein
25769_SMRU990_01699	group_7400		lipoprotein	2	2	04UZ8,07Y0F,0NRU3,COG4922	S	SnoaL-like polyketide cyclase
25769_SMRU990_01700	group_8813		transcriptional regulator, MarR family	2	2	04XVA,05EC7,0NEZ9,COG1846	K	Transcriptional regulator, MarR family
25769_SMRU990_01701	group_4938		hypothetical protein	2	2		S
25769_SMRU990_01702	pepA_4		glutamyl aminopeptidase	2	2	04RU6,05CN9,0NDPU,COG1363	E	Glutamyl aminopeptidase
25769_SMRU990_01703	group_4262	galE_3	putative UDP-glucose 4-epimerase	2	2	COG1087	M	udp-glucose 4-epimerase
25769_SMRU990_01704	group_9251	feuB	iron-compound ABC transporter permease	2	2	04SAG,05DHS,0NF73,COG4606	P	ABC transporter (Permease
25769_SMRU990_01705	fepD_4		ferric iron ABC transporter membrane-spanning permease	2	2	04RMM,05CM4,0NDGZ,COG4605	P	ABC transporter
25769_SMRU990_01707	yclQ_3		iron-compound ABC transporter iron-compound-binding protein	2	2	04S7S,05KVJ,0NG26,COG4607	P	ABC transporter
25769_SMRU990_01745	group_8821	fepD_1	ferric iron ABC transporter membrane-spanning permease	2	2	04RMM,05CM4,0NDGZ,COG4605	P	ABC transporter
25769_SMRU990_01747	group_8395	yclQ	iron-compound ABC transporter iron-compound-binding protein	2	2	04S7S,05KVJ,0NG26,COG4607	P	ABC transporter
25769_SMRU990_01897	group_2395		Predicted membrane protein	2	2	051B6,090T1,0NJW8,COG4377	S	Putative membrane peptidase family (DUF2324)
25769_SMRU990_02093	group_8432		hypothetical protein	2	2		S
25769_SMRU990_02095	group_12250		transporter, major facilitator family	2	2		S
25769_SMRU990_02096	group_12248	tnp1198	IS1198 transposase	2	2	087UK,COG3039	L	Pfam:Transposase_11
25773_SMRU1063_02082	group_8258		hypothetical protein	2	2	08Q9A,0NFYF,0XU7T	S
25775_SMRU894_01678	group_5430		major facilitator superfamily permease	2	2	COG0477	G	major facilitator Superfamily
25783_SMRU938_00985	group_5434		major facilitator superfamily permease	2	2	COG0477	G	major facilitator Superfamily
25783_SMRU938_01979	group_3888		hypothetical protein	2	2		S
25783_SMRU938_01980	group_15114	aspC_2	putative aminotransferase AlaT	2	2	04Z82,05CHM,0ND77,COG0436	E	Aminotransferase
25783_SMRU938_01981	rpmH_1		50S ribosomal protein L34	2	2	04XJP,05VG0,0NQZB,COG0230	J	50S ribosomal protein l34
25786_SMRU1473_01821	group_1797	lytA_6	choline-binding protein F, point mutation	2	2	COG5263	S	choline binding protein
25800_SMRU1921_00110	group_5904		phage protein	2	2		S
25800_SMRU1921_02316	group_12769		FIG01117112: hypothetical protein	2	2		S
25809_SMRU1306_02124	group_6069		hypothetical protein	2	2	077EY,0NYW2,0Z6D8	S
25814_SMRU1169_01695	group_4550		Tn5253 hypothetical protein	2	2		S
25815_SMRU1161_01921	group_2558		major facilitator superfamily permease	2	2	050YF,05Y7R,0NWD0,121QJ	S	Major Facilitator
25816_SMRU2104_01004	group_6620	opuCC	choline transporter	2	2	04RAM,05E90,0NEEX,COG1174,COG1732	E	ABC transporter
25816_SMRU2104_01675	group_6195		Yga2G	2	2	04WWM,05D1M,0NMIF,COG3593	L	Inherit from firmNOG: ATP-dependent endonuclease of the OLD family
25816_SMRU2104_01954	group_423		transposase-like protein, IS1239	2	2	COG2826	L	transposase
25816_SMRU2104_01955	group_3702		endonuclease/exonuclease/phosphatase family	2	2	08V45,0NV22,11J2B	S
25824_SMRU1592_01826	group_7572	rrmA	23S_rRNA m1G745 methyltransferase	2	2	04TXK,05DHI,0NFKA,COG0500	Q	Methyltransferase
25824_SMRU1592_01864	group_521		transposase	2	2		S
25828_SMRU1714_01539	group_1504		lanthionine synthetase C-like protein	2	2	04TZ6,05CJA,0NI0Y,COG0515	T	STYKc
25832_SMRU1888_01253	group_9377		hypothetical protein	2	2	06AVT,0Y8YW	S
25833_SMRU1610_00264	group_3704		endonuclease/exonuclease/phosphatase family	2	2	08V45,0NV22,11J2B	S
25834_SMRU1566_01144	group_12773		hypothetical protein	2	2		S
25841_SMRU2261_01438	group_14647	pbp1B	penicillin-binding protein 1B	2	2	04SF6,05BZ4,0NDAH,COG0744	M	penicillin-binding protein
25844_SMRU1681_00541	group_5641		Abi-alpha protein	2	2	04VZX,06RM2,0NGG1,0XW6W	S	Divergent AAA domain
25844_SMRU1681_02019	ykuR_2		GlpG protein (membrane protein of glp regulon)	2	2	04RK4,05CH2,0NDQE,COG1473	E	Catalyzes the conversion of N-acetyl-diaminopimelate to diaminopimelate and acetate (By similarity)
25861_SMRU1884_01802	group_15098	pepP	aminopeptidase P	2	2	04RT3,05DC7,0NEMI,COG0006	E	Xaa-pro dipeptidase
25864_SMRU1695_01261	group_3962		phage protein	2	2	07VJ1,0ES2R,0NFNS,0YDCP	L	Replication initiator protein A
25874_SMRU1336_00993	group_2943		alpha/beta fold family hydrolase	2	2	0519D,084UT,0NWXW,0XPIC	S	alpha beta fold family hydrolase
25874_SMRU1336_01891	group_11616		hypothetical protein	2	2	04WIV,05YQ6,0NNI7,122YF	S
25879_SMRU1447_00641	group_7451	trxA_1	thioredoxin family protein	2	2	04VM0,05N2R,0NKNU,COG0526	O	Thioredoxin
25879_SMRU1447_00642	group_8206		FIG014356: hypothetical protein	2	2		S
25887_SMRU2270_00690	group_7066	PTS-EII_1	PTS system IIA component	2	2	04WG3,05QEG,0NKIA,COG2893	G	component
25887_SMRU2270_01401	group_6376		hypothetical protein	2	2		S
25887_SMRU2270_01855	group_5454	cah_2	acetyl xylan esterase	2	2	04X0C,05I82,0NFUI,COG3458	Q	acetyl xylan esterase
25888_SMRU1929_00422	group_8538		phage protein	2	2		S
25888_SMRU1929_02145	group_2752		hypothetical protein	2	2		S
25896_SMRU1993_01883	group_5822	lacE_1	PTS system lactose-specific transporter subunit IIBC	2	2	COG1455	G	pts system
25896_SMRU1993_02028	group_6151	lacT	transcription antiterminator LacT	2	2	04SFS,05CID,0NGZS,COG3711	K	anti-terminator
25911_SMRU1293_01549	group_3164	rnhB	ribonuclease HII	2	2	04T29,08UH2,0NFVD,COG0164	L	Endonuclease that specifically degrades the RNA of RNA- DNA hybrids (By similarity)
25919_SMRU1266_00273	group_11617		hypothetical protein	2	2		S
25919_SMRU1266_00300	group_11619		phage membrane protein	2	2	08RKV,11G5Y,1800N	S
25927_SMRU1121_00063	group_7317		hypothetical protein	2	2		S
25934_SMRU1655_01761	group_1592	leuA	2-isopropylmalate synthase	2	2	04R9Y,05CYQ,0NEIY,COG0119	E	Catalyzes the condensation of the acetyl group of acetyl-CoA with 3-methyl-2-oxobutanoate (2-oxoisovalerate) to form 3-carboxy-3-hydroxy-4-methylpentanoate (2-isopropylmalate) (By similarity)
25947_SMRU2541_01405	group_4631		Tn5253 bacteriocine putative	2	2		S
25948_SMRU2497_01925	group_1270		Tn5253 CAAX amino terminal protease family	2	2	04XIJ,067UA,0NQYB,0XUJM	S	CAAX amino terminal protease family protein
25956_SMRU2356_01704	group_3530		degenerate transposase	2	2	08U9F,COG3335	L	Transposase
25956_SMRU2356_01985	group_5286		phage protein	2	2		S
25956_SMRU2356_01986	group_5287		phage protein	2	2		S
25958_SMRU2588_00272	group_9823		hypothetical protein	2	2		S
25968_SMRU2345_01843	group_8176	ycjP_6	ABC transporter permease	2	2	04SXV,05C50,0NEIZ,COG0395	P	ABC transporter (Permease
25968_SMRU2345_01851	cynX_2		cyanate permease	2	2	04R7U,05DJ2,0NDVG,COG2807	G	transporter
25968_SMRU2345_01852	pgaC_2		glycosyl transferase	2	2	04S34,07QTT,0NDM7,COG0463	M	Glycosyl Transferase
25968_SMRU2345_01853	capD_2		nucleoside-diphosphate sugar isomerase	2	2	04R6Z,05C5E,0NDVC,COG1086	M	Polysaccharide biosynthesis protein
25996_SMRU2443_01847	group_3265		hypothetical protein	2	2		S
25997_SMRU2934_01553	group_6012	pezA_2	transcriptional regulator	2	2	054E3,061SY,0NNIP,COG1396	K	DNA-binding helix-turn-helix protein
25997_SMRU2934_01826	group_1781	lytA_5	choline-binding protein F, point mutation	2	2	COG5263	S	choline binding protein
26001_SMRU3080_02019	group_1201	pezT_2	signal recognition particle GTPase	2	2	04V2A,08WZA,0NJX8,11J1Q	S	zeta toxin
26023_SMRU3154_01894	group_7148	thrB	N-ethylammeline chlorohydrolase	2	2	05D5I,0NF28,COG0083	E	Catalyzes the ATP-dependent phosphorylation of L- homoserine to L-homoserine phosphate (By similarity)
26024_SMRU3156_00579	group_9378		hypothetical protein	2	2	06AVT,0Y8YW	S
26028_SMRU2592_00225	group_8011		prophage protein	2	2	069J1,0NR94,0XYGI	S
26030_SMRU2806_01858	group_1794	lytA_4	hypothetical protein	2	2	COG5263	S	choline binding protein
26036_SMRU2414_01274	group_3584		lipoprotein, putative	2	2	04U4K,05DIB,0NEHC,COG4166	E	Oligopeptide-binding protein
26036_SMRU2414_01856	group_8657		hypothetical protein	2	2		S
26036_SMRU2414_01857	group_9559		transcriptional regulator	2	2	04X89,05VZ8,0NP77,COG1476	K	Transcriptional regulator
26036_SMRU2414_01858	group_5383		FIG01115288: hypothetical protein	2	2	06H7B,0NRZP,0Y41D	S
26036_SMRU2414_01859	group_5979	glpE_2	rhodanese-like domain-containing protein	2	2	COG0607	P	Rhodanese domain protein
26036_SMRU2414_01905	group_5947	clpE	ATP-dependent Clp protease, ATP-binding subunit	2	2	04RE0,05C2Z,0ND4R,COG0542	O	ATP-dependent clp protease, ATP-binding subunit
26041_SMRU2361_01570	group_6657	macB_5	ABC transporter ATP-binding protein	2	2	04UKA,08ZHV,0NIAM,COG1136	E	ABC transporter, ATP-binding protein
26041_SMRU2361_01733	group_9774		phage tail protein	2	2	04XH2,07DVX,0P0JJ,0Z1N7	S	phage tail protein
26058_SMRU2294_00140	group_5533		caax amino protease family protein	2	2	054RA,08IW0,0P6EB,COG1266	S	CAAX amino terminal protease family protein
26071_SMRU2627_00922	group_1499		serine/threonine protein kinase	2	2	04TZ6,05CJA,0NI0Y,COG0515	T	STYKc
26078_SMRU2946_01496	group_1466		N-acetylneuraminate lyase	2	2	COG1940	G	ROK family
26078_SMRU2946_01840	group_1467	nanA_2	N-acetylneuraminate lyase	2	2	04SKD,07SCR,0NEZZ,COG0329	G	N-acetylneuraminate lyase
26081_SMRU3006_01601	group_2515		repair protein	2	2	0646Y,0NYQN,COG2339	S	membrane
26084_SMRU2673_02075	group_9847	rimP	SP14.3 protein	2	2	04W5F,05K7D,0NJ53,COG0779	S	Required for maturation of 30S ribosomal subunits (By similarity)
26542_SMRU339_00067	group_7773		DNA N-4 cytosine methyltransferase	2	2	08YMQ,11IZQ	S	methyltransferase
26543_SMRU512_00032	group_7771		DNA N-4 cytosine methyltransferase	2	2	08YMQ,11IZQ	S	methyltransferase
26546_SMRU3075_00830	group_1121		hypothetical protein	2	2	08YD5,0NMY8,11KQS	S	Inherit from bactNOG: Domain of unknown function (DUF955)
26548_SMRU128_00084	group_12966		Phenylalanyl-tRNA synthetase, alpha subunit	2	2	04RJG,05CSS,0NDGC,COG0016	J	Phenylalanyl-tRNA synthetase alpha subunit
26554_SMRU276_00012	group_12992		hypothetical protein	2	2	05ZPK,0NMD5,124WG	S
26564_SMRU498_01607	group_1517	pinR	site-specific DNA recombinase	2	2	04RUW,05C6I,0NE0K,COG1961	L	Recombinase
26567_SMRU650_01286	group_3289	wzg	capsular polysaccharide biosynthesis protein Cps14A	2	2	COG1316	K	transcriptional
26574_SMRU1402_01644	group_6270		accessory secretory protein Asp1	2	2	04UR7,08XJK,0NIRJ,11JCE	S	accessory Sec system protein Asp1
26578_SMRU1485_00340	group_13005		hypothetical protein	2	2		S
26578_SMRU1485_00345	group_8372		ABC transporter substrate-binding protein	2	2	04SNX,05DHE,0NEH3,COG1653	G	extracellular solute-binding protein, family 1
26579_SMRU1773_02019	group_13006		hypothetical protein	2	2	0J5UN,0Y0WV,13YPV	S
26579_SMRU1773_02025	group_13011		hypothetical protein	2	2	0AC90,0JNEB,0W339,0ZERS,14ATE	S
26579_SMRU1773_02026	group_13012		hypothetical protein	2	2	0AC90,0JNEB,0W339,0ZERS,14ATE	S
26579_SMRU1773_02027	group_13013		hypothetical protein	2	2	0AC90,0E8UG@chorNOG,0JNEB,0S297,0V2M4,0W339,0ZERS,14ATE,16KPD,1BAMC,1DBEE	S
26579_SMRU1773_02028	group_13014		hypothetical protein	2	2	0J67U,0WDTQ,0Y3WU,1443C	S
26579_SMRU1773_02029	group_11672		hypothetical protein	2	2	0AC90,0E8UG@chorNOG,0JNEB,0S297,0V2M4,0W339,0ZERS,14ATE,16KPD,1BAMC,1DBEE	S
26579_SMRU1773_02033	group_11673		hypothetical protein	2	2	01MY3@apiNOG,0J5UN,0Y0WV	S
26579_SMRU1773_02036	group_13018		hypothetical protein	2	2		S
26579_SMRU1773_02039	group_11675		hypothetical protein	2	2	0J5UN,0Y0WV,13YPV	S
26579_SMRU1773_02045	group_13025		hypothetical protein	2	2		S
26579_SMRU1773_02047	group_13026		hypothetical protein	2	2		S
26579_SMRU1773_02048	group_13027		hypothetical protein	2	2		S
26579_SMRU1773_02049	group_13028		hypothetical protein	2	2		S
26579_SMRU1773_02054	group_13031		hypothetical protein	2	2		S
26678_SMRU305_01198	group_5372		phosphoglycerate mutase family protein	2	2	05201,05XX2,0NPSN,COG0406	G	phosphoglycerate mutase family protein
26682_SMRU147_01436	nrdD_3		anaerobic ribonucleotide reductase	2	2	04R79,05CJD,0NDBH,COG1328	F	Anaerobic ribonucleoside-triphosphate reductase
26687_SMRU280_01293	group_2009	mdeA	O-acetylhomoserine sulfhydrylase	2	2	COG2873	E	o-acetylhomoserine
26687_SMRU280_01645	treP_2		trehalose PTS system, IIABC components	2	2	04R8U,05C5Y,0NDJ0,COG1263,COG1264,COG2190	G	pts system
26687_SMRU280_01812	group_13046		ABC transporter substrate-binding protein	2	2	04TAM,08NNR,0NETV,COG3689	S	transporter substrate-binding protein
26697_SMRU677_01898	group_1370	strH_2	endo-beta-N-acetylglucosaminidase	2	2	04UEI,05FM3,0NFB7,COG4724	G	endo-beta-n-acetylglucosaminidase
26697_SMRU677_02052	group_4899	ald_2	alanine dehydrogenase	2	2	04SA0,05DCF,0NE9Y,COG0686	E	alanine dehydrogenase
26713_SMRU3043_00624	group_9368		hypothetical protein	2	2		S
26716_SMRU3089_01473	group_5577		FIG00627334: hypothetical protein	2	2	04TD8,065MV,0NF01,0Y0B5	S	ATP GTP-binding protein
26721_SMRU77_01375	group_4648		hypothetical protein	2	2		S
26725_SMRU295_00908	group_5554		hypothetical protein	2	2		S
26731_SMRU471_00389	group_13053		phage transcriptional regulator, Cro/CI family	2	2	04XHG,067QW,0NQXH,0XUC3	K	Transcriptional regulator
26732_SMRU478_01607	group_14868	malF	maltodextrin ABC transporter permease	2	2	04S1Z,05D56,0NDIX,COG1175	P	Permease protein
26743_SMRU1179_01239	group_11681		Firmicute plasmid replication protein (RepL)	2	2		S
26762_SMRU1915_01516	group_3262		hypothetical protein	2	2		S
26768_SMRU2080_01927	group_3267		hypothetical protein	2	2		S
26769_SMRU2130_00941	group_6010	pezA	transcriptional regulator	2	2	054E3,061SY,0NNIP,COG1396	K	DNA-binding helix-turn-helix protein
26774_SMRU2527_01352	group_3983		YwnB	2	2	04TQ6,08RYK,0NH5Y,COG2910	S	reductase
26775_SMRU2550_00288	group_13080		addiction module toxin	2	2		S
26775_SMRU2550_00289	group_13081		hypothetical protein	2	2		S
26775_SMRU2550_00292	group_13082	immR_1	transcriptional regulator	2	2	04WRK,067QW,0NQXH,0XUC3	K	family Transcriptional regulator
26775_SMRU2550_00295	group_13084		hypothetical protein	2	2		S
26778_SMRU2726_00409	group_4290		hypothetical protein	2	2		S
26791_SMRU2068_02010	group_1166		DNA or RNA helicases of superfamily II	2	2	04Y40,07RHZ,0P2QX,COG1061,COG4951	L	helicase
26804_SMRU1958_00723	group_5284		phage protein	2	2		S
26805_SMRU1386_00198	group_11691	immR_2	ICESt1 APR2 Cro/CI family transcriptional regulator	2	2	0XUC3	K	Transcriptional regulator
26805_SMRU1386_00223	group_13097		putative transmembrane protein	2	2		S
26814_SMRU2394_00507	group_1398		iron ABC transporter membrane-spanning permease	2	2	COG1178	P	ABC transporter (permease)
26814_SMRU2394_00509	potD_4		iron ABC transporter iron-binding protein	2	2	04VT5,05C4Y,0NE2B,COG1840	P	ABC transporter
26817_SMRU2512_00145	group_11692		hypothetical protein	2	2		S
26833_SMRU3159_00108	group_13098		hypothetical protein	2	2		S
26837_SMRU2989_02058	group_5127		degenerate transposase	2	2		S
27154_SMRU199_01666	group_81		degenerate transposase	2	2	COG3464	L	transposase
27161_SMRU379_00793	group_3390	gpo	gluthatione peroxidase	2	2	04U8Q,08V06,0NIF4,COG0386	O	Glutathione peroxidase
27181_SMRU1541_00667	group_13108		hypothetical protein	2	2		S
27208_SMRU373_00854	group_11700		hypothetical protein	2	2		S
27208_SMRU373_00855	group_13111		hypothetical protein	2	2		S
27210_SMRU768_00798	group_13112		hypothetical protein	2	2	04X6J,069DT,0NRXC,12C6G	S
27211_SMRU971_00151	group_13113		hypothetical protein	2	2		S
27211_SMRU971_00153	group_13114		putative cell surface protein	2	2	05FNK,0ES6H,0NFIC,11U17	S
27211_SMRU971_00155	group_13115	iap_1	putative hydrolase	2	2	07R40,0F6P1,0P5UF,0ZVM8	S	NlpC p60 family protein
27211_SMRU971_00157	group_13116		conjugative transposon membrane protein	2	2	08RTW,0ES80,0NHN7,11G5T	S	conjugative transposon membrane protein
27211_SMRU971_00158	group_13117		putative conjugative transposon membrane exported protein	2	2	05SUG,0EVUP,0NKW6,11YDE	S	conjugative transposon membrane exported protein
27211_SMRU971_00161	group_13118		putative conjugal transfer protein	2	2	08YJW,0ETC1,0NI7Z,11IEM	S	Single-strand binding protein
27211_SMRU971_00164	group_13119		putative phage antirepressor protein	2	2	05WXW,0EP0F,0NH9V,COG3617	K	BRO family, N-terminal domain protein
27211_SMRU971_00166	group_13120		putative transposon protein	2	2	05MDI,0F4VE,0P2K9,11R20	S
27211_SMRU971_00167	group_13121		membrane protein	2	2	05K1I,0EUQ4,0NJPC,11QY9	S
27211_SMRU971_00211	group_13122		Uncharacterized phage-encoded protein	2	2	05D97,0EQBT,0NEBQ,0XPNQ	S	ORF6N domain
27211_SMRU971_00217	eqbJ		ABC transporter ATP-binding protein	2	2	COG1122	P	ATPase activity
27211_SMRU971_00221	group_13124		Tn916 hypothetical protein	2	2	08K8I,0EVB3,0NGPI,0ZZ25	S	sigma-70, region 4
27211_SMRU971_00235	group_13125	ykoD_1	putative ABC transporter, ATP-binding component	2	2	08JJB,0F7C0,0P6MG,COG1122	P	Abc transporter, ATP-binding protein
27211_SMRU971_00236	cbiQ1		cobalt/nickel transport system permease protein	2	2	08N38,0EZ4B,0NUNY,COG0619	P	Cobalt transport protein
27211_SMRU971_00237	eqbH		ABC transporter permease	2	2	08SU5,0EYA5,0NT3G,11HID	S	Hypothetical bacterial integral membrane protein (Trep_Strep)
27211_SMRU971_00238	group_13128		ABC transporter, ATP-binding/permease protein	2	2	05BZ1,0ENZJ,0NDN3,COG1132	V	Abc transporter
27211_SMRU971_00239	irtA_1		multidrug ABC transporter ATPase/permease	2	2	05BZ1,0ENZJ,0NDN3,COG1132	V	Abc transporter
27211_SMRU971_00240	group_13130		TetR family transcriptional regulator	2	2	05KA6,0EU38,0P3AM,COG1309	K	Transcriptional regulator TetR family
27211_SMRU971_00242	group_13131		putative mobilization protein	2	2	05MU5,0ENXM,0NDNT,COG3843	U	relaxase Mobilization nuclease domain protein
27211_SMRU971_00243	group_13132		conjugative transposon protein	2	2	05JFV,0ER3A,0NDE1,0XS6K	S	Single-strand binding
27213_SMRU1514_01869	group_5296		Tn5252, Orf 10 protein	2	2		S
27216_SMRU1170_01123	group_3850		Membrane protein	2	2		S
27225_SMRU1690_00138	group_2289		CHAP domain containing protein	2	2	04Y84,068JE,0NT0I,COG3942	S	CHAP domain protein
27228_SMRU2070_00050	group_13136		abortive infection protein AbiGI	2	2	04Y3Q,05Q9D,0NKR7,11WH3	S	Abortive infection protein AbiGI
27228_SMRU2070_00051	group_13137		Abortive infection protein AbiGII	2	2	05F2S,0XQHH	S	Abortive infection protein AbiGII
27228_SMRU2070_00059	group_13138		CAAX amino terminal protease family protein	2	2	0XUJM	S	CAAX amino terminal protease family
27228_SMRU2070_00350	group_5756	ycjO_1	ABC transporter membrane protein	2	2	04SEB,05EEA,0ND5W,COG4209	P	binding-protein-dependent transport systems inner membrane component
27228_SMRU2070_00387	group_11703	ltrA	group II intron reverse transcriptase/maturase	2	2	04TG7,05EKQ,0ND5F,COG3344	L	DNA polymerase
27228_SMRU2070_00390	group_13139		Tn5253 hypothetical protein	2	2		S
27228_SMRU2070_00405	group_13147		glutamate-cysteine ligase	2	2		S
27228_SMRU2070_00410	group_13148		Tn5252 ORF10	2	2		S
27228_SMRU2070_00411	group_13149		Tn5252 ORF9	2	2	06FI4,0Y6X8	S	Bacterial mobilization protein (MobC)
27228_SMRU2070_00412	group_13150		relaxase	2	2	04SHU,05MU5,0NDNT,COG3843	U	Relaxase mobilization nuclease domain protein
27228_SMRU2070_00413	nsuP		lantibiotic leader peptide processing serine protease	2	2	0506Y,05E10,0NINM,COG1404	O	serine protease
27228_SMRU2070_00414	nsuR		two-component system response regulator lantibiotic associated	2	2	06M9Z,0NF7J,COG0745	T	response regulator
27228_SMRU2070_00857	creC		NsuK	2	2	COG0642	T	Histidine kinase
27228_SMRU2070_00858	group_13153	ecsA_1	Lantibiotic transport ATP-binding protein SrtF	2	2	COG1131	V	(ABC) transporter
27228_SMRU2070_00859	nsuE		lantibiotic protection ABC transporter permease	2	2	09085,0ETK7,0NJNZ,11NSJ	S	Lantibiotic protection ABC transporter permease subunit, MutE EpiE family
27228_SMRU2070_00860	nsuG		immunity membrane protein	2	2		S
27228_SMRU2070_00861	nsuA		nisin U lantibiotic	2	2		S
27228_SMRU2070_01240	group_13157		NsuT	2	2	05EGG,0EQD7,0NEKY,0XPIZ	S	ABC transporter
27228_SMRU2070_01269	nsuI		nisin immunity protein	2	2		S
27228_SMRU2070_01270	nsuC		lanthionine synthetase C-like protein	2	2	04USV,08UV5,0NJ0I,11IVF	S	biosynthesis protein
27236_SMRU2160_01713	rdgB_1		deoxyribonucleotide triphosphate pyrophosphatase/unknown domain fusion protein	2	2	053DC,08V82,0NI88,COG0127	F	Ham1 family
27236_SMRU2160_01714	murI_1		glutamate racemase, COG0796	2	2	04RCM,05F03,0NECR,COG0796	M	Provides the (R)-glutamate required for cell wall biosynthesis (By similarity)
27243_SMRU2551_01369	group_2207	blpO_2	bacteriocin BlpO	2	2		S
27243_SMRU2551_01641	group_3398		transporter, major facilitator family protein	2	2	04XT0,06EYU,0NSCZ,COG0477	G	Major Facilitator
27282_SMRU1085_01370	group_3094		putative alpha/beta superfamily hydrolase	2	2	04TW3,072A1,0NGFV,COG2819	C	esterase
27283_SMRU1112_01375	group_5209		integral membrane protein	2	2	04X4K,05KA3,0NQ1B,COG3759	S	membrane
27283_SMRU1112_01376	group_4234	marR_2	MarR family transcriptional regulator	2	2	04VXJ,07ZPB,0NIRD,COG1846	K	Transcriptional regulator
27284_SMRU1137_00687	group_2556		major facilitator superfamily permease	2	2	050YF,05Y7R,0NWD0,121QJ	S	Major Facilitator
27284_SMRU1137_00770	group_10620		hypothetical protein	2	2	052DT,07C0Z,0NYRI,0Z904	S
27284_SMRU1137_01111	group_3960		phage protein	2	2	07VJ1,0ES2R,0NFNS,0YDCP	L	Replication initiator protein A
27284_SMRU1137_02017	group_1910		PTS system transporter subunit IIA	2	2	04VV1,05X15,0NNSC,COG1762	G	pts system
27284_SMRU1137_02020	group_7945		ABC transporter ATP-binding protein	2	2		S
27291_SMRU1442_00486	group_10238		phage protein	2	2		S
27291_SMRU1442_01319	group_10622		hypothetical protein	2	2	052DT,07C0Z,0NYRI,0Z904	S
27299_SMRU1646_01676	group_1349		putative Fe-S oxidoreductase	2	2	COG1242	S	radical SAM protein
27300_SMRU1693_00368	group_6209		BlpT protein, fusion	2	2		S
27300_SMRU1693_00369	group_7462		ABC transporter permease	2	2	COG4473	U	(ABC) transporter
27300_SMRU1693_00370	group_9961	ecsA_1	ABC transporter ATP-binding protein	2	2	04RIK,05E5I,0NDES,COG1131	V	ABC transporter, ATP-binding protein
27300_SMRU1693_00371	hit_2		protein hit	2	2	04UV1,05K59,0NKNV,COG0537	F	Hit family
27306_SMRU1867_00909	group_6610		gamma-glutamylcysteine synthetase	2	2	08X62,0NJ1I,COG3572	H	Inherit from COG: glutamate--cysteine ligase
27306_SMRU1867_01170	group_3412		transcriptional activator, Rgg/GadR/MutR family protein	2	2	04Y61,06E30,0NSFI,COG1396	K	Transcriptional regulator
27313_SMRU2300_01906	group_15155		YitT family protein	2	2	04SSX,07AYK,0NDY9,COG1284	S	YitT family
27318_SMRU2457_00992	group_8822	fepD_2	ferric iron ABC transporter membrane-spanning permease	2	2	04RMM,05CM4,0NDGZ,COG4605	P	ABC transporter
27318_SMRU2457_00993	group_9253	feuB	iron-compound ABC transporter permease	2	2	04SAG,05DHS,0NF73,COG4606	P	ABC transporter (Permease
27318_SMRU2457_02076	group_7948		ABC transporter ATP-binding protein	2	2		S
27330_SMRU3157_01796	group_2566		ABC transporter permease	2	2	04SHX,05FFF,0NEA5,COG0577	V	ABC transporter (Permease
27333_SMRU2854_01877	group_1521		site-specific DNA recombinase	2	2	04RUW,05C6I,0NE0K,COG1961	L	Recombinase
27341_SMRU617_00726	potH_2		iron ABC transporter membrane-spanning permease	2	3	COG1178	P	ABC transporter (permease)
27343_SMRU787_01767	group_9189	guaC	GMP reductase	2	2	04RE3,07SJ1,0NDH5,COG0516	F	Catalyzes the irreversible NADPH-dependent deamination of GMP to IMP. It functions in the conversion of nucleobase, nucleoside and nucleotide derivatives of G to A nucleotides, and in maintaining the intracellular balance of A and G nucleotides (By similarity)
27343_SMRU787_01828	group_6089	lacC-2	tagatose-6-phosphate kinase	2	2	04T2S,05DE4,0NDTQ,COG1105	G	tagatose-6-phosphate kinase
27343_SMRU787_02007	group_1329	lmrA_2	ABC transporter	2	2	05BZ1,0NFJC,COG1132	V	ABC transporter transmembrane region
27347_SMRU1221_00475	group_13171	ftsK_1	DNA translocase FtsK	2	2	COG1674	D	cell division protein FtsK
27347_SMRU1221_00476	group_13172		hypothetical protein	2	2		S
27362_SMRU1957_01958	group_3648		competence-induced protein Ccs4	2	4		S
27390_SMRU1091_01460	group_5155		putative conserved hypothetical protein	2	2	04WIT,05UNS,0NM5K,COG2315	S	Pfam:DUF419
27432_SMRU581_01955	group_7620	nirC	formate/nitrate transporter	2	2	04VZ2,08QTI,0NI0M,COG2116	P	transporter
27438_SMRU795_00429	malR_2		maltose operon transcriptional repressor	2	2	04RMY,05FKQ,0NEN2,COG1609	K	Transcriptional regulator
27438_SMRU795_00430	malA_2		malA-protein	2	2	04USI,08VP7,0NIXG,COG5521	S	maltodextrose utilization protein MalA
27438_SMRU795_00469	group_4479		membrane protein	2	2	04SH0,05DBN,0NEDF,0XPRZ	S
27438_SMRU795_01480	group_3520	comA_2	competence factor transporting ATP-binding protein/permease ComA	2	2	054UH,08JJA,0P6MC,COG2274	V	ATP-binding protein
27438_SMRU795_02012	group_3490		hypothetical protein	2	2	04ZTV,06E00,0NS9V,1264E	S
27477_SMRU866_01710	group_6791	deoD_3	phosphorylase Pnp/Udp family protein	2	2	04X5M,06KZR,0NIDY,11F11	S	phosphorylase
27484_SMRU1558_00882	ulaG_3		putative L-ascorbate-6-phosphate lactonase UlaG	2	2	04SHQ,05CP1,0NDW6,COG2220	S	L-ascorbate 6-phosphate lactonase
27484_SMRU1558_01389	group_2166	lacE_1	PTS system lactose-specific transporter subunit IIBC	2	2	04SQJ,05CK1,0NEVE,COG1455	G	pts system, lactose-specific
27484_SMRU1558_01693	group_3693		hypothetical protein	2	2		S
27484_SMRU1558_02033	group_7930		ABC transporter ATP-binding protein	2	2		S
27490_SMRU1691_01655	group_1309	irtB	ABC transporter ATP-binding protein	2	2	04YPA,08WB4,0NUHW,COG1136	V	ABC transporter, ATP-binding protein
27491_SMRU1689_00654	group_3796		N-acetylglucosaminylphosphatidylinositol deacetylase superfamily	2	2	052A9,05SF1,0NYMU,11UCJ	S	GlcNAc-PI de-N-acetylase
27491_SMRU1689_01172	group_1977	epsG	glycosyl transferase family protein	2	2	05CPK,0NG67,COG0438	M	glycosyl transferase group 1
27512_SMRU2404_01103	group_9543	PTS-EII	phosphotransferase system sugar-specific EII component	2	2	04VS3,05QEG,0NKIA,COG2893	G	pts system
27512_SMRU2404_01104	group_14831	manZ_3	PTS system transporter subunit IID	2	2	04RSZ,07E9Z,0NDP2,COG3716	G	PTS system
27512_SMRU2404_01105	group_14564	PTS-EIIC	PTS system, IIC component	2	2	04S7Q,08KDH,0NG79,COG3715	G	Pts system
27512_SMRU2404_01106	group_14537	PTS-EIIB_2	phosphotransferase system sugar-specific EIIB component	2	2	04U0V,08SUX,0NHV1,COG3444	G	pts system
27512_SMRU2404_01107	group_14705	bgaC_2	beta-galactosidase 3	2	2	04T1K,05D57,0NEFQ,COG1874	G	beta-galactosidase
27512_SMRU2404_01108	group_14912	frlR_2	GntR family transcriptional regulator	2	2	04V16,08Y3R,0NJPQ,COG2188	K	GntR family
27512_SMRU2404_01109	group_2670	strH_1	beta-N-acetylhexosaminidase	2	2	04ZIZ,069UX,0NG7E,COG3525	G	Beta-N-acetyl-hexosaminidase
27512_SMRU2404_01110	group_14587	purB	adenylosuccinate lyase	2	2	04RBQ,05C83,0NDAB,COG0015	F	Adenylosuccinate lyase
27512_SMRU2404_01111	group_6824		phosphoribosylaminoimidazole carboxylase ATPase subunit	2	2	0684I,0NR7N,0XVC1	S
27512_SMRU2404_01112	group_5323	purK_2	phosphoribosylaminoimidazole carboxylase ATPase subunit	2	2	04RXG,05CY8,0NDW3,COG0026	F	Phosphoribosylaminoimidazole carboxylase ATPase subunit
27527_SMRU2925_00663	group_2630	pepF1_2	oligoendopeptidase F	2	2	04R9C,05DPN,0NE0J,COG1164	E	oligoendopeptidase F
27535_SMRU2339_00516	group_3166	rbgA	GTP-binding protein	2	2	04R66,05C9W,0NDGU,COG1161	S	Required for a late step of 50S ribosomal subunit assembly. Has GTPase activity (By similarity)
27537_SMRU524_02001	group_1465		N-acetylneuraminate lyase	2	2	04SKD,07SCR,0NEZZ,COG0329	G	N-acetylneuraminate lyase
27545_SMRU285_00344	group_13202		hypothetical protein	2	2		S
27545_SMRU285_01986	group_5102		major facilitator superfamily permease	2	2		S
27552_SMRU561_01195	group_10394	nag3_2	beta-N-acetylglucosaminidase/beta-glucosidase (3-beta-N-acetyl-D-glucosaminidase/beta-D- glucosidase)(Nag3)	2	2	07SBF,COG1472	G	hydrolase family
27554_SMRU632_01503	group_1297	ABC-NDB	ABC transporter ATP-binding protein	2	2	04YPA,08WB4,0NUHW,COG1136	V	ABC transporter, ATP-binding protein
27570_SMRU517_00967	group_11571		transcriptional regulator	2	2	04XRN,067QW,0NQXH,0XUC3	K	Transcriptional regulator
27570_SMRU517_02024	group_8089	apxIB	bacteriocin secretion/processing ATP-binding protein	2	2	054UH,08JJA,0P6MC,COG2274	V	ATP-binding protein
27570_SMRU517_02044	group_13207		hypothetical protein	2	2		S
27581_SMRU714_00157	group_6121	argG	argininosuccinate synthase	2	2	COG0137	E	Citrulline--aspartate ligase
27587_SMRU838_01110	group_9659	aroF	phospho-2-dehydro-3-deoxyheptonate aldolase, (DAHP synthetase)-possibly tyr-sensitive	2	2	04T5D,05E99,0NEI3,COG0722	E	Stereospecific condensation of phosphoenolpyruvate (PEP) and D-erythrose-4-phosphate (E4P) giving rise to 3-deoxy-D- arabino-heptulosonate-7-phosphate (DAHP) (By similarity)
27588_SMRU854_01378	group_8064		hypothetical protein	2	2		S
27592_SMRU944_01128	group_13209		hypothetical protein	2	2	069SG,0NS3K,0XYY5	S
27592_SMRU944_01129	group_13210		methyl-accepting chemotaxis protein scaffolding protein	2	2	051GU,060BK,0NNP2,123J7	S	Phage minor structural protein GP20
27592_SMRU944_01274	group_13211		hypothetical protein	2	2		S
27592_SMRU944_01276	group_11724		hypothetical protein	2	2		S
27592_SMRU944_01333	group_13212		Phage-related protein	2	2	04XQR,060J1,0NQC0,129EP	S	Phage tail protein
27592_SMRU944_01334	group_11725		phage minor tail protein	2	2	04T7A,05E1R,0NEC0,COG5283	S	Phage tail tape measure protein
27592_SMRU944_01335	group_11726		phage protein	2	2		S
27592_SMRU944_01499	group_13213		putative minor capsid protein 3	2	2	051DH,060E6,0P1VN,1268C	S	Pfam:Minor_capsid
27592_SMRU944_01583	proS_3		Proline--tRNA ligase	2	2	05C90,0NDJA,COG0442	J	Catalyzes the attachment of proline to tRNA(Pro) in a two-step reaction proline is first activated by ATP to form Pro- AMP and then transferred to the acceptor end of tRNA(Pro). As ProRS can inadvertently accommodate and process non-cognate amino acids such as alanine and cysteine, to avoid such errors it has two additional distinct editing activities against alanine. One activity is designated a…
27592_SMRU944_01672	group_13215		hypothetical protein	2	2		S
27592_SMRU944_01703	group_11729		hypothetical protein	2	2		S
27592_SMRU944_01704	group_13216		hypothetical protein	2	2		S
27592_SMRU944_01882	group_11730		phage major capsid protein	2	2	04UIP,08WZ5,0NIBR,11IJY	S	Major capsid protein
27592_SMRU944_01903	group_13220		hypothetical protein	2	2		S
27592_SMRU944_01904	group_11731		phage minor capsid protein	2	2	04UFR,06ZHB,0NFKU,0XSIM	S	Phage portal protein
27592_SMRU944_01912	group_11732		hypothetical protein	2	2		S
27592_SMRU944_01915	group_13221		hypothetical protein	2	2	052SD,075V5,0P09K,0Z373	S
27592_SMRU944_01916	group_13222		tail shaft protein	2	2	04XH7,0905G,0NSAG,11PTJ	S
27592_SMRU944_01917	group_11733		hypothetical protein	2	2		S
27592_SMRU944_01931	recR_2		Recombination protein RecR	2	2	COG0353	L	May play a role in DNA repair. It seems to be involved in an RecBC-independent recombinational process of DNA repair. It may act with RecF and RecO (By similarity)
27592_SMRU944_02029	group_11735		Inhibitor of sigma-G Gin	2	2	04XPZ,06AME,0NR3P,0XUFU	S	sigma-G inhibitor, Gin
27592_SMRU944_02074	group_11739		collagen-like surface-anchored protein SclE	2	2	08812,0F4XF,0P3SV,0ZZA8	S	Collagen triple helix
27592_SMRU944_02076	group_11740		hypothetical protein	2	2		S
27592_SMRU944_02124	group_13235		hypothetical protein	2	2		S
27623_SMRU1401_01446	group_3123	rafE	alpha-galactosidase	2	2	04SEQ,05DME,0NDTR,COG3345	G	Alpha-galactosidase
27634_SMRU1506_00825	group_10664	macB_2	macrolide export ATP-binding/permease protein MacB	2	2		S
27653_SMRU1696_00576	group_8407		cell wall surface anchor family protein	2	2	05K6W,11WQH	M	Cna protein B-type domain
27654_SMRU1774_01986	group_890		transposase, ISSmi4	2	2	04XD7,05W5D,0NJSM,COG3436	L	Transposase
27679_SMRU2631_01861	group_1860		choline binding protein PcpA	2	2	05JS9,0NKI2,11WKM	S	surface protein
27692_SMRU2913_00548	group_2296		membrane associated protein	2	2	051EF,0701J,0NX1N,0YWI6	S
27692_SMRU2913_01837	group_10174		excreted peptide	2	2		S
27697_SMRU3111_02045	group_8276		cobalt transport protein	2	2	050T5,08N38,0NGKQ,COG0619	P	Cobalt transport protein
27706_SMRU704_01983	group_1400	ydcU	Fe3+ ABC transporter permease	2	2	COG1178	P	ABC transporter (permease)
27708_SMRU398_02030	ycjO		ABC transporter permease SP1689	2	2	04VBK,05HS6,0NFFB,COG1175	G	ABC transporter (Permease
27732_SMRU757_00347	group_8961	manZ_2	PTS system transporter subunit IID	2	2	04RSZ,07E9Z,0NDP2,COG3716	G	PTS system
27781_SMRU1153_00308	group_6147		Tn5253 hypothetical protein	2	2		S
27794_SMRU1536_00962	group_10075		morn motif family protein	2	2	051T1,06DR7,0NR40,COG4642	S	MORN repeat
27794_SMRU1536_00963	yfkJ_3		phosphotyrosine protein phosphatase	2	2	04UZJ,07ZCW,0NJI4,COG0394	T	phosphotyrosine protein phosphatase
27794_SMRU1536_00964	group_10570		preprotein translocase subunit	2	2	04WHG,05VIE,0NNHR,COG1862	U	Preprotein translocase
27794_SMRU1536_00965	group_9400	tkt2	transketolase	2	2	04RFF,05CV1,0NE2Z,COG0021	G	Transketolase
27794_SMRU1536_00966	group_8128	ulaG_3	putative L-ascorbate-6-phosphate lactonase UlaG	2	2	04SHQ,05CP1,0NDW6,COG2220	S	L-ascorbate 6-phosphate lactonase
27806_SMRU1772_01832	group_22		chlorohydrolase	2	2		S
27810_SMRU1784_00095	group_3459	kcsA	ion transporter	2	2	082JI,0NIIW,COG1226	P	Ion channel
27810_SMRU1784_01573	group_10035	malG	maltodextrin ABC transporter permease	2	2	04SK3,05EG2,0NEE3,COG3833	P	ABC transporter (Permease
27828_SMRU1908_01575	group_2659	phoU_3	PhoU family	2	2	COG0704	P	Plays a role in the regulation of phosphate uptake
27864_SMRU2222_02108	group_11746		Retron-type reverse transcriptase	2	2	0Y3WU	S
27868_SMRU2372_00107	group_5818		OmpA domain-containing protein	2	2		S
27868_SMRU2372_01142	pepS_2		Aminopeptidase	2	2	04R8R,05C88,0NEDW,COG2309	E	Aminopeptidase
27868_SMRU2372_01915	group_7883	msbA_2	ABC transporter ATP-binding protein/permease	2	2	04R5W,05BZ1,0NDFU,COG1132	V	ABC transporter
27909_SMRU2822_01393	ruvA_2		holiday junction DNA helicase RuvA	2	2	04UXF,05KA4,0NJGM,COG0632	L	The RuvA-RuvB complex in the presence of ATP renatures cruciform structure in supercoiled DNA with palindromic sequence, indicating that it may promote strand exchange reactions in homologous recombination. RuvAB is a helicase that mediates the Holliday junction migration by localized denaturation and reannealing. RuvA stimulates, in the presence of DNA, the weak ATPase activity of RuvB (By simil…
27914_SMRU2887_01936	group_2686	ecsA_5	Na+ ABC transporter ATP-binding protein	2	2	054QZ,08IUX,0P6DS,COG4152	S	ABC transporter, ATP-binding protein
27914_SMRU2887_01937	yhaP_2		Na+ export ABC ABC transporter membrane-spanning permease	2	2	04U3R,05RHA,0NHVD,COG1668	C	ABC transporter (Permease
27914_SMRU2887_01939	ecsA_6		ABC transporter ATP-binding protein	2	2	04U9G,05DVE,0NDPA,COG1131	V	ABC transporter
27914_SMRU2887_01940	group_9653	yvoA_2	GntR family transcriptional regulator	2	2	04WFP,0811P,0NKSR,COG1725	K	Transcriptional regulator, GntR family
27925_SMRU3081_01785	group_4821		sphingosine kinase	2	2	04YMK,06ZEE,0NF2G,COG1597	I	Diacylglycerol kinase
27933_SMRU1786_01509	group_7456		integral membrane protein	2	2	04RAH,05E1G,0NDXM,COG0330	O	Band 7 protein
27933_SMRU1786_01510	group_15134		hypothetical protein	2	2	04WK5,05W0D,0NNGJ,COG4877	S
27933_SMRU1786_01680	group_2838		brp/Blh family beta-carotene 15,15'-monooxygenase	2	2		S
27977_SMRU1300_01857	group_771		type I restriction enzyme	2	2	05EKX,0NHNP,COG0732	V	Restriction modification system DNA specificity
27990_SMRU2268_00066	group_13262		membrane protein	2	2	07IAG,0P1MX,0ZMW6	S
27990_SMRU2268_00067	group_13263		putative transposon protein	2	2	04W60,05MDI,0P2K9,11R20	S
27990_SMRU2268_00068	group_13264		FIG00648496: hypothetical protein	2	2	076R1,0XPKA	S
27990_SMRU2268_00069	group_7408		Protein virD4	2	2	08Y23,0P34N,11NZ4	S	domain protein
27990_SMRU2268_00070	tnpX		TnpX site-specific recombinase family protein	2	2	05C6I,0I6TD@eryNOG,0NDBZ,COG1961	L	site-specific recombinase
27990_SMRU2268_00071	group_13266		hypothetical protein	2	2	06E0T,0EX65,0NSPB,0Y3IW	S
27990_SMRU2268_00072	group_13267		Protein of unknown function (DUF3847)	2	2	090XH,0NJK1,11NGD	S
27990_SMRU2268_00073	mobA_1		conjugation protein	2	2	05F8B,0I6GT@eryNOG,0NEYR,COG0507	L	MobA/MobL family
27990_SMRU2268_00075	group_13269		hypothetical protein	2	2	05N07,0EUGU,0NKZQ,11W01	S
27990_SMRU2268_00076	group_13270		hypothetical protein	2	2	06104,0EVI0,0NP9X,125TX	S
27990_SMRU2268_00078	group_7409		putative conjugal transfer protein	2	2	05E80,0EP3R,0ND6S,COG3505	U	TraG TraD family protein
27990_SMRU2268_00081	group_8981		membrane protein	2	2	05CYH,0NE35,0XPC1	S	conjugative transposon membrane protein
27990_SMRU2268_00083	group_13271		putative conjugative transposon membrane exported protein	2	2	05SUG,0EVUP,0NKW6,11YDE	S	conjugative transposon membrane exported protein
27990_SMRU2268_00084	group_13272		conjugative transposon membrane protein	2	2	08RTW,0ES80,0NHN7,11G5T	S	conjugative transposon membrane protein
27990_SMRU2268_00086	group_7786		conjugal transfer protein	2	2	05DTV,0I6K2@eryNOG,0NDJ5,COG3451	U	Inherit from firmNOG: traE protein
27990_SMRU2268_00087	group_7787		conjugal transfer protein	2	2	05DTV,0NDJ5,COG3451	U	traE protein
27990_SMRU2268_00088	group_13273		NlpC/P60 family protein	2	2	07R40,0I7Y8@eryNOG,0P2TB,0ZVM8	S	Inherit from bactNOG: nlpC P60 family protein
27990_SMRU2268_00090	group_13274		hypothetical protein	2	2	05ZPK,0NMD5,124WG	S
27990_SMRU2268_00091	group_13275		membrane protein	2	2	05FNK,0I82V@eryNOG,0NFIC,11U17	S
27990_SMRU2268_00092	group_13276		membrane protein	2	2	05FNK,0ES6H,0NFIC,11U17	S
27990_SMRU2268_00093	group_13277		putative collagen-binding surface protein	2	2	05DUV,0EPV2,0NEPF,0XQBH	M	LPXTG-motif cell wall anchor domain protein
27990_SMRU2268_00094	group_13278	topB_2	putative DNA topoisomerase	2	2	08IYH,0F784,0P6FF,COG0550	L	DNA topoisomerase
27990_SMRU2268_00095	topB_2		putative DNA topoisomerase	2	2	054RY,08IYH,0P6FF,COG0550	L	DNA topoisomerase
27990_SMRU2268_00096	group_13280		hypothetical protein	2	2	08A9H,0QGN0@fusoNOG,0ZVIT	S
27990_SMRU2268_00097	group_13281		Nucleotidyl transferase of unknown function (DUF1814)	2	2	05CRZ,0QGJR@fusoNOG,0XP6B	S	Nucleotidyl transferase of unknown function (DUF1814)
27990_SMRU2268_00100	group_13283		helicase	2	2	COG4646	L	helicase
27990_SMRU2268_00102	group_13284		hypothetical protein	2	2	06USZ,0YNU5	S
27990_SMRU2268_00103	group_13285		conjugative transposon regulatory protein	2	2	00T8D@actNOG,05WS0,COG3655	K	Inherit from bactNOG: transcriptional regulator
27990_SMRU2268_00104	group_13286		hypothetical protein	2	2	05YQF,126U4	S
27990_SMRU2268_00105	group_13287		hypothetical protein	2	2	08K3T,11KGB	S
27990_SMRU2268_00106	group_13288		relaxase/mobilisation protein	2	2	05MU5,0NDNT,COG3843	U	relaxase Mobilization nuclease domain protein
27990_SMRU2268_00107	group_13289		relaxase	2	2	08NAI,0NGTF,1138E	S
27990_SMRU2268_00108	group_13290		LPXTG cell wall surface protein	2	2	0XZM9	S
27990_SMRU2268_00109	group_13291		putative sigma factor	2	2	08YFM,11JJM	S	sigma-70, region 4
27990_SMRU2268_01783	group_4579	ndoR	oxidoreductase	2	2	04TBT,05C9D,0NGSQ,COG4097	P	oxidoreductase
27991_SMRU2368_02058	group_1897		PTS system transporter subunit IIA	2	2	04VV1,05X15,0NNSC,COG1762	G	pts system
28002_SMRU619_00502	group_4289		hypothetical protein	2	2		S
28002_SMRU619_01661	group_8205		FIG014356: hypothetical protein	2	2		S
28002_SMRU619_01662	group_7450	trxA_1	thioredoxin family protein	2	2	04VM0,05N2R,0NKNU,COG0526	O	Thioredoxin
28005_SMRU1026_01618	group_8889		hypothetical protein	2	2		S
28006_SMRU1208_01588	group_4813		Lj965 prophage major tail protein	2	2	06H2Y,0NS5M,0Y1K3	S	Phage tail protein
28010_SMRU30_00504	group_6818	deoD_2	phosphorylase Pnp/Udp family protein	2	2	04X5M,06KZR,0NIDY,11F11	S	phosphorylase
28012_SMRU48_01073	group_14563	PTS-EIIC	PTS system, IIC component	2	2	04S7Q,08KDH,0NG79,COG3715	G	Pts system
28013_SMRU113_01816	group_15053	purL_2	phosphoribosylformylglycinamidine synthase II (FGAM synthetase)	2	2	054B7,08FPQ,0P5I7,COG0046,COG0047	O	phosphoribosylformylglycinamidine synthase
28013_SMRU113_01817	group_14944	purF_2	amidophosphoribosyltransferase	2	2	04RYT,05CBA,0NDMY,COG0034	F	glutamine phosphoribosylpyrophosphate amidotransferase
28014_SMRU192_00755	group_2645	bglA	glycosyl hydrolase	2	2	COG2723	G	beta-glucosidase
28022_SMRU1187_00605	group_13293		hypothetical protein	2	2	04U6K,08XPF,0NI2C,11I87	S
28022_SMRU1187_01515	group_13294		collagen-like surface-anchored protein SclE	2	2	05SHQ,120SN	S	Collagen triple helix repeat protein
28022_SMRU1187_01555	cwlO		NlpC/P60 family protein	2	2	COG0791,COG3883	M	NLP P60 protein
28022_SMRU1187_01702	group_11748		hypothetical protein	2	2		S
28022_SMRU1187_01844	group_9834		hypothetical protein	2	2		S
28022_SMRU1187_02001	group_11750		bacitracin export permease	2	2	0YATZ	V	ABC transporter (permease)
28022_SMRU1187_02002	bofA		Bypass-of-forespore protein A	2	2	04YAN,07FCE,0P0ZB,0ZIRV	S	processing regulatory
28022_SMRU1187_02003	group_11751		Cof family protein	2	2	04WC9,05T81,0NN8X,COG4696	S	Phosphoribosyl-ATP pyrophosphohydrolase
28022_SMRU1187_02198	acuC		Acetoin utilization protein AcuC	2	2	05DGU,COG0123	B	Histone deacetylase
28022_SMRU1187_02226	group_13300		hypothetical protein	2	2		S
28022_SMRU1187_02231	group_11753		Collagen-like surface protein	2	2	08812,0F4XF,0P3SV,0ZZA8	S	Collagen triple helix
28029_SMRU2967_00062	group_2555		major facilitator superfamily permease	2	2	050YF,05Y7R,0NWD0,121QJ	S	Major Facilitator
28029_SMRU2967_01979	group_4711		hypothetical protein	2	2	0509Q,064MF,0NVN1,128UG	S
28060_SMRU1501_00836	group_11957		PEP phosphonomutase-like protein	2	2	04RDY,05PZZ,0NEB6,0XPW8	S	PEP phosphonomutase family protein
28060_SMRU1501_00838	mlc_3		ROK family protein, putative	2	2	04VI0,05E2R,0NFRI,COG1940	K	ROK family
28064_SMRU2530_00077	group_8570		Predicted ATPase	2	2	08QVI,COG0457,COG2208	T	Serine threonine protein kinases
28078_SMRU635_01432	group_85		degenerate transposase	2	2	COG3464	L	transposase
28111_SMRU2431_01017	group_6369		hypothetical protein	2	2		S
28111_SMRU2431_01266	group_737		Membrane protein	2	2		S
28126_SMRU3065_02106	group_8029		mobile genetic element	2	2	05148,0907Q,0NWDA,11PNX	L	IS1381, transposase OrfA
28175_SMRU667_01847	group_13313		hypothetical protein	2	2	05PNZ,0NN9Z,11UA7	S
28175_SMRU667_02122	group_13314	hin	resolvase/integrase Bin	2	2	08C33,0NICN,COG1961	L	resolvase
28175_SMRU667_02125	group_11756		transcriptional regulator	2	2	0551J,08IMY,0P6AN,COG1396	K	XRE family Transcriptional regulator
28175_SMRU667_02190	bin3		Res97 protein	2	2	083KF,COG1961	L	Resolvase, N terminal domain
28175_SMRU667_02194	group_13318		hypothetical protein	2	2		S
28175_SMRU667_02211	group_11758		IS1216, transposase	2	2	04TUQ,08BUD,0NHGY,COG3316	L	Transposase
28185_SMRU877_00857	group_4189	trcF	transcription-repair coupling factor	2	2	054T2,08JA2,0P6IH,COG1197	L	transcription-repair coupling factor
28186_SMRU941_01132	group_60		degenerate transposase	2	2	COG3464	L	transposase
28196_SMRU1067_01915	group_3866	murC	GNAT family acetyltransferase	2	2	08ICC,0P66I,COG0454	K	acetyltransferase
28255_SMRU2469_01702	group_3763		glycosyl hydrolase family 20 (GH20) protein	2	2	04RGG,07QW5,0NEGP,0XQYG	G	hydrolase family 20, catalytic
28326_SMRU1791_01905	group_1322	lmrA_1	ABC transporter	2	3		S
28344_SMRU2886_02114	group_991		Tn5253 hypothetical protein	2	2	075V0,0ZHAE	S
28398_SMRU239_01824	group_1543		Tn5253 hypothetical protein	2	2		S
28411_SMRU2094_02126	group_4538		Tn5253 hypothetical protein	2	2		S
28423_SMRU255_00160	group_1249		phage protein	2	2	04Y6U,06H1X,0NRT0,0XXJE	S	Protein of unknown function (DUF1642)
28432_SMRU1263_00517	arcC_2		carbamate kinase	2	2	04SF1,05C5B,0NDBM,COG0549	E	carbamate kinase
28432_SMRU1263_00519	group_6444		ArcT	2	2	04RVG,07QSE,0NDIS,COG0624	E	Dipeptidase
28432_SMRU1263_00520	iga_4		M26 family peptidase, C-terminal	2	2	06FFW,0NRDD,0XVYY	S	Domain protein
28432_SMRU1263_00521	sdrD_2		surface protein (fragment)	2	2	06FFW,0NRDD,0XVYY	S	Domain protein
28441_SMRU1066_00090	group_13337		hypothetical protein	2	2	06A81,0NSAP,0XZVI	S
28441_SMRU1066_00091	group_13338	wefD	glycosyl transferase family 2 protein	2	2	04Z2P,05K64,0NKSF,COG0463	M	Glycosyl transferase family 2
28441_SMRU1066_00093	group_13339	wefM	glycosyl transferase	2	2	04X0R,05CG5,0NPGG,COG0438	M	Glycosyltransferase
28441_SMRU1066_00094	group_13340	wefL	LicD superfamily protein	2	2	05KPE,0NM23,COG3475	M	licD family
28441_SMRU1066_01126	group_4926		acetyltransferase	2	2	04UN6,08XQA,0NIG0,COG1670	J	acetyltransferase
28441_SMRU1066_02048	group_7857	rlmL	N-6 adenine-specific DNA methylase	2	2	04RUF,05C4H,0NDWT,COG0116	L	methylase
28450_SMRU118_00833	nrdI_2		flavoprotein NrdI	2	2	04W70,05MTF,0NM7V,COG1780	F	NrdI protein
28458_SMRU1339_01702	group_1372	strH_2	endo-beta-N-acetylglucosaminidase	2	2	04UEI,05FM3,0NFB7,COG4724	G	endo-beta-n-acetylglucosaminidase
28462_SMRU352_01491	glnQ-truncation_2		glutamine ABC transporter ATP-binding protein	2	2	COG1126	E	ABC transporter, (ATP-binding protein)
28465_SMRU509_00184	group_13368		hypothetical protein	2	2		S
28490_SMRU2111_00023	group_3642	glf	UDP-galactopyranose mutase	2	2	05D5D,0NDDF,COG0562	M	UDP-galactopyranose mutase
28495_SMRU2456_00895	dsbD_3		cytochrome c-type biogenesis protein	2	2	04TX9,07QIV,0NKVM,COG0785	O	biogenesis protein
28495_SMRU2456_00896	group_10533		thioredoxin	2	2	04WAQ,05JFT,0NKGK,COG0526	O	Thioredoxin family
28495_SMRU2456_01130	group_13376		hypothetical protein	2	2		S
28504_SMRU23_01222	group_10074		morn motif family protein	2	2	051T1,06DR7,0NR40,COG4642	S	MORN repeat
28504_SMRU23_01223	adhE_2		NAD-dependent aldehyde dehydrogenase	2	2	04S4K,05C0A,0ND6Y,COG1012,COG1454	C	Dehydrogenase
28514_SMRU167_01202	group_11773		hypothetical protein	2	2		S
28514_SMRU167_01221	group_5084	bglH	beta-glucosidase	2	2	04S2U,05CS2,0ND8I,COG2723	G	6-phospho-beta-glucosidase (EC 3.2.1.86)
28514_SMRU167_01224	group_1168		DNA or RNA helicases of superfamily II	2	2	04Y40,07RHZ,0P2QX,COG1061	L	helicase
28514_SMRU167_01382	group_15107	rdgB_2	deoxyribonucleotide triphosphate pyrophosphatase/unknown domain fusion protein	2	2	053DC,08V82,0NI88,COG0127	F	Ham1 family
28514_SMRU167_01669	group_6427	gmuC_3	PTS system system cellobiose-specific transporter subunit IIC	2	2	04STD,05CK1,0NDS2,COG1455	G	IIc component
28514_SMRU167_01696	group_15129	aspS	aspartyl-tRNA synthetase (aspartate-tRNA ligase)	2	2	04RM7,05C9M,0NDPW,COG0173	J	Aspartyl-tRNA synthetase
28514_SMRU167_01873	group_10059	rpmH	50S ribosomal protein L34	2	2	04XJP,05VG0,0NQZB,COG0230	J	50S ribosomal protein l34
28514_SMRU167_01881	group_6273	ispA	farnesyl diphosphate synthase	2	2	04S6E,05CTB,0NE00,COG0142	H	geranyltranstransferase
28516_SMRU265_02041	group_1920		PTS system transporter subunit IIA	2	2	04VV1,05X15,0NNSC,COG1762	G	pts system
28522_SMRU392_01533	group_3683		glycosyltransferase	2	2	04WN5,05K64,0NJ2R,COG0463	M	Glycosyl transferase family 2
28532_SMRU1158_01740	group_3071		macrolide efflux ABC transporter membrane-spanning permease	2	2	04W0H,07T27,0NNCA,COG0477	G	Major Facilitator
28538_SMRU1510_00053	group_7285		hypothetical protein	2	2	052FE,06G27,0P039,0Y086	S
28538_SMRU1510_02013	group_1866		PTS system transporter subunit IIA	2	2	04VV1,05X15,0NNSC,COG1762	G	pts system
28617_SMRU307_01888	group_4913	pyrD	dihydroorotate dehydrogenase 1B	2	2	04RU3,07RY0,0NDT3,COG0167	F	Catalyzes the conversion of dihydroorotate to orotate
28627_SMRU1967_00436	ssb_1		hypothetical protein	2	2		S
28629_SMRU1069_01223	group_14818	corA	magnesium transporter CorA family protein	2	2	04TE9,07QWA,0ND5X,COG0598	P	transporter
28629_SMRU1069_01240	group_2581		Nicotinamide mononucleotide transporter	2	2	04UQP,08XEA,0NIA6,11MB6	S	Nicotinamide mononucleotide transporter
28649_SMRU2904_01385	group_8949	nanM	N-acetylneuraminate epimerase precursor	2	2	051VH,08MX5,0NHF9,COG3055	S	Inherit from bactNOG: Converts alpha-N-acetylneuranimic acid (Neu5Ac) to the beta-anomer, accelerating the equilibrium between the alpha- and beta-anomers. Probably facilitates sialidase-negative bacteria to compete sucessfully for limited amounts of extracellular Neu5Ac, which is likely taken up in the beta-anomer. In addition, the rapid removal of sialic acid from solution might be advantageous…
28650_SMRU521_00104	group_13434		hypothetical protein	2	2		S
28650_SMRU521_01745	group_3590	clpC_2	Group II intron maturase	2	2	04S71,05C2Z,0ND4R,COG0542	O	ATP-dependent Clp protease ATP-binding subunit
28650_SMRU521_01746	clpC_3		Group II intron maturase	2	2	04S71,05C2Z,0ND4R,COG0542	O	ATP-dependent Clp protease ATP-binding subunit
28655_SMRU1032_01377	group_5156		putative conserved hypothetical protein	2	2	04WIT,05UNS,0NM5K,COG2315	S	Pfam:DUF419
28656_SMRU1017_01791	group_6106		glutamine amidotransferase, class I	2	2	04UVV,08Z86,0NJMP,COG2071	S	Glutamine amido-transferase
28664_SMRU483_01641	tcyA_1		ABC transporter substrate-binding lipoprotein	2	2	04UIJ,08PRV,0NGY0,COG0834	E	ABC transporter substrate-binding protein
28702_SMRU3153_00022	group_11785		hypothetical protein	2	2		S
28702_SMRU3153_01754	group_5435		major facilitator superfamily permease	2	2	COG0477	G	major facilitator Superfamily
28751_SMRU995_00048	tnpC_1		transposase, ISSmi3	2	2	05F9F,0NF4B,COG2826	L	Transposase
28751_SMRU995_00679	group_5360	atxA	transcriptional activator	2	2	06E8E,0NR10,1226X	K	M protein trans-acting positive regulator (MGA) PRD domain
29069_SMRU1_00142	group_13472		peptidase	2	2	COG3321	Q	synthase
29069_SMRU1_00194	group_13479		hypothetical protein	2	2		S
29069_SMRU1_00536	group_13480		signal transduction histidine kinase, LytS	2	2	08MUG,0NHUU,11GMZ	S	membrane
29069_SMRU1_00538	group_13482	ecfA1_1	ABC transporter ATP-binding protein	2	2	COG1122	P	ATPase activity
34591_SMRU520_00704	group_11848		hypothetical protein	2	2		S
34592_SMRU522_00102	group_13857	rfbX	PST family polysaccharide transporter	2	2	04SM0,05ER6,0NDA2,COG2244	M	polysaccharide
34592_SMRU522_00103	group_13858		hypothetical protein	2	2	08WV9,0F0PS,0NWND,11M64	S
34592_SMRU522_00104	group_13859		hypothetical protein	2	2	09054,0NMID,11XYX	S
34592_SMRU522_00105	group_13860	wchN	capsular polysaccharide synthesis protein	2	2	08M96,0EWEV,0NPMN,0ZP8N	M	Capsular polysaccharide synthesis protein
34592_SMRU522_00299	group_2889		site-specific recombinase, phage integrase family	2	2	04VZF,05EYG,0NEU1,COG0582	L	phage integrase family
34592_SMRU522_02012	group_4048	ndvA	ABC transporter ATP-binding protein	2	2	04RP0,05BZ1,0NDN3,COG1132	V	ABC transporter, ATP-binding protein
34594_SMRU34_00483	galT_1		galactose-1-phosphate uridylyltransferase	2	2	04RWE,05CKN,0NE0C,COG4468	G	UDP-glucose-hexose-1-phosphate uridylyltransferase
34607_SMRU277_00085	group_6563		putative alpha/beta superfamily hydrolase	2	2	04WAS,08KX1,0NJFR,COG0596	S	Inherit from COG: Alpha beta hydrolase
34611_SMRU303_00779	group_4766	pepF1_1	oligoendopeptidase F	2	2	04RTN,05DPN,0NDAK,COG1164	E	oligoendopeptidase F
34612_SMRU319_00776	group_8500	galE_1	hypothetical protein	2	2		S
34615_SMRU368_01998	group_9214	yfkJ	phosphotyrosine protein phosphatase	2	2	04UZJ,07ZCW,0NJI4,COG0394	T	phosphotyrosine protein phosphatase
34618_SMRU399_00048	group_14713	tuf_1	elongation factor Tu	2	2	04RQE,05CGV,0NDR6,COG0050	J	This protein promotes the GTP-dependent binding of aminoacyl-tRNA to the A-site of ribosomes during protein biosynthesis (By similarity)
34618_SMRU399_00799	group_7758	mga2	M protein trans-acting positive transcriptional regulator	2	2	04ZHT,06E8E,0NR10,1226X	K	M protein trans-acting positive regulator (MGA) PRD domain
34618_SMRU399_01148	group_2267		bacteriocin-associated integral membrane protein	2	2	04Y9S,06DXE,0NRIY,COG4652	S	bacteriocin-associated integral membrane
34620_SMRU430_01062	group_1844		phosphoesterase	2	2	05ESI,0NP8R,0XRFS	S	Inherit from bactNOG: atpase involved in dna repair
34620_SMRU430_01065	group_4700		hypothetical protein	2	2	0509Q,064MF,0NVN1,128UG	S
34637_SMRU867_01901	group_10720		hypothetical protein	2	2		S
34637_SMRU867_02029	group_3315		hypothetical protein	2	2		S
34639_SMRU1028_01552	group_1316	ABC-NDB	ABC transporter ATP-binding protein	2	2	04YPA,08WB4,0NUHW,COG1136	V	ABC transporter, ATP-binding protein
34639_SMRU1028_01843	group_1476		ABC transporter membrane protein	2	2	05ZZ9,0NP5V,125GN	S	Membrane
34646_SMRU1387_00697	group_2698	hyaD_2	glycosyl transferase family protein	2	2	04W3R,05K64,0NKSF,COG0463	M	Glycosyl Transferase
34646_SMRU1387_01471	group_4591		cell wall surface anchor family protein	2	2	051BA,06YU0,0NXSJ,0YURI	S	cell wall surface anchor family protein
34650_SMRU1889_00059	argG_1		argininosuccinate synthase	2	3	04RP5,05CDH,0NDD7,COG0137	E	Citrulline--aspartate ligase
34656_SMRU2242_00187	group_3328		Glycosyl transferase	2	2	04UB2,05GH9,0NJW9,11KQ1	S	galactofuranosyltransferase
34663_SMRU2639_01708	group_4372	mngB	alpha mannosidase	2	2	04SDB,05C8I,0NDFR,COG0383	G	family 38
34669_SMRU3013_00361	group_6422		P-type ATPase-metal cation transport	2	2	04SKH,05C52,0NDFV,COG0474	P	Cation-transporting atpase
34669_SMRU3013_01549	group_9308		Sulfite exporter TauE/SafE	2	2	04WCN,08MPM,0NJYQ,0ZZY6	S	Sulfite exporter TauE/SafE
34669_SMRU3013_01550	group_5521	pkn1	sulfatase-modifying factor 1 (C-alpha-formyglycine-generating enzyme 1)	2	2	04SNR,05E6M,0NEGT,COG1262	S	Non-specific serine threonine protein kinase
34669_SMRU3013_01551	group_5815		arylsulfatase	2	2	04V0W,05CBG,0NFYU,COG3119	P	Sulfatase
34669_SMRU3013_01553	lacF_3		lichenan-specific phosphotransferase enzyme iia component (pts system lichenan-specific eiia component) (eiia-lic) (eiii-lic)	2	2	04VKJ,05VCP,0NNKC,COG1447	G	IIa component
34679_SMRU143_00917	group_13932		hypothetical protein	2	2		S
34679_SMRU143_01280	group_5936	lacZ	beta-galactosidase/beta-glucuronidase, truncated	2	2	04S7U,05CNT,0NDRP,COG3250	G	beta-galactosidase
34679_SMRU143_01466	group_1161		DNA or RNA helicases of superfamily II	2	2	04Y40,07RHZ,0P2QX,COG1061,COG4951	L	helicase
34680_SMRU148_00357	group_11859	spaP	cell surface protein	2	2	04XVG,08KBS,0NIE9,1001J	M	cross-wall-targeting lipoprotein signal
34680_SMRU148_00847	group_11860		hypothetical protein	2	2		S
34680_SMRU148_01085	group_13991	ply_1	pneumolysin	2	2	04TGB,05E5P,0NFDA,0XQPX	S	Sulfhydryl-activated toxin that causes cytolysis by forming pores in cholesterol containing host membranes. After binding to target membranes, the protein undergoes a major conformation change, leading to its insertion in the host membrane and formation of an oligomeric pore complex. Cholesterol may be required for binding to host membranes, membrane insertion and pore formation. Can be reversibl…
34692_SMRU328_00883	group_9759		hypothetical protein	2	2		S
34696_SMRU389_01792	group_690		choline binding protein C	2	2	068TN,0XYYF	S
34697_SMRU400_01951	group_6241	tenA_2	transcriptional activator TenA, TENA/THI-4 family protein	2	2	04VQC,05ETU,0NFZY,COG0819	K	TenA Thi-4 family
34698_SMRU414_00248	group_14000	rbsR_1	Sugar-binding transcriptional regulator, LacI family	2	2	04U9D,08M60,0NETW,COG1609	K	Transcriptional regulator
34698_SMRU414_00249	group_14001	araD	L-ribulose-5-phosphate 4-epimerase	2	2	04RSJ,05CR5,0NEMJ,COG0235	G	L-ribulose-5-phosphate 4-epimerase
34698_SMRU414_00250	ulaE		L-xylulose 5-phosphate 3-epimerase	2	2	04RMA,064BZ,0NGUC,COG3623	G	hexulose-6-phosphate isomerase
34698_SMRU414_00712	group_14003		FIG01115722: hypothetical protein	2	2	06XRG,0YWSW	S
34698_SMRU414_00713	group_14004		glyoxylate reductase, NADH-dependent	2	2	04R9W,05C5I,0NDBP,COG1052	C	2-hydroxyacid dehydrogenase
34698_SMRU414_00714	group_14005	gatC_1	PTS system galactitol-specific transporter subunit IIC	2	2	COG3775	G	PTS system, galactitol-specific IIc component
34698_SMRU414_00715	group_14006		amidohydrolase family protein	2	2	08MD8,0NK9B,10H5Q	S	Amidohydrolase
34698_SMRU414_00716	lyx		carbohydrate kinase	2	2	05CMG,COG1070	G	Carbohydrate kinase
34698_SMRU414_00717	group_14008		AP endonuclease, family 2	2	2	04XDY,08S9Z,0NPV1,11ISM	G	Inherit from bactNOG: Xylose Isomerase Domain-Containing protein
34698_SMRU414_00718	group_14009	maa	acetyltransferase	2	2	08UW5,0NIVA,COG0110	E	O-Acetyltransferase
34698_SMRU414_00719	group_14010	licR	phosphotransferase	2	2	04YDF,07FYG,0NTMC,COG3711	K	PRD domain protein
34698_SMRU414_01657	group_14011		hypothetical protein	2	2		S
34702_SMRU454_01944	group_130		transposase-like protein, IS1381 ISSpn7	2	2	051AE,08TM4,0NX22,COG3293	L	Transposase
34702_SMRU454_02046	group_5367	atxA	transcriptional activator	2	2	06E8E,0NR10,1226X	K	M protein trans-acting positive regulator (MGA) PRD domain
34706_SMRU514_01801	group_1551		Tn5253 hypothetical protein	2	2		S
34712_SMRU680_02046	metY		O-acetylhomoserine (thiol)-lyase	2	2	COG2873	E	o-acetylhomoserine
34713_SMRU786_01897	group_3380	pfbA	cell wall surface anchor family protein	2	2	04WKX,067D4,0NQHI,COG5434	M	cell wall surface anchor family protein
34725_SMRU1079_00076	group_7321		DNA-binding protein	2	2	1021W	S
34725_SMRU1079_00103	group_14030		Helix-turn-helix	2	2		S
34725_SMRU1079_00108	group_11862	Int-Tn	integrase	2	2	04SQK,05VTR,0NF78,COG0582	L	Integrase
34725_SMRU1079_00173	group_1959	iga_1	Zinc metalloprotease zmpC	2	2	06FFW,0NRDD,0XVYY	S	Domain protein
34725_SMRU1079_00207	group_11863		hypothetical protein	2	2		S
34725_SMRU1079_00208	group_14036		phage protein	2	2	07AC5,0NZ0I,0ZGFA	S
34725_SMRU1079_00210	group_11864		hypothetical protein	2	2		S
34725_SMRU1079_00212	group_11865		hypothetical protein	2	2		S
34725_SMRU1079_00273	group_5020		FIG01116415: hypothetical protein	2	2	04V34,05M0A,0NF2D,0XRRR	S	Inherit from firmNOG: domain protein
34725_SMRU1079_00334	agrA		response regulator	2	2	COG3279	T	Regulator
34725_SMRU1079_00337	group_11866	cbp4	choline binding protein Cbp4	2	2	0ZW9U	S
34725_SMRU1079_00398	spr		NLP/P60 protein	2	2	05K4H,0NKNG,COG0791	M	NLP P60 protein
34725_SMRU1079_00486	group_11868		plasmid stabilization system, antitoxin protein	2	2		S
34725_SMRU1079_00487	group_11869		plasmid stabilization system protein	2	2		S
34725_SMRU1079_00488	efeO		iron transport, substrate-binding lipoprotein	2	2	COG2822	P	lipoprotein
34725_SMRU1079_00489	group_11871	lytB_3	cell wall hydrolase/autolysin	2	2	04W93,05C5C,0NM01,COG0860,COG5263	M	N-acetylmuramoyl-L-alanine amidase
34725_SMRU1079_01871	group_14896		excreted peptide	2	2		S
34732_SMRU1279_00639	group_11873		FIG01114524: hypothetical protein	2	2	08BGQ,0ZQT3	S	TrbL/VirB6 plasmid conjugal transfer protein
34732_SMRU1279_00641	group_14068		hypothetical protein	2	2		S
34762_SMRU2810_00600	cbpA_2		choline-binding surface protein A	2	2	053FA,08TNV,0NHS7,11MNA	S	Choline binding protein A
34765_SMRU2908_00196	group_14070		hypothetical protein	2	2		S
34770_SMRU3018_00517	group_6421		P-type ATPase-metal cation transport	2	2	04SKH,05C52,0NDFV,COG0474	P	Cation-transporting atpase
34785_SMRU284_01809	group_1222		peptidase, U32 family	2	2	04S2X,05CFP,0NDJC,COG0826	O	peptidase, U32
34790_SMRU350_00184	group_14076		hypothetical protein	2	2		S
34790_SMRU350_00185	group_14077		Uncharacterized protein conserved in bacteria	2	2		S
34790_SMRU350_00186	group_14078		putative lipoprotein	2	2	051JB,06Z13,0NXHR,0YV1D	S
34790_SMRU350_00672	group_14079		filamentation induced by cAMP protein fic	2	2	05MZU,COG2184	D	cell filamentation protein
34790_SMRU350_01099	group_14080		hypothetical protein	2	2		S
34790_SMRU350_01101	group_14081		hypothetical protein	2	2		S
34790_SMRU350_01102	group_14082		hypothetical protein	2	2		S
34790_SMRU350_01662	group_2913		carbamoylphosphate synthase large subunit	2	2	04RFZ,05ESH,0NENP,0XRFP	S	carbamoylphosphate synthase
34794_SMRU435_00216	group_3175		hypothetical protein	2	2		S
34800_SMRU602_00367	group_14084		hypothetical protein	2	2		S
34800_SMRU602_00391	group_11876		hypothetical protein	2	2		S
34800_SMRU602_00462	group_11045	ply_1	thiol-activated cytolysin	2	2	05E5P,0XQPX	S	Sulfhydryl-activated toxin that causes cytolysis by forming pores in cholesterol containing host membranes. After binding to target membranes, the protein undergoes a major conformation change, leading to its insertion in the host membrane and formation of an oligomeric pore complex. Cholesterol may be required for binding to host membranes, membrane insertion and pore formation. Can be reversibl…
34809_SMRU1084_00599	group_2650		multidrug ABC transporter permease	2	2	04W1B,05KCT,0NKRT,COG0842	V	ABC transporter (Permease
34809_SMRU1084_01023	group_1025		Tn5252, relaxase	2	2	04SHU,05MU5,0NDNT,COG3843	U	Relaxase mobilization nuclease domain protein
34812_SMRU1168_02000	group_8114		Tn5253 hypothetical protein	2	2		S
34824_SMRU1727_02008	group_915		transposase	2	2	04VVT,05E5H,0NDRK,COG3436	L	Transposase
34827_SMRU1820_00844	group_2018	blpA2	bacteriocin transporter C39 protease domain BlpA2	2	2	COG2274	V	(ABC) transporter
34830_SMRU2032_01606	group_5717		type II restriction endonuclease	2	2	04Z37,05U4S,0NE6P,0XQ8K	V	type II restriction endonuclease
34830_SMRU2032_01842	group_14122		hypothetical protein	2	2		S
34833_SMRU1930_01068	group_4177	zmpB_1	zinc metalloprotease ZmpB	2	2	04SEE,06AM8,0ND4K,0XTFC	M	hyaluronate lyase
34837_SMRU2041_01427	rdgB_2		deoxyribonucleotide triphosphate pyrophosphatase/unknown domain fusion protein	2	2	053DC,08V82,0NI88,COG0127	F	Ham1 family
34841_SMRU2731_01035	group_7706	hlyB_1	lantibiotic export protein	2	3	08JJA,0P6MC,COG2274	V	ABC transporter
34843_SMRU2749_01688	group_3528		degenerate transposase	2	2	08U9F,COG3335	L	Transposase
34843_SMRU2749_01969	group_11038	fic	cell filamentation protein	2	2	07X4X,COG2184	D	cell filamentation protein
34845_SMRU2838_01867	group_5361	atxA	M protein trans-acting positive transcriptional regulator	2	2	04T6E,05EMD,0NF48,COG3711	K	Transcriptional
34846_SMRU2871_00206	group_14123		GdmH	2	2	COG1434	S	conserved protein
34846_SMRU2871_00256	group_9002		Mobile element protein	2	2	05GRC,0EPKK,0NDKM,0XS5E	L	Transposase, IS4 family protein
34846_SMRU2871_00607	group_5622	yycG	signal transduction histidine kinase	2	2	04T4M,05EP4,0NF6J,COG0642	T	Histidine kinase
34846_SMRU2871_00923	cbp14		choline binding protein Cbp14	2	2	COG5263	S	choline binding protein
34862_SMRU169_00305	group_9988	pfl	pyruvate formate-lyase	2	2	04SGJ,05C6N,0NDSG,COG1882	C	Formate acetyltransferase
34873_SMRU459_00107	group_4037	mobA	MobA/MobL family protein	2	2	COG0507	L	exodeoxyribonuclease v alpha
34877_SMRU575_00189	group_14155	cbp5	choline-binding protein Cbp5	2	2	COG5263	S	choline binding protein
34883_SMRU623_01221	argE_2		deacylase	2	2	04SW7,07QQ8,0NFNY,COG0624	E	peptidase
34883_SMRU623_01222	group_8252	metN	ABC transporter ATP-binding protein	2	2	054TQ,08JEI,0P6JY,COG1135	P	Part of the ABC transporter complex MetNIQ involved in methionine import. Responsible for energy coupling to the transport system (By similarity)
34883_SMRU623_01223	group_8704	metP	ABC transporter permease	2	2	04U2Q,08UMI,0NI7N,COG2011	P	ABC transporter (Permease
34883_SMRU623_01224	group_6225		permease	2	2	04Y7W,05E4D,0NEUX,11DDB	S	TIGR02185 family
34883_SMRU623_01225	group_8250		putative integral membrane protein	2	2	050H5,05WHA,0NP98,COG5578	S	Protein of unknown function, DUF624
34883_SMRU623_01226	ypdA_2		sensor histidine kinase	2	2	04RT0,05C2F,0ND8T,COG2972	T	Histidine kinase
34885_SMRU652_01193	ribA_3		3,4-dihydroxy-2-butanone 4-phosphate synthase	2	2	04R78,05C66,0NDC8,COG0108,COG0807	H	Catalyzes the conversion of D-ribulose 5-phosphate to formate and 3,4-dihydroxy-2-butanone 4-phosphate (By similarity)
34922_SMRU1451_00042	group_14165		hypothetical protein	2	2		S
34938_SMRU2058_00076	group_14177		secreted protein	2	2		S
34947_SMRU2230_00261	group_4074	ecsA_2	ABC transporter ATP-binding protein	2	2	04SWS,05DCV,0NES1,COG4586	S	ABC transporter, ATP-binding protein
34950_SMRU2401_00533	group_14180		Integral membrane protein DUF95	2	2	COG1300,arCOG01996@arNOG	S	Integral membrane protein DUF95
34963_SMRU2737_01823	group_9442		hypothetical protein	2	2		S
34965_SMRU2783_00673	group_1397	ydcU	Fe3+ ABC transporter permease	2	2	COG1178	P	ABC transporter (permease)
34973_SMRU59_00078	group_10441		hypothetical protein	2	2		S
34973_SMRU59_00430	group_5956	niaR	transcriptional regulator	2	2	04UU1,08Z3G,0NJBS,COG1827	K	Transcriptional regulator
34975_SMRU100_00910	group_14186		hypothetical protein	2	2		S
34975_SMRU100_01291	group_7962		lipoprotein, putative	2	2		S
34979_SMRU177_02006	group_1287	lmrA_2	lantibiotic synthetase	2	2	04YP2,05BZ1,0NEME,COG1132	V	ABC transporter
34984_SMRU261_00996	group_3790		N-acetylglucosaminylphosphatidylinositol deacetylase superfamily	2	2	052A9,05SF1,0NYMU,11UCJ	S	GlcNAc-PI de-N-acetylase
34984_SMRU261_01709	group_1281		Tn5253 CAAX amino terminal protease family	2	2	04XIJ,067UA,0NQYB,0XUJM	S	CAAX amino terminal protease family protein
34994_SMRU585_01062	group_14191		glycosyltransferase	2	2	07YTV,COG0463	M	GtrA-like protein
34994_SMRU585_01063	group_14192		membrane protein	2	2	04T9H,07X1J,0NFAP,0XSYW	S
35109_SMRU3112_01499	group_1938		nuclease family transposase	2	2	05CDX,0NGQ7,0Y46N	S
35129_SMRU63_01562	group_9702		putative integral membrane protein	2	2	04W59,05KGY,0NIXR,COG5523	S	Protein of unknown function (DUF975)
35129_SMRU63_01563	group_2361	pcp-truncation_2	pyrrolidone carboxyl peptidase, truncation	2	2	04TRW,08KN7,0NFD6,COG2039	O	Removes 5-oxoproline from various penultimate amino acid residues except L-proline (By similarity)
35131_SMRU73_00075	group_14222		hypothetical protein	2	2		S
35140_SMRU101_00683	group_7759	mga2	M protein trans-acting positive transcriptional regulator	2	2	04T6E,05EMD,0NF48,COG3711	K	Transcriptional
35153_SMRU140_01663	group_174		transposase	2	2	051AE,08TM4,0NX22,COG3293	L	Transposase
35161_SMRU158_00833	pyrD1-1		dihydroorotate dehydrogenase 1	2	2	06SAQ,0NVU4,0YJ8K	S
35161_SMRU158_01214	group_14305	ribA	3,4-dihydroxy-2-butanone 4-phosphate synthase	2	2	04R78,05C66,0NDC8,COG0108,COG0807	H	Catalyzes the conversion of D-ribulose 5-phosphate to formate and 3,4-dihydroxy-2-butanone 4-phosphate (By similarity)
35161_SMRU158_02078	group_3676		MarR family transcriptional regulator	2	2	COG1846	K	Transcriptional regulator
35163_SMRU180_01190	group_4596	treP	trehalose PTS system, IIABC components	2	2	04R8U,05C5Y,0NDJ0,COG1263,COG1264,COG2190	G	pts system
35170_SMRU201_00157	group_14311		putative ICE protein	2	2		S
35175_SMRU216_00640	metN_1		ABC transporter ATP-binding protein	2	3	04YPA,08WB4,0NUHW,COG1136	V	ABC transporter, ATP-binding protein
35176_SMRU217_01832	group_2459	ygaZ	branched-chain amino acid permease	2	2	04WT4,0692P,0NNTR,COG4392	S	branched-chain amino acid transport protein
35176_SMRU217_01840	group_5423	mscL	large conductance mechanosensitive channel protein	2	2	04X3P,05M2E,0NKRI,COG1970	M	Channel that opens in response to stretch forces in the membrane lipid bilayer. May participate in the regulation of osmotic pressure changes within the cell (By similarity)
35194_SMRU282_00943	group_5474		twin-arginine translocation pathway signal	2	2	04SUR,05DRQ,0NEAX,COG3538	S	Protein of unknown function (DUF1237)
35233_SMRU428_01302	group_401	iga_1	immunoglobulin A1 protease	2	2	04T3H,05MYU,0NN64,1214T	O	Immunoglobulin A1 protease
35239_SMRU443_01751	group_9309		hypothetical protein	2	2	04WCN,08MPM,0NJYQ,0ZZY6	S	Sulfite exporter TauE/SafE
35243_SMRU462_00354	group_2503		Tn5252 Orf26	2	2	05DTV,COG3451	U	traE protein
35243_SMRU462_00355	group_2504		Tn5252 Orf26	2	2	05DTV,COG3451	U	traE protein
35243_SMRU462_00411	group_1209	pezT_1	signal recognition particle GTPase	2	2	04V2A,08WZA,0NJX8,11J1Q	S	zeta toxin
35300_SMRU812_00807	group_14394		Type IV secretory pathway, VirB4 components	2	2	05S77,0NGB6,COG0433	S	Domain of unknown function DUF87
35300_SMRU812_00808	group_14395		hypothetical protein	2	2	050WC,08PSP,0NNDG,0ZHVC	S
35300_SMRU812_00809	group_14396		endonuclease	2	2	05THU,0NZF1,0XTII	S
35300_SMRU812_00810	group_14397		putative phage transcriptional regulator	2	2		S
35300_SMRU812_00811	dcm1		DNA (cytosine-5-)-methyltransferase	2	2	COG0270	L	Cytosine-specific methyltransferase
35300_SMRU812_01710	group_6413		Ser/Thr protein phosphatase family protein	2	2	0YTG3	S	serine threonine protein phosphatase
35329_SMRU972_01268	group_6756		cof family protein	2	2	054FV,08HF9,0P5WI,COG4696	S	cof family
35339_SMRU1053_00083	group_5948	clpE	ATP-dependent Clp protease, ATP-binding subunit	2	2	04RE0,05C2Z,0ND4R,COG0542	O	ATP-dependent clp protease, ATP-binding subunit
35368_SMRU1217_01400	group_1210	pezT_2	signal recognition particle GTPase	2	2	04V2A,08WZA,0NJX8,11J1Q	S	zeta toxin
35372_SMRU1235_01189	group_4298		membrane protein	2	2		S
35496_SMRU1996_00125	group_14433	immR_1	DNA-binding protein	2	2	054NP,08IMY,0P6AM,COG1396	K	Transcriptional regulator
35496_SMRU1996_00126	group_14434		hypothetical protein	2	2	088GS,0EZ1Z,0NU2N,0XPD8	Q	Condensation domain
35496_SMRU1996_00127	group_14435	ywqF	UDP-N-acetyl-D-mannosaminuronic acid dehydrogenase	2	2	07QQG,09A0Q@bctoNOG,0FW1B@cytNOG,COG0677	M	Nucleotide sugar dehydrogenase
35496_SMRU1996_00128	group_14436	rfbB	nucleotide sugar dehydratase	2	2	01RR8@aproNOG,05C3I,16PF5,COG0451	M	nad-dependent epimerase dehydratase
35496_SMRU1996_00129	arnB_1		capsular polysaccharide biosynthesis protein	2	2	05CF4,0EPNJ,0NDEZ,COG0399	E	DegT DnrJ EryC1 StrS aminotransferase
35496_SMRU1996_00130	group_14438		glucosamine-6-phosphate deaminase-like protein	2	2	07YAP,COG2120	S	lmbE family
35496_SMRU1996_00131	group_14439		sugar transferase, PEP-CTERM/EpsH1 system associated	2	2	05UZV,0NQGH,COG0438	M	Glycosyl transferases group 1
35496_SMRU1996_00132	group_14440	kfoC_1	Chondroitin polymerase	2	2	07Y7T,0EV8E,0NHUM,COG0463	M	glycosyl transferase family
35496_SMRU1996_00133	group_14441		multidrug efflux membrane protein	2	2	COG3694	S	ABC transporter (permease)
35496_SMRU1996_00134	group_14442		ABC transporter integral membrane protein	2	2	06EH9,0NSJ6,0XXSH	S	Pfam:DUF990
35496_SMRU1996_00135	group_14443	drrA_1	ABC transporter ATP-binding protein	2	2	05DCV,0NES1,COG4586	S	ABC transporter
35496_SMRU1996_00136	group_14444		WbqC-like protein family	2	2	0KTS5@eurNOG,11HX7,arCOG06939@arNOG	S	WbqC-like protein family
35496_SMRU1996_00137	group_14445		hypothetical protein	2	2		S
35496_SMRU1996_00138	lgrA		Linear gramicidin synthase subunit A	2	2	08NEH,0EZVZ,0NQEN,COG0318	Q	amp-dependent synthetase and ligase
35496_SMRU1996_00139	group_14447		HAD hydrolase, family IA, variant 1	2	2		S
35496_SMRU1996_00140	cobT		nicotinate-nucleotide--dimethylbenzimidazole phosphoribosyltransferase	2	2	04R7Y,05CUP,0NE8A,COG2038	H	Catalyzes the synthesis of alpha-ribazole-5'-phosphate from nicotinate mononucleotide (NAMN) and 5,6- dimethylbenzimidazole (DMB) (By similarity)
35496_SMRU1996_00141	group_14449		CpsL	2	2	05CPK,0EP32,0NDZG,COG0438	M	glycosyl transferase group 1
35496_SMRU1996_00142	group_14450	galE_1	UDP-glucose 4-epimerase	2	2	05FAW,0FJKZ@cyaNOG,COG0451	M	CDP-glucose 4,6-dehydratase
35496_SMRU1996_00143	group_14451	wchZ	nucleotidyl transferase WchZ	2	2	0FBVG@creNOG,COG1208,arCOG00663@arNOG	M	nucleotidyl transferase
35496_SMRU1996_00693	group_14452		hypothetical protein	2	2	06USZ,0YNU5	S
35496_SMRU1996_00694	yybR		transcriptional regulator protein	2	2	04VYJ,05KVH,0NM2T,COG1733	K	Transcriptional regulator
35496_SMRU1996_00695	group_14454		Zinc-binding alcohol dehydrogenase	2	2	04RVZ,05CIS,0NDRZ,COG0604	C	alcohol dehydrogenase
35496_SMRU1996_01169	group_14455		Integrase	2	2	COG0582	L	Integrase
35496_SMRU1996_01271	group_14456		hypothetical protein	2	2		S
35496_SMRU1996_01551	group_14457		RepE/RepS primase family protein	2	2	04ZFI,06PRI,0NTUS,0YFRN	S	Primase C terminal 1 (PriCT-1)
35520_SMRU2039_01631	group_14465		hypothetical protein	2	2		S
35614_SMRU2549_01867	group_7047	comE	response regulator	2	2	04UHT,08WCX,0NI5F,COG3279	T	response regulator
35658_SMRU2794_00725	group_11022		hypothetical protein	2	2		S
25708_SMRU1058_00371	group_12741		hypothetical protein	1	1		S
25728_SMRU692_00754	group_4709		hypothetical protein	1	1	0509Q,064MF,0NVN1,128UG	S
25728_SMRU692_01061	group_1627		glycosyl transferase	1	1	04SGX,05EVQ,0NGG6,COG1442	M	glycosyl transferase family
25728_SMRU692_01335	group_15181	cotS	aminoglycoside phosphotransferase	1	1	04UH1,08V15,0NI97,COG0510	M	phosphotransferase enzyme family
25728_SMRU692_01914	group_9380		hypothetical protein	1	1	06AVT,0Y8YW	S
25728_SMRU692_02106	group_5133		degenerate transposase	1	1		S
25728_SMRU692_02148	group_4708		hypothetical protein	1	1	0509Q,064MF,0NVN1,128UG	S
25729_SMRU3107_01462	group_11173	gmuA	PTS system transporter subunit IIA	1	1	04X96,05VCP,0NNKC,COG1447	G	Pts system
25737_SMRU613_00865	tuf_2		elongation factor Tu	1	1	04RQE,05CGV,0NDR6,COG0050	J	This protein promotes the GTP-dependent binding of aminoacyl-tRNA to the A-site of ribosomes during protein biosynthesis (By similarity)
25737_SMRU613_01159	group_12761		hypothetical protein	1	1		S
25737_SMRU613_01719	group_7332		integrase	1	1	COG0582	L	Integrase
25738_SMRU418_00597	group_5637		Abi-alpha protein	1	1	04VZX,06RM2,0NGG1,0XW6W	S	Divergent AAA domain
25764_SMRU734_00761	group_1979	glgC	glucose-1-phosphate adenylyltransferase	1	1	04S97,05CNB,0NDJE,COG0448	G	Catalyzes the synthesis of ADP-glucose, a sugar donor used in elongation reactions on alpha-glucans (By similarity)
25764_SMRU734_01636	group_2939		alpha/beta fold family hydrolase	1	1	0519D,084UT,0NWXW,0XPIC	S	alpha beta fold family hydrolase
25764_SMRU734_01881	clpE_2		ATP-dependent Clp protease, ATP-binding subunit	1	1	04RE0,05C2Z,0ND4R,COG0542	O	ATP-dependent clp protease, ATP-binding subunit
25764_SMRU734_01935	group_650	lytA_7	lytic amidase (N-acetylmuramoyl-L-alanine amidase)	1	1	04V1B,05FPE,0NJQF,11R58	M	Ami_2
25764_SMRU734_02019	group_1884		PTS system transporter subunit IIA	1	1	04VV1,05X15,0NNSC,COG1762	G	pts system
25769_SMRU990_00978	artM_6		ABC transporter ATP-binding protein	1	1	04TUG,08M15,0NHJ2,COG1131	V	ABC transporter, ATP-binding protein
25769_SMRU990_01351	group_8383	proV_2	ABC transporter ATP-binding protein	1	1	054MV,08IJ8,0P699,COG1125	E	ABC transporter, ATP-binding protein
25769_SMRU990_01352	group_6615	opuCC_2	choline transporter	1	1	04RAM,05E90,0NEEX,COG1174,COG1732	E	ABC transporter
25769_SMRU990_01353	group_7631	pnuC_2	transporter	1	1	04X2Z,07XDY,0NK48,COG3201	P	Nicotinamide mononucleotide transporter
25769_SMRU990_01354	group_6930	kstR2_2	TetR family transcriptional regulator	1	1	04W2K,08R5D,0NI4K,COG1309	K	Transcriptional regulator TetR family
25769_SMRU990_01355	czcD_2		cation efflux system protein	1	1	04T49,05PGM,0NESE,COG1230	P	cation diffusion facilitator family transporter
25769_SMRU990_01356	adhR_2		MerR family transcriptional regulator	1	1	04WGY,05VUF,0NNYW,COG0789	K	Transcriptional regulator
25769_SMRU990_01357	group_4252	xylB_2	zinc-containing alcohol dehydrogenase	1	1	04RJ0,05E2A,0NEI8,COG1063	C	alcohol dehydrogenase
25769_SMRU990_01358	degA_3		LacI family transcriptional regulator	1	1	04S3V,05CQ4,0NDWS,COG1609	K	Transcriptional regulator
[truncated: 2,659 more rows]
